# Supplementary material for: Multi-omic characterization of the thermal stress phenome in the stony coral Montipora capitata
Source: PeerJ. 2021 Nov 10;9:e12335. doi: 10.7717/peerj.12335 (PMC8590396; doi:10.7717/peerj.12335)
Supplement: Supplemental Information 5 — Cytoscape file containing the full networks and modules with gene and network information for the TP1, TP3, and TP5 gene co-expression results. [file peerj-09-12335-s005.txt]

Archive with 513 entries (513 files):
- CytoscapeSession-2021_01_07-15_00/3.0.0.version
- CytoscapeSession-2021_01_07-15_00/networks/35-Mcap+Gene+Co%2Dexpression+Network+TP3.xgmml
- CytoscapeSession-2021_01_07-15_00/networks/9317-Mcap+Gene+Co%2Dexpression+Network+TP5.xgmml
- CytoscapeSession-2021_01_07-15_00/networks/7757-Mcap+Gene+Co%2Dexpression+Network+TP1.xgmml
- CytoscapeSession-2021_01_07-15_00/views/7717-37499-TP3_Module16.xgmml
- CytoscapeSession-2021_01_07-15_00/views/7577-38360-TP3_Module2.xgmml
- CytoscapeSession-2021_01_07-15_00/views/17110-39005-TP5_Module5.xgmml
- CytoscapeSession-2021_01_07-15_00/views/17230-18382-TP5_Module17.xgmml
- CytoscapeSession-2021_01_07-15_00/views/9343-27007-TP5_Full.xgmml
- CytoscapeSession-2021_01_07-15_00/views/17220-37577-TP5_Module16.xgmml
- CytoscapeSession-2021_01_07-15_00/views/7727-18105-TP3_Module17.xgmml
- CytoscapeSession-2021_01_07-15_00/views/17090-34715-TP5_Module3.xgmml
- CytoscapeSession-2021_01_07-15_00/views/17240-37552-TP5_Module18.xgmml
- CytoscapeSession-2021_01_07-15_00/views/7567-35399-TP3_Module1.xgmml
- CytoscapeSession-2021_01_07-15_00/views/7557-35273-TP3_Module0.xgmml
- CytoscapeSession-2021_01_07-15_00/views/7737-37687-TP3_Module18.xgmml
- CytoscapeSession-2021_01_07-15_00/views/17100-17928-TP5_Module4.xgmml
- CytoscapeSession-2021_01_07-15_00/views/9297-18609-TP1_Module5.xgmml
- CytoscapeSession-2021_01_07-15_00/views/7687-18471-TP3_Module13.xgmml
- CytoscapeSession-2021_01_07-15_00/views/17140-37996-TP5_Module8.xgmml
- CytoscapeSession-2021_01_07-15_00/views/17250-18759-TP5_Module19.xgmml
- CytoscapeSession-2021_01_07-15_00/views/7607-18505-TP3_Module5.xgmml
- CytoscapeSession-2021_01_07-15_00/views/9307-37943-TP1_Module6.xgmml
- CytoscapeSession-2021_01_07-15_00/views/17150-17841-TP5_Module9.xgmml
- CytoscapeSession-2021_01_07-15_00/views/17120-35187-TP5_Module6.xgmml
- CytoscapeSession-2021_01_07-15_00/views/7597-37194-TP3_Module4.xgmml
- CytoscapeSession-2021_01_07-15_00/views/7697-37449-TP3_Module14.xgmml
- CytoscapeSession-2021_01_07-15_00/views/9287-39367-TP1_Module4.xgmml
- CytoscapeSession-2021_01_07-15_00/views/7707-17786-TP3_Module15.xgmml
- CytoscapeSession-2021_01_07-15_00/views/17130-37724-TP5_Module7.xgmml
- CytoscapeSession-2021_01_07-15_00/views/7587-26910-TP3_Module3.xgmml
- CytoscapeSession-2021_01_07-15_00/views/61-19296-TP3_Full.xgmml
- CytoscapeSession-2021_01_07-15_00/views/7783-35739-TP1_Full.xgmml
- CytoscapeSession-2021_01_07-15_00/views/17160-38209-TP5_Module10.xgmml
- CytoscapeSession-2021_01_07-15_00/views/9267-39201-TP1_Module2.xgmml
- CytoscapeSession-2021_01_07-15_00/views/7647-38321-TP3_Module9.xgmml
- CytoscapeSession-2021_01_07-15_00/views/9277-35065-TP1_Module3.xgmml
- CytoscapeSession-2021_01_07-15_00/views/7637-38275-TP3_Module8.xgmml
- CytoscapeSession-2021_01_07-15_00/views/17180-18419-TP5_Module12.xgmml
- CytoscapeSession-2021_01_07-15_00/views/7627-37791-TP3_Module7.xgmml
- CytoscapeSession-2021_01_07-15_00/views/7617-37829-TP3_Module6.xgmml
- CytoscapeSession-2021_01_07-15_00/views/17170-35118-TP5_Module11.xgmml
- CytoscapeSession-2021_01_07-15_00/views/9257-18141-TP1_Module1.xgmml
- CytoscapeSession-2021_01_07-15_00/views/7747-18713-TP3_Module19.xgmml
- CytoscapeSession-2021_01_07-15_00/views/7677-37633-TP3_Module12.xgmml
- CytoscapeSession-2021_01_07-15_00/views/17190-19226-TP5_Module13.xgmml
- CytoscapeSession-2021_01_07-15_00/views/7667-38117-TP3_Module11.xgmml
- CytoscapeSession-2021_01_07-15_00/views/9247-38961-TP1_Module0.xgmml
- CytoscapeSession-2021_01_07-15_00/views/17080-18779-TP5_Module2.xgmml
- CytoscapeSession-2021_01_07-15_00/views/17060-26783-TP5_Module0.xgmml
- CytoscapeSession-2021_01_07-15_00/views/7657-17705-TP3_Module10.xgmml
- CytoscapeSession-2021_01_07-15_00/views/17210-37902-TP5_Module15.xgmml
- CytoscapeSession-2021_01_07-15_00/views/17070-39439-TP5_Module1.xgmml
- CytoscapeSession-2021_01_07-15_00/views/17200-18674-TP5_Module14.xgmml
- CytoscapeSession-2021_01_07-15_00/tables/17070-TP5_Module1/org.baderlab.autoannotate.cluster-org.cytoscape.model.CyNetwork-org.baderlab.autoannotate.cluster.cytable
- CytoscapeSession-2021_01_07-15_00/tables/17190-TP5_Module13/HIDDEN-org.cytoscape.model.CyEdge-17190+hidden+edge.cytable
- CytoscapeSession-2021_01_07-15_00/tables/7727-TP3_Module17/org.baderlab.autoannotate.cluster-org.cytoscape.model.CyNetwork-org.baderlab.autoannotate.cluster.cytable
- CytoscapeSession-2021_01_07-15_00/tables/7737-TP3_Module18/org.baderlab.autoannotate.annotationSet-org.cytoscape.model.CyNetwork-org.baderlab.autoannotate.annotationSet.cytable
- CytoscapeSession-2021_01_07-15_00/tables/7637-TP3_Module8/org.baderlab.autoannotate.cluster-org.cytoscape.model.CyNetwork-org.baderlab.autoannotate.cluster.cytable
- CytoscapeSession-2021_01_07-15_00/tables/17190-TP5_Module13/LOCAL_ATTRS-org.cytoscape.model.CyEdge-TP5_Module13+default+edge.cytable
- CytoscapeSession-2021_01_07-15_00/tables/7687-TP3_Module13/LOCAL_ATTRS-org.cytoscape.model.CyNetwork-TP3_Module13+default+network.cytable
- CytoscapeSession-2021_01_07-15_00/tables/7637-TP3_Module8/LOCAL_ATTRS-org.cytoscape.model.CyNetwork-TP3_Module8+default+network.cytable
- CytoscapeSession-2021_01_07-15_00/tables/7607-TP3_Module5/LOCAL_ATTRS-org.cytoscape.model.CyEdge-TP3_Module5+default+edge.cytable
- CytoscapeSession-2021_01_07-15_00/tables/7557-TP3_Module0/HIDDEN-org.cytoscape.model.CyNetwork-7557+hidden+network.cytable
- CytoscapeSession-2021_01_07-15_00/tables/7557-TP3_Module0/org.baderlab.autoannotate.annotationSet-org.cytoscape.model.CyNetwork-org.baderlab.autoannotate.annotationSet.cytable
- CytoscapeSession-2021_01_07-15_00/tables/17230-TP5_Module17/HIDDEN-org.cytoscape.model.CyNetwork-17230+hidden+network.cytable
- CytoscapeSession-2021_01_07-15_00/tables/9343-TP5_Full/org.baderlab.autoannotate.annotationSet-org.cytoscape.model.CyNetwork-org.baderlab.autoannotate.annotationSet.cytable
- CytoscapeSession-2021_01_07-15_00/tables/9307-TP1_Module6/HIDDEN-org.cytoscape.model.CyNetwork-9307+hidden+network.cytable
- CytoscapeSession-2021_01_07-15_00/tables/7667-TP3_Module11/LOCAL_ATTRS-org.cytoscape.model.CyNode-TP3_Module11+default+node.cytable
- CytoscapeSession-2021_01_07-15_00/tables/17250-TP5_Module19/HIDDEN-org.cytoscape.model.CyNode-17250+hidden+node.cytable
- CytoscapeSession-2021_01_07-15_00/tables/7677-TP3_Module12/HIDDEN-org.cytoscape.model.CyNetwork-7677+hidden+network.cytable
- CytoscapeSession-2021_01_07-15_00/tables/17160-TP5_Module10/org.baderlab.autoannotate.cluster-org.cytoscape.model.CyNetwork-org.baderlab.autoannotate.cluster.cytable
- CytoscapeSession-2021_01_07-15_00/tables/9247-TP1_Module0/LOCAL_ATTRS-org.cytoscape.model.CyEdge-TP1_Module0+default+edge.cytable
- CytoscapeSession-2021_01_07-15_00/tables/7747-TP3_Module19/org.baderlab.autoannotate.cluster-org.cytoscape.model.CyNetwork-org.baderlab.autoannotate.cluster.cytable
- CytoscapeSession-2021_01_07-15_00/tables/7647-TP3_Module9/HIDDEN-org.cytoscape.model.CyEdge-7647+hidden+edge.cytable
- CytoscapeSession-2021_01_07-15_00/tables/17120-TP5_Module6/LOCAL_ATTRS-org.cytoscape.model.CyNode-TP5_Module6+default+node.cytable
- CytoscapeSession-2021_01_07-15_00/tables/7577-TP3_Module2/LOCAL_ATTRS-org.cytoscape.model.CyNode-TP3_Module2+default+node.cytable
- CytoscapeSession-2021_01_07-15_00/tables/7737-TP3_Module18/HIDDEN-org.cytoscape.model.CyNetwork-7737+hidden+network.cytable
- CytoscapeSession-2021_01_07-15_00/tables/7757-Mcap+Gene+Co%2Dexpression+Network+TP1/SHARED_ATTRS-org.cytoscape.model.CyEdge-7757+shared+edge.cytable
- CytoscapeSession-2021_01_07-15_00/tables/7637-TP3_Module8/HIDDEN-org.cytoscape.model.CyNetwork-7637+hidden+network.cytable
- CytoscapeSession-2021_01_07-15_00/tables/7587-TP3_Module3/LOCAL_ATTRS-org.cytoscape.model.CyNetwork-TP3_Module3+default+network.cytable
- CytoscapeSession-2021_01_07-15_00/tables/17100-TP5_Module4/LOCAL_ATTRS-org.cytoscape.model.CyNode-TP5_Module4+default+node.cytable
- CytoscapeSession-2021_01_07-15_00/tables/7747-TP3_Module19/HIDDEN-org.cytoscape.model.CyEdge-7747+hidden+edge.cytable
- CytoscapeSession-2021_01_07-15_00/tables/9267-TP1_Module2/HIDDEN-org.cytoscape.model.CyEdge-9267+hidden+edge.cytable
- CytoscapeSession-2021_01_07-15_00/tables/61-TP3_Full/LOCAL_ATTRS-org.cytoscape.model.CyEdge-TP3_Full+default+edge.cytable
- CytoscapeSession-2021_01_07-15_00/tables/17080-TP5_Module2/HIDDEN-org.cytoscape.model.CyEdge-17080+hidden+edge.cytable
- CytoscapeSession-2021_01_07-15_00/tables/17130-TP5_Module7/org.baderlab.autoannotate.annotationSet-org.cytoscape.model.CyNetwork-org.baderlab.autoannotate.annotationSet.cytable
- CytoscapeSession-2021_01_07-15_00/tables/7627-TP3_Module7/HIDDEN-org.cytoscape.model.CyNetwork-7627+hidden+network.cytable
- CytoscapeSession-2021_01_07-15_00/tables/17100-TP5_Module4/HIDDEN-org.cytoscape.model.CyEdge-17100+hidden+edge.cytable
- CytoscapeSession-2021_01_07-15_00/tables/7677-TP3_Module12/LOCAL_ATTRS-org.cytoscape.model.CyNode-TP3_Module12+default+node.cytable
- CytoscapeSession-2021_01_07-15_00/tables/7557-TP3_Module0/LOCAL_ATTRS-org.cytoscape.model.CyNetwork-TP3_Module0+default+network.cytable
- CytoscapeSession-2021_01_07-15_00/tables/7773-7773/HIDDEN-org.cytoscape.model.CyEdge-7773+hidden+edge.cytable
- CytoscapeSession-2021_01_07-15_00/tables/7607-TP3_Module5/LOCAL_ATTRS-org.cytoscape.model.CyNetwork-TP3_Module5+default+network.cytable
- CytoscapeSession-2021_01_07-15_00/tables/17180-TP5_Module12/HIDDEN-org.cytoscape.model.CyNode-17180+hidden+node.cytable
- CytoscapeSession-2021_01_07-15_00/tables/17160-TP5_Module10/org.baderlab.autoannotate.annotationSet-org.cytoscape.model.CyNetwork-org.baderlab.autoannotate.annotationSet.cytable
- CytoscapeSession-2021_01_07-15_00/tables/17180-TP5_Module12/HIDDEN-org.cytoscape.model.CyNetwork-17180+hidden+network.cytable
- CytoscapeSession-2021_01_07-15_00/tables/7717-TP3_Module16/org.baderlab.autoannotate.cluster-org.cytoscape.model.CyNetwork-org.baderlab.autoannotate.cluster.cytable
- CytoscapeSession-2021_01_07-15_00/tables/7587-TP3_Module3/org.baderlab.autoannotate.annotationSet-org.cytoscape.model.CyNetwork-org.baderlab.autoannotate.annotationSet.cytable
- CytoscapeSession-2021_01_07-15_00/tables/7647-TP3_Module9/HIDDEN-org.cytoscape.model.CyNetwork-7647+hidden+network.cytable
- CytoscapeSession-2021_01_07-15_00/tables/17190-TP5_Module13/HIDDEN-org.cytoscape.model.CyNetwork-17190+hidden+network.cytable
- CytoscapeSession-2021_01_07-15_00/tables/9267-TP1_Module2/HIDDEN-org.cytoscape.model.CyNode-9267+hidden+node.cytable
- CytoscapeSession-2021_01_07-15_00/tables/17120-TP5_Module6/org.baderlab.autoannotate.cluster-org.cytoscape.model.CyNetwork-org.baderlab.autoannotate.cluster.cytable
- CytoscapeSession-2021_01_07-15_00/tables/17210-TP5_Module15/org.baderlab.autoannotate.cluster-org.cytoscape.model.CyNetwork-org.baderlab.autoannotate.cluster.cytable
- CytoscapeSession-2021_01_07-15_00/tables/17060-TP5_Module0/org.baderlab.autoannotate.annotationSet-org.cytoscape.model.CyNetwork-org.baderlab.autoannotate.annotationSet.cytable
- CytoscapeSession-2021_01_07-15_00/tables/17230-TP5_Module17/HIDDEN-org.cytoscape.model.CyEdge-17230+hidden+edge.cytable
- CytoscapeSession-2021_01_07-15_00/tables/7567-TP3_Module1/HIDDEN-org.cytoscape.model.CyNode-7567+hidden+node.cytable
- CytoscapeSession-2021_01_07-15_00/tables/17170-TP5_Module11/HIDDEN-org.cytoscape.model.CyNetwork-17170+hidden+network.cytable
- CytoscapeSession-2021_01_07-15_00/tables/17060-TP5_Module0/LOCAL_ATTRS-org.cytoscape.model.CyNode-TP5_Module0+default+node.cytable
- CytoscapeSession-2021_01_07-15_00/tables/7717-TP3_Module16/HIDDEN-org.cytoscape.model.CyNode-7717+hidden+node.cytable
- CytoscapeSession-2021_01_07-15_00/tables/7587-TP3_Module3/HIDDEN-org.cytoscape.model.CyNode-7587+hidden+node.cytable
- CytoscapeSession-2021_01_07-15_00/tables/7727-TP3_Module17/org.baderlab.autoannotate.annotationSet-org.cytoscape.model.CyNetwork-org.baderlab.autoannotate.annotationSet.cytable
- CytoscapeSession-2021_01_07-15_00/tables/9307-TP1_Module6/HIDDEN-org.cytoscape.model.CyEdge-9307+hidden+edge.cytable
- CytoscapeSession-2021_01_07-15_00/tables/17200-TP5_Module14/LOCAL_ATTRS-org.cytoscape.model.CyEdge-TP5_Module14+default+edge.cytable
- CytoscapeSession-2021_01_07-15_00/tables/7627-TP3_Module7/LOCAL_ATTRS-org.cytoscape.model.CyNetwork-TP3_Module7+default+network.cytable
- CytoscapeSession-2021_01_07-15_00/tables/9277-TP1_Module3/HIDDEN-org.cytoscape.model.CyNode-9277+hidden+node.cytable
- CytoscapeSession-2021_01_07-15_00/tables/7757-Mcap+Gene+Co%2Dexpression+Network+TP1/LOCAL_ATTRS-org.cytoscape.model.CyEdge-7757+default+edge.cytable
- CytoscapeSession-2021_01_07-15_00/tables/7657-TP3_Module10/LOCAL_ATTRS-org.cytoscape.model.CyNetwork-TP3_Module10+default+network.cytable
- CytoscapeSession-2021_01_07-15_00/tables/9317-Mcap+Gene+Co%2Dexpression+Network+TP5/SHARED_ATTRS-org.cytoscape.model.CyEdge-9317+shared+edge.cytable
- CytoscapeSession-2021_01_07-15_00/tables/9307-TP1_Module6/LOCAL_ATTRS-org.cytoscape.model.CyNode-TP1_Module6+default+node.cytable
- CytoscapeSession-2021_01_07-15_00/tables/7697-TP3_Module14/HIDDEN-org.cytoscape.model.CyNetwork-7697+hidden+network.cytable
- CytoscapeSession-2021_01_07-15_00/tables/9247-TP1_Module0/org.baderlab.autoannotate.cluster-org.cytoscape.model.CyNetwork-org.baderlab.autoannotate.cluster.cytable
- CytoscapeSession-2021_01_07-15_00/tables/9343-TP5_Full/org.baderlab.autoannotate.cluster-org.cytoscape.model.CyNetwork-org.baderlab.autoannotate.cluster.cytable
- CytoscapeSession-2021_01_07-15_00/tables/7627-TP3_Module7/LOCAL_ATTRS-org.cytoscape.model.CyEdge-TP3_Module7+default+edge.cytable
- CytoscapeSession-2021_01_07-15_00/tables/7757-Mcap+Gene+Co%2Dexpression+Network+TP1/SHARED_ATTRS-org.cytoscape.model.CyNetwork-7757+shared+network.cytable
- CytoscapeSession-2021_01_07-15_00/tables/7657-TP3_Module10/org.baderlab.autoannotate.cluster-org.cytoscape.model.CyNetwork-org.baderlab.autoannotate.cluster.cytable
- CytoscapeSession-2021_01_07-15_00/tables/35-Mcap+Gene+Co%2Dexpression+Network+TP3/HIDDEN-org.cytoscape.model.CyEdge-35+hidden+edge.cytable
- CytoscapeSession-2021_01_07-15_00/tables/17070-TP5_Module1/org.baderlab.autoannotate.annotationSet-org.cytoscape.model.CyNetwork-org.baderlab.autoannotate.annotationSet.cytable
- CytoscapeSession-2021_01_07-15_00/tables/17090-TP5_Module3/LOCAL_ATTRS-org.cytoscape.model.CyNetwork-TP5_Module3+default+network.cytable
- CytoscapeSession-2021_01_07-15_00/tables/17130-TP5_Module7/HIDDEN-org.cytoscape.model.CyEdge-17130+hidden+edge.cytable
- CytoscapeSession-2021_01_07-15_00/tables/7607-TP3_Module5/HIDDEN-org.cytoscape.model.CyEdge-7607+hidden+edge.cytable
- CytoscapeSession-2021_01_07-15_00/tables/7637-TP3_Module8/LOCAL_ATTRS-org.cytoscape.model.CyEdge-TP3_Module8+default+edge.cytable
- CytoscapeSession-2021_01_07-15_00/tables/17220-TP5_Module16/org.baderlab.autoannotate.annotationSet-org.cytoscape.model.CyNetwork-org.baderlab.autoannotate.annotationSet.cytable
- CytoscapeSession-2021_01_07-15_00/tables/7757-Mcap+Gene+Co%2Dexpression+Network+TP1/HIDDEN-org.cytoscape.model.CyEdge-7757+hidden+edge.cytable
- CytoscapeSession-2021_01_07-15_00/tables/9247-TP1_Module0/HIDDEN-org.cytoscape.model.CyNetwork-9247+hidden+network.cytable
- CytoscapeSession-2021_01_07-15_00/tables/7687-TP3_Module13/org.baderlab.autoannotate.annotationSet-org.cytoscape.model.CyNetwork-org.baderlab.autoannotate.annotationSet.cytable
- CytoscapeSession-2021_01_07-15_00/tables/17120-TP5_Module6/HIDDEN-org.cytoscape.model.CyEdge-17120+hidden+edge.cytable
- CytoscapeSession-2021_01_07-15_00/tables/7697-TP3_Module14/LOCAL_ATTRS-org.cytoscape.model.CyNode-TP3_Module14+default+node.cytable
- CytoscapeSession-2021_01_07-15_00/tables/17200-TP5_Module14/org.baderlab.autoannotate.cluster-org.cytoscape.model.CyNetwork-org.baderlab.autoannotate.cluster.cytable
- CytoscapeSession-2021_01_07-15_00/tables/7747-TP3_Module19/org.baderlab.autoannotate.annotationSet-org.cytoscape.model.CyNetwork-org.baderlab.autoannotate.annotationSet.cytable
- CytoscapeSession-2021_01_07-15_00/tables/17220-TP5_Module16/LOCAL_ATTRS-org.cytoscape.model.CyEdge-TP5_Module16+default+edge.cytable
- CytoscapeSession-2021_01_07-15_00/tables/17120-TP5_Module6/LOCAL_ATTRS-org.cytoscape.model.CyEdge-TP5_Module6+default+edge.cytable
- CytoscapeSession-2021_01_07-15_00/tables/7697-TP3_Module14/LOCAL_ATTRS-org.cytoscape.model.CyEdge-TP3_Module14+default+edge.cytable
- CytoscapeSession-2021_01_07-15_00/tables/17160-TP5_Module10/LOCAL_ATTRS-org.cytoscape.model.CyEdge-TP5_Module10+default+edge.cytable
- CytoscapeSession-2021_01_07-15_00/tables/7707-TP3_Module15/LOCAL_ATTRS-org.cytoscape.model.CyNetwork-TP3_Module15+default+network.cytable
- CytoscapeSession-2021_01_07-15_00/tables/17150-TP5_Module9/HIDDEN-org.cytoscape.model.CyNode-17150+hidden+node.cytable
- CytoscapeSession-2021_01_07-15_00/tables/61-TP3_Full/HIDDEN-org.cytoscape.model.CyEdge-61+hidden+edge.cytable
- CytoscapeSession-2021_01_07-15_00/tables/17240-TP5_Module18/HIDDEN-org.cytoscape.model.CyNetwork-17240+hidden+network.cytable
- CytoscapeSession-2021_01_07-15_00/tables/17150-TP5_Module9/HIDDEN-org.cytoscape.model.CyNetwork-17150+hidden+network.cytable
- CytoscapeSession-2021_01_07-15_00/tables/7597-TP3_Module4/HIDDEN-org.cytoscape.model.CyEdge-7597+hidden+edge.cytable
- CytoscapeSession-2021_01_07-15_00/tables/7597-TP3_Module4/org.baderlab.autoannotate.annotationSet-org.cytoscape.model.CyNetwork-org.baderlab.autoannotate.annotationSet.cytable
- CytoscapeSession-2021_01_07-15_00/tables/61-TP3_Full/HIDDEN-org.cytoscape.model.CyNode-61+hidden+node.cytable
- CytoscapeSession-2021_01_07-15_00/tables/9257-TP1_Module1/LOCAL_ATTRS-org.cytoscape.model.CyEdge-TP1_Module1+default+edge.cytable
- CytoscapeSession-2021_01_07-15_00/tables/7757-Mcap+Gene+Co%2Dexpression+Network+TP1/HIDDEN-org.cytoscape.model.CyNode-7757+hidden+node.cytable
- CytoscapeSession-2021_01_07-15_00/tables/9317-Mcap+Gene+Co%2Dexpression+Network+TP5/LOCAL_ATTRS-org.cytoscape.model.CyNetwork-9317+default+network.cytable
- CytoscapeSession-2021_01_07-15_00/tables/17220-TP5_Module16/LOCAL_ATTRS-org.cytoscape.model.CyNode-TP5_Module16+default+node.cytable
- CytoscapeSession-2021_01_07-15_00/tables/17100-TP5_Module4/LOCAL_ATTRS-org.cytoscape.model.CyEdge-TP5_Module4+default+edge.cytable
- CytoscapeSession-2021_01_07-15_00/tables/9307-TP1_Module6/org.baderlab.autoannotate.annotationSet-org.cytoscape.model.CyNetwork-org.baderlab.autoannotate.annotationSet.cytable
- CytoscapeSession-2021_01_07-15_00/tables/7773-7773/LOCAL_ATTRS-org.cytoscape.model.CyEdge-7773+default+edge.cytable
- CytoscapeSession-2021_01_07-15_00/tables/9267-TP1_Module2/HIDDEN-org.cytoscape.model.CyNetwork-9267+hidden+network.cytable
- CytoscapeSession-2021_01_07-15_00/tables/7587-TP3_Module3/LOCAL_ATTRS-org.cytoscape.model.CyEdge-TP3_Module3+default+edge.cytable
- CytoscapeSession-2021_01_07-15_00/tables/17080-TP5_Module2/org.baderlab.autoannotate.cluster-org.cytoscape.model.CyNetwork-org.baderlab.autoannotate.cluster.cytable
- CytoscapeSession-2021_01_07-15_00/tables/7707-TP3_Module15/HIDDEN-org.cytoscape.model.CyNetwork-7707+hidden+network.cytable
- CytoscapeSession-2021_01_07-15_00/tables/9317-Mcap+Gene+Co%2Dexpression+Network+TP5/HIDDEN-org.cytoscape.model.CyNetwork-9317+hidden+network.cytable
- CytoscapeSession-2021_01_07-15_00/tables/7667-TP3_Module11/org.baderlab.autoannotate.cluster-org.cytoscape.model.CyNetwork-org.baderlab.autoannotate.cluster.cytable
- CytoscapeSession-2021_01_07-15_00/tables/7697-TP3_Module14/HIDDEN-org.cytoscape.model.CyNode-7697+hidden+node.cytable
- CytoscapeSession-2021_01_07-15_00/tables/9307-TP1_Module6/org.baderlab.autoannotate.cluster-org.cytoscape.model.CyNetwork-org.baderlab.autoannotate.cluster.cytable
- CytoscapeSession-2021_01_07-15_00/tables/7567-TP3_Module1/LOCAL_ATTRS-org.cytoscape.model.CyEdge-TP3_Module1+default+edge.cytable
- CytoscapeSession-2021_01_07-15_00/tables/17220-TP5_Module16/org.baderlab.autoannotate.cluster-org.cytoscape.model.CyNetwork-org.baderlab.autoannotate.cluster.cytable
- CytoscapeSession-2021_01_07-15_00/tables/17170-TP5_Module11/HIDDEN-org.cytoscape.model.CyEdge-17170+hidden+edge.cytable
- CytoscapeSession-2021_01_07-15_00/tables/17110-TP5_Module5/org.baderlab.autoannotate.annotationSet-org.cytoscape.model.CyNetwork-org.baderlab.autoannotate.annotationSet.cytable
- CytoscapeSession-2021_01_07-15_00/tables/7717-TP3_Module16/HIDDEN-org.cytoscape.model.CyNetwork-7717+hidden+network.cytable
- CytoscapeSession-2021_01_07-15_00/tables/61-TP3_Full/HIDDEN-org.cytoscape.model.CyNetwork-61+hidden+network.cytable
- CytoscapeSession-2021_01_07-15_00/tables/17210-TP5_Module15/LOCAL_ATTRS-org.cytoscape.model.CyNetwork-TP5_Module15+default+network.cytable
- CytoscapeSession-2021_01_07-15_00/tables/61-TP3_Full/org.baderlab.autoannotate.cluster-org.cytoscape.model.CyNetwork-org.baderlab.autoannotate.cluster.cytable
- CytoscapeSession-2021_01_07-15_00/tables/9267-TP1_Module2/LOCAL_ATTRS-org.cytoscape.model.CyNetwork-TP1_Module2+default+network.cytable
- CytoscapeSession-2021_01_07-15_00/tables/9297-TP1_Module5/LOCAL_ATTRS-org.cytoscape.model.CyEdge-TP1_Module5+default+edge.cytable
- CytoscapeSession-2021_01_07-15_00/tables/17190-TP5_Module13/LOCAL_ATTRS-org.cytoscape.model.CyNode-TP5_Module13+default+node.cytable
- CytoscapeSession-2021_01_07-15_00/tables/7717-TP3_Module16/org.baderlab.autoannotate.annotationSet-org.cytoscape.model.CyNetwork-org.baderlab.autoannotate.annotationSet.cytable
- CytoscapeSession-2021_01_07-15_00/tables/7647-TP3_Module9/org.baderlab.autoannotate.cluster-org.cytoscape.model.CyNetwork-org.baderlab.autoannotate.cluster.cytable
- CytoscapeSession-2021_01_07-15_00/tables/17170-TP5_Module11/LOCAL_ATTRS-org.cytoscape.model.CyNetwork-TP5_Module11+default+network.cytable
- CytoscapeSession-2021_01_07-15_00/tables/7557-TP3_Module0/HIDDEN-org.cytoscape.model.CyNode-7557+hidden+node.cytable
- CytoscapeSession-2021_01_07-15_00/tables/9307-TP1_Module6/LOCAL_ATTRS-org.cytoscape.model.CyEdge-TP1_Module6+default+edge.cytable
- CytoscapeSession-2021_01_07-15_00/tables/7617-TP3_Module6/LOCAL_ATTRS-org.cytoscape.model.CyNetwork-TP3_Module6+default+network.cytable
- CytoscapeSession-2021_01_07-15_00/tables/17200-TP5_Module14/org.baderlab.autoannotate.annotationSet-org.cytoscape.model.CyNetwork-org.baderlab.autoannotate.annotationSet.cytable
- CytoscapeSession-2021_01_07-15_00/tables/9287-TP1_Module4/LOCAL_ATTRS-org.cytoscape.model.CyEdge-TP1_Module4+default+edge.cytable
- CytoscapeSession-2021_01_07-15_00/tables/9333-9333/HIDDEN-org.cytoscape.model.CyNetwork-9333+hidden+network.cytable
- CytoscapeSession-2021_01_07-15_00/tables/7677-TP3_Module12/HIDDEN-org.cytoscape.model.CyEdge-7677+hidden+edge.cytable
- CytoscapeSession-2021_01_07-15_00/tables/9257-TP1_Module1/org.baderlab.autoannotate.annotationSet-org.cytoscape.model.CyNetwork-org.baderlab.autoannotate.annotationSet.cytable
- CytoscapeSession-2021_01_07-15_00/tables/7657-TP3_Module10/HIDDEN-org.cytoscape.model.CyNode-7657+hidden+node.cytable
- CytoscapeSession-2021_01_07-15_00/tables/7667-TP3_Module11/LOCAL_ATTRS-org.cytoscape.model.CyNetwork-TP3_Module11+default+network.cytable
- CytoscapeSession-2021_01_07-15_00/tables/17060-TP5_Module0/HIDDEN-org.cytoscape.model.CyNetwork-17060+hidden+network.cytable
- CytoscapeSession-2021_01_07-15_00/tables/7597-TP3_Module4/LOCAL_ATTRS-org.cytoscape.model.CyNode-TP3_Module4+default+node.cytable
- CytoscapeSession-2021_01_07-15_00/tables/9277-TP1_Module3/org.baderlab.autoannotate.cluster-org.cytoscape.model.CyNetwork-org.baderlab.autoannotate.cluster.cytable
- CytoscapeSession-2021_01_07-15_00/tables/7617-TP3_Module6/HIDDEN-org.cytoscape.model.CyNode-7617+hidden+node.cytable
- CytoscapeSession-2021_01_07-15_00/tables/9297-TP1_Module5/HIDDEN-org.cytoscape.model.CyEdge-9297+hidden+edge.cytable
- CytoscapeSession-2021_01_07-15_00/tables/7627-TP3_Module7/org.baderlab.autoannotate.cluster-org.cytoscape.model.CyNetwork-org.baderlab.autoannotate.cluster.cytable
- CytoscapeSession-2021_01_07-15_00/tables/9277-TP1_Module3/LOCAL_ATTRS-org.cytoscape.model.CyEdge-TP1_Module3+default+edge.cytable
- CytoscapeSession-2021_01_07-15_00/tables/17200-TP5_Module14/HIDDEN-org.cytoscape.model.CyNode-17200+hidden+node.cytable
- CytoscapeSession-2021_01_07-15_00/tables/7567-TP3_Module1/HIDDEN-org.cytoscape.model.CyNetwork-7567+hidden+network.cytable
- CytoscapeSession-2021_01_07-15_00/tables/17210-TP5_Module15/HIDDEN-org.cytoscape.model.CyNetwork-17210+hidden+network.cytable
- CytoscapeSession-2021_01_07-15_00/tables/17060-TP5_Module0/org.baderlab.autoannotate.cluster-org.cytoscape.model.CyNetwork-org.baderlab.autoannotate.cluster.cytable
- CytoscapeSession-2021_01_07-15_00/tables/7637-TP3_Module8/org.baderlab.autoannotate.annotationSet-org.cytoscape.model.CyNetwork-org.baderlab.autoannotate.annotationSet.cytable
- CytoscapeSession-2021_01_07-15_00/tables/17120-TP5_Module6/LOCAL_ATTRS-org.cytoscape.model.CyNetwork-TP5_Module6+default+network.cytable
- CytoscapeSession-2021_01_07-15_00/tables/17130-TP5_Module7/LOCAL_ATTRS-org.cytoscape.model.CyNode-TP5_Module7+default+node.cytable
- CytoscapeSession-2021_01_07-15_00/tables/17140-TP5_Module8/org.baderlab.autoannotate.cluster-org.cytoscape.model.CyNetwork-org.baderlab.autoannotate.cluster.cytable
- CytoscapeSession-2021_01_07-15_00/tables/17060-TP5_Module0/LOCAL_ATTRS-org.cytoscape.model.CyEdge-TP5_Module0+default+edge.cytable
- CytoscapeSession-2021_01_07-15_00/tables/9267-TP1_Module2/org.baderlab.autoannotate.annotationSet-org.cytoscape.model.CyNetwork-org.baderlab.autoannotate.annotationSet.cytable
- CytoscapeSession-2021_01_07-15_00/tables/9297-TP1_Module5/HIDDEN-org.cytoscape.model.CyNetwork-9297+hidden+network.cytable
- CytoscapeSession-2021_01_07-15_00/tables/7657-TP3_Module10/HIDDEN-org.cytoscape.model.CyEdge-7657+hidden+edge.cytable
- CytoscapeSession-2021_01_07-15_00/tables/17130-TP5_Module7/LOCAL_ATTRS-org.cytoscape.model.CyNetwork-TP5_Module7+default+network.cytable
- CytoscapeSession-2021_01_07-15_00/tables/9343-TP5_Full/LOCAL_ATTRS-org.cytoscape.model.CyNode-TP5_Full+default+node.cytable
- CytoscapeSession-2021_01_07-15_00/tables/7617-TP3_Module6/HIDDEN-org.cytoscape.model.CyEdge-7617+hidden+edge.cytable
- CytoscapeSession-2021_01_07-15_00/tables/7757-Mcap+Gene+Co%2Dexpression+Network+TP1/LOCAL_ATTRS-org.cytoscape.model.CyNetwork-7757+default+network.cytable
- CytoscapeSession-2021_01_07-15_00/tables/17240-TP5_Module18/LOCAL_ATTRS-org.cytoscape.model.CyEdge-TP5_Module18+default+edge.cytable
- CytoscapeSession-2021_01_07-15_00/tables/17170-TP5_Module11/LOCAL_ATTRS-org.cytoscape.model.CyNode-TP5_Module11+default+node.cytable
- CytoscapeSession-2021_01_07-15_00/tables/17230-TP5_Module17/org.baderlab.autoannotate.annotationSet-org.cytoscape.model.CyNetwork-org.baderlab.autoannotate.annotationSet.cytable
- CytoscapeSession-2021_01_07-15_00/tables/7657-TP3_Module10/org.baderlab.autoannotate.annotationSet-org.cytoscape.model.CyNetwork-org.baderlab.autoannotate.annotationSet.cytable
- CytoscapeSession-2021_01_07-15_00/tables/9297-TP1_Module5/HIDDEN-org.cytoscape.model.CyNode-9297+hidden+node.cytable
- CytoscapeSession-2021_01_07-15_00/tables/7707-TP3_Module15/org.baderlab.autoannotate.cluster-org.cytoscape.model.CyNetwork-org.baderlab.autoannotate.cluster.cytable
- CytoscapeSession-2021_01_07-15_00/tables/17080-TP5_Module2/LOCAL_ATTRS-org.cytoscape.model.CyEdge-TP5_Module2+default+edge.cytable
- CytoscapeSession-2021_01_07-15_00/tables/17250-TP5_Module19/LOCAL_ATTRS-org.cytoscape.model.CyNetwork-TP5_Module19+default+network.cytable
- CytoscapeSession-2021_01_07-15_00/tables/17210-TP5_Module15/org.baderlab.autoannotate.annotationSet-org.cytoscape.model.CyNetwork-org.baderlab.autoannotate.annotationSet.cytable
- CytoscapeSession-2021_01_07-15_00/tables/7667-TP3_Module11/LOCAL_ATTRS-org.cytoscape.model.CyEdge-TP3_Module11+default+edge.cytable
- CytoscapeSession-2021_01_07-15_00/tables/7783-TP1_Full/HIDDEN-org.cytoscape.model.CyNetwork-7783+hidden+network.cytable
- CytoscapeSession-2021_01_07-15_00/tables/7737-TP3_Module18/HIDDEN-org.cytoscape.model.CyNode-7737+hidden+node.cytable
- CytoscapeSession-2021_01_07-15_00/tables/17140-TP5_Module8/LOCAL_ATTRS-org.cytoscape.model.CyNode-TP5_Module8+default+node.cytable
- CytoscapeSession-2021_01_07-15_00/tables/7783-TP1_Full/LOCAL_ATTRS-org.cytoscape.model.CyNetwork-TP1_Full+default+network.cytable
- CytoscapeSession-2021_01_07-15_00/tables/17150-TP5_Module9/LOCAL_ATTRS-org.cytoscape.model.CyEdge-TP5_Module9+default+edge.cytable
- CytoscapeSession-2021_01_07-15_00/tables/7617-TP3_Module6/org.baderlab.autoannotate.annotationSet-org.cytoscape.model.CyNetwork-org.baderlab.autoannotate.annotationSet.cytable
- CytoscapeSession-2021_01_07-15_00/tables/7607-TP3_Module5/org.baderlab.autoannotate.annotationSet-org.cytoscape.model.CyNetwork-org.baderlab.autoannotate.annotationSet.cytable
- CytoscapeSession-2021_01_07-15_00/tables/7587-TP3_Module3/org.baderlab.autoannotate.cluster-org.cytoscape.model.CyNetwork-org.baderlab.autoannotate.cluster.cytable
- CytoscapeSession-2021_01_07-15_00/tables/7647-TP3_Module9/LOCAL_ATTRS-org.cytoscape.model.CyNetwork-TP3_Module9+default+network.cytable
- CytoscapeSession-2021_01_07-15_00/tables/7697-TP3_Module14/org.baderlab.autoannotate.annotationSet-org.cytoscape.model.CyNetwork-org.baderlab.autoannotate.annotationSet.cytable
- CytoscapeSession-2021_01_07-15_00/tables/17220-TP5_Module16/HIDDEN-org.cytoscape.model.CyNode-17220+hidden+node.cytable
- CytoscapeSession-2021_01_07-15_00/tables/7697-TP3_Module14/org.baderlab.autoannotate.cluster-org.cytoscape.model.CyNetwork-org.baderlab.autoannotate.cluster.cytable
- CytoscapeSession-2021_01_07-15_00/tables/7697-TP3_Module14/HIDDEN-org.cytoscape.model.CyEdge-7697+hidden+edge.cytable
- CytoscapeSession-2021_01_07-15_00/tables/61-TP3_Full/org.baderlab.autoannotate.annotationSet-org.cytoscape.model.CyNetwork-org.baderlab.autoannotate.annotationSet.cytable
- CytoscapeSession-2021_01_07-15_00/tables/7677-TP3_Module12/HIDDEN-org.cytoscape.model.CyNode-7677+hidden+node.cytable
- CytoscapeSession-2021_01_07-15_00/tables/7737-TP3_Module18/LOCAL_ATTRS-org.cytoscape.model.CyNode-TP3_Module18+default+node.cytable
- CytoscapeSession-2021_01_07-15_00/tables/7717-TP3_Module16/HIDDEN-org.cytoscape.model.CyEdge-7717+hidden+edge.cytable
- CytoscapeSession-2021_01_07-15_00/tables/35-Mcap+Gene+Co%2Dexpression+Network+TP3/SHARED_ATTRS-org.cytoscape.model.CyNetwork-35+shared+network.cytable
- CytoscapeSession-2021_01_07-15_00/tables/7727-TP3_Module17/HIDDEN-org.cytoscape.model.CyEdge-7727+hidden+edge.cytable
- CytoscapeSession-2021_01_07-15_00/tables/7617-TP3_Module6/org.baderlab.autoannotate.cluster-org.cytoscape.model.CyNetwork-org.baderlab.autoannotate.cluster.cytable
- CytoscapeSession-2021_01_07-15_00/tables/7773-7773/LOCAL_ATTRS-org.cytoscape.model.CyNetwork-7773+default+network.cytable
- CytoscapeSession-2021_01_07-15_00/tables/7783-TP1_Full/LOCAL_ATTRS-org.cytoscape.model.CyNode-TP1_Full+default+node.cytable
- CytoscapeSession-2021_01_07-15_00/tables/9257-TP1_Module1/HIDDEN-org.cytoscape.model.CyNetwork-9257+hidden+network.cytable
- CytoscapeSession-2021_01_07-15_00/tables/17190-TP5_Module13/org.baderlab.autoannotate.annotationSet-org.cytoscape.model.CyNetwork-org.baderlab.autoannotate.annotationSet.cytable
- CytoscapeSession-2021_01_07-15_00/tables/7677-TP3_Module12/org.baderlab.autoannotate.cluster-org.cytoscape.model.CyNetwork-org.baderlab.autoannotate.cluster.cytable
- CytoscapeSession-2021_01_07-15_00/tables/9287-TP1_Module4/LOCAL_ATTRS-org.cytoscape.model.CyNetwork-TP1_Module4+default+network.cytable
- CytoscapeSession-2021_01_07-15_00/tables/7597-TP3_Module4/HIDDEN-org.cytoscape.model.CyNetwork-7597+hidden+network.cytable
- CytoscapeSession-2021_01_07-15_00/tables/17070-TP5_Module1/LOCAL_ATTRS-org.cytoscape.model.CyNetwork-TP5_Module1+default+network.cytable
- CytoscapeSession-2021_01_07-15_00/tables/17070-TP5_Module1/LOCAL_ATTRS-org.cytoscape.model.CyNode-TP5_Module1+default+node.cytable
- CytoscapeSession-2021_01_07-15_00/tables/17110-TP5_Module5/LOCAL_ATTRS-org.cytoscape.model.CyEdge-TP5_Module5+default+edge.cytable
- CytoscapeSession-2021_01_07-15_00/tables/9287-TP1_Module4/org.baderlab.autoannotate.annotationSet-org.cytoscape.model.CyNetwork-org.baderlab.autoannotate.annotationSet.cytable
- CytoscapeSession-2021_01_07-15_00/tables/17070-TP5_Module1/HIDDEN-org.cytoscape.model.CyNode-17070+hidden+node.cytable
- CytoscapeSession-2021_01_07-15_00/tables/51-51/LOCAL_ATTRS-org.cytoscape.model.CyEdge-51+default+edge.cytable
- CytoscapeSession-2021_01_07-15_00/tables/7587-TP3_Module3/LOCAL_ATTRS-org.cytoscape.model.CyNode-TP3_Module3+default+node.cytable
- CytoscapeSession-2021_01_07-15_00/tables/17150-TP5_Module9/HIDDEN-org.cytoscape.model.CyEdge-17150+hidden+edge.cytable
- CytoscapeSession-2021_01_07-15_00/tables/17060-TP5_Module0/LOCAL_ATTRS-org.cytoscape.model.CyNetwork-TP5_Module0+default+network.cytable
- CytoscapeSession-2021_01_07-15_00/tables/17140-TP5_Module8/HIDDEN-org.cytoscape.model.CyEdge-17140+hidden+edge.cytable
- CytoscapeSession-2021_01_07-15_00/tables/17110-TP5_Module5/HIDDEN-org.cytoscape.model.CyNode-17110+hidden+node.cytable
- CytoscapeSession-2021_01_07-15_00/tables/17210-TP5_Module15/HIDDEN-org.cytoscape.model.CyNode-17210+hidden+node.cytable
- CytoscapeSession-2021_01_07-15_00/tables/17250-TP5_Module19/LOCAL_ATTRS-org.cytoscape.model.CyNode-TP5_Module19+default+node.cytable
- CytoscapeSession-2021_01_07-15_00/tables/17130-TP5_Module7/LOCAL_ATTRS-org.cytoscape.model.CyEdge-TP5_Module7+default+edge.cytable
- CytoscapeSession-2021_01_07-15_00/tables/7667-TP3_Module11/HIDDEN-org.cytoscape.model.CyNetwork-7667+hidden+network.cytable
- CytoscapeSession-2021_01_07-15_00/tables/7687-TP3_Module13/LOCAL_ATTRS-org.cytoscape.model.CyNode-TP3_Module13+default+node.cytable
- CytoscapeSession-2021_01_07-15_00/tables/7567-TP3_Module1/LOCAL_ATTRS-org.cytoscape.model.CyNode-TP3_Module1+default+node.cytable
- CytoscapeSession-2021_01_07-15_00/tables/17200-TP5_Module14/LOCAL_ATTRS-org.cytoscape.model.CyNode-TP5_Module14+default+node.cytable
- CytoscapeSession-2021_01_07-15_00/tables/7647-TP3_Module9/HIDDEN-org.cytoscape.model.CyNode-7647+hidden+node.cytable
- CytoscapeSession-2021_01_07-15_00/tables/17070-TP5_Module1/HIDDEN-org.cytoscape.model.CyEdge-17070+hidden+edge.cytable
- CytoscapeSession-2021_01_07-15_00/tables/17140-TP5_Module8/LOCAL_ATTRS-org.cytoscape.model.CyNetwork-TP5_Module8+default+network.cytable
- CytoscapeSession-2021_01_07-15_00/tables/7737-TP3_Module18/LOCAL_ATTRS-org.cytoscape.model.CyNetwork-TP3_Module18+default+network.cytable
- CytoscapeSession-2021_01_07-15_00/tables/9297-TP1_Module5/org.baderlab.autoannotate.cluster-org.cytoscape.model.CyNetwork-org.baderlab.autoannotate.cluster.cytable
- CytoscapeSession-2021_01_07-15_00/tables/9317-Mcap+Gene+Co%2Dexpression+Network+TP5/LOCAL_ATTRS-org.cytoscape.model.CyEdge-9317+default+edge.cytable
- CytoscapeSession-2021_01_07-15_00/tables/17130-TP5_Module7/HIDDEN-org.cytoscape.model.CyNetwork-17130+hidden+network.cytable
- CytoscapeSession-2021_01_07-15_00/tables/9317-Mcap+Gene+Co%2Dexpression+Network+TP5/LOCAL_ATTRS-org.cytoscape.model.CyNode-9317+default+node.cytable
- CytoscapeSession-2021_01_07-15_00/tables/17070-TP5_Module1/HIDDEN-org.cytoscape.model.CyNetwork-17070+hidden+network.cytable
- CytoscapeSession-2021_01_07-15_00/tables/17200-TP5_Module14/HIDDEN-org.cytoscape.model.CyEdge-17200+hidden+edge.cytable
- CytoscapeSession-2021_01_07-15_00/tables/17250-TP5_Module19/org.baderlab.autoannotate.cluster-org.cytoscape.model.CyNetwork-org.baderlab.autoannotate.cluster.cytable
- CytoscapeSession-2021_01_07-15_00/tables/17120-TP5_Module6/org.baderlab.autoannotate.annotationSet-org.cytoscape.model.CyNetwork-org.baderlab.autoannotate.annotationSet.cytable
- CytoscapeSession-2021_01_07-15_00/tables/17100-TP5_Module4/LOCAL_ATTRS-org.cytoscape.model.CyNetwork-TP5_Module4+default+network.cytable
- CytoscapeSession-2021_01_07-15_00/tables/17190-TP5_Module13/HIDDEN-org.cytoscape.model.CyNode-17190+hidden+node.cytable
- CytoscapeSession-2021_01_07-15_00/tables/51-51/HIDDEN-org.cytoscape.model.CyNetwork-51+hidden+network.cytable
- CytoscapeSession-2021_01_07-15_00/tables/7677-TP3_Module12/org.baderlab.autoannotate.annotationSet-org.cytoscape.model.CyNetwork-org.baderlab.autoannotate.annotationSet.cytable
- CytoscapeSession-2021_01_07-15_00/tables/7677-TP3_Module12/LOCAL_ATTRS-org.cytoscape.model.CyEdge-TP3_Module12+default+edge.cytable
- CytoscapeSession-2021_01_07-15_00/tables/9317-Mcap+Gene+Co%2Dexpression+Network+TP5/HIDDEN-org.cytoscape.model.CyEdge-9317+hidden+edge.cytable
- CytoscapeSession-2021_01_07-15_00/tables/7627-TP3_Module7/org.baderlab.autoannotate.annotationSet-org.cytoscape.model.CyNetwork-org.baderlab.autoannotate.annotationSet.cytable
- CytoscapeSession-2021_01_07-15_00/tables/7783-TP1_Full/org.baderlab.autoannotate.cluster-org.cytoscape.model.CyNetwork-org.baderlab.autoannotate.cluster.cytable
- CytoscapeSession-2021_01_07-15_00/tables/7637-TP3_Module8/HIDDEN-org.cytoscape.model.CyNode-7637+hidden+node.cytable
- CytoscapeSession-2021_01_07-15_00/tables/7747-TP3_Module19/HIDDEN-org.cytoscape.model.CyNetwork-7747+hidden+network.cytable
- CytoscapeSession-2021_01_07-15_00/tables/17150-TP5_Module9/LOCAL_ATTRS-org.cytoscape.model.CyNode-TP5_Module9+default+node.cytable
- CytoscapeSession-2021_01_07-15_00/tables/35-Mcap+Gene+Co%2Dexpression+Network+TP3/SHARED_ATTRS-org.cytoscape.model.CyNode-35+shared+node.cytable
- CytoscapeSession-2021_01_07-15_00/tables/7577-TP3_Module2/HIDDEN-org.cytoscape.model.CyNode-7577+hidden+node.cytable
- CytoscapeSession-2021_01_07-15_00/tables/9257-TP1_Module1/LOCAL_ATTRS-org.cytoscape.model.CyNode-TP1_Module1+default+node.cytable
- CytoscapeSession-2021_01_07-15_00/tables/61-TP3_Full/LOCAL_ATTRS-org.cytoscape.model.CyNode-TP3_Full+default+node.cytable
- CytoscapeSession-2021_01_07-15_00/tables/9277-TP1_Module3/HIDDEN-org.cytoscape.model.CyEdge-9277+hidden+edge.cytable
- CytoscapeSession-2021_01_07-15_00/tables/9267-TP1_Module2/LOCAL_ATTRS-org.cytoscape.model.CyNode-TP1_Module2+default+node.cytable
- CytoscapeSession-2021_01_07-15_00/tables/17160-TP5_Module10/HIDDEN-org.cytoscape.model.CyEdge-17160+hidden+edge.cytable
- CytoscapeSession-2021_01_07-15_00/tables/17080-TP5_Module2/HIDDEN-org.cytoscape.model.CyNode-17080+hidden+node.cytable
- CytoscapeSession-2021_01_07-15_00/tables/7607-TP3_Module5/HIDDEN-org.cytoscape.model.CyNode-7607+hidden+node.cytable
[truncated: 213 more entries]
