# Supplementary material for: Multi-omic characterization of the thermal stress phenome in the stony coral Montipora capitata
Source: PeerJ. 2021 Nov 10;9:e12335. doi: 10.7717/peerj.12335 (PMC8590396; doi:10.7717/peerj.12335)
Supplement: Supplemental Information 5 — Cytoscape file containing the full networks and modules with gene and network information for the TP1, TP3, and TP5 gene co-expression results. [file peerj-09-12335-s005.txt › CytoscapeSession-2021_01_07-15_00/networks/35-Mcap+Gene+Co%2Dexpression+Network+TP3.xgmml]

<?xml version="1.0" encoding="UTF-8" standalone="yes"?>
<graph id="35" label="Mcap Gene Co-expression Network TP3" cy:view="0" cy:registered="0" cy:documentVersion="3.0" xmlns:dc="http://purl.org/dc/elements/1.1/" xmlns:xlink="http://www.w3.org/1999/xlink" xmlns:rdf="http://www.w3.org/1999/02/22-rdf-syntax-ns#" xmlns:cy="http://www.cytoscape.org" xmlns="http://www.cs.rpi.edu/XGMML">
  <att>
    <graph id="51" label="51" cy:registered="0">
    </graph>
  </att>
  <att>
    <graph id="61" label="TP3_Full" cy:registered="1">
      <node id="456" label="933"/>
      <node id="455" label="1132"/>
      <node id="454" label="1852"/>
      <node id="453" label="1515"/>
      <node id="452" label="2087"/>
      <node id="451" label="2251"/>
      <node id="450" label="2325"/>
      <node id="449" label="2232"/>
      <node id="448" label="2326"/>
      <node id="447" label="2375"/>
      <node id="446" label="2715"/>
      <node id="445" label="2844"/>
      <node id="444" label="3252"/>
      <node id="443" label="3432"/>
      <node id="442" label="896"/>
      <node id="441" label="3748"/>
      <node id="440" label="3794"/>
      <node id="439" label="4001"/>
      <node id="438" label="4345"/>
      <node id="437" label="2545"/>
      <node id="436" label="3518"/>
      <node id="435" label="4526"/>
      <node id="434" label="4896"/>
      <node id="433" label="4776"/>
      <node id="432" label="5233"/>
      <node id="431" label="5341"/>
      <node id="430" label="5521"/>
      <node id="429" label="5522"/>
      <node id="428" label="1144"/>
      <node id="427" label="5538"/>
      <node id="426" label="5801"/>
      <node id="425" label="6095"/>
      <node id="424" label="6366"/>
      <node id="423" label="6435"/>
      <node id="422" label="6540"/>
      <node id="421" label="6707"/>
      <node id="420" label="6731"/>
      <node id="419" label="5744"/>
      <node id="418" label="2163"/>
      <node id="417" label="6783"/>
      <node id="416" label="6816"/>
      <node id="415" label="6927"/>
      <node id="414" label="6959"/>
      <node id="413" label="3065"/>
      <node id="412" label="3710"/>
      <node id="411" label="7226"/>
      <node id="410" label="7462"/>
      <node id="409" label="4456"/>
      <node id="408" label="7483"/>
      <node id="407" label="7392"/>
      <node id="406" label="7804"/>
      <node id="405" label="7987"/>
      <node id="404" label="8242"/>
      <node id="403" label="8406"/>
      <node id="402" label="9244"/>
      <node id="401" label="9438"/>
      <node id="400" label="2476"/>
      <node id="399" label="10193"/>
      <node id="398" label="10195"/>
      <node id="397" label="3420"/>
      <node id="396" label="10402"/>
      <node id="395" label="10610"/>
      <node id="394" label="4067"/>
      <node id="393" label="10665"/>
      <node id="392" label="10867"/>
      <node id="391" label="10878"/>
      <node id="390" label="11037"/>
      <node id="389" label="11163"/>
      <node id="388" label="11632"/>
      <node id="387" label="11780"/>
      <node id="386" label="11852"/>
      <node id="385" label="11862"/>
      <node id="384" label="11939"/>
      <node id="383" label="11964"/>
      <node id="382" label="11969"/>
      <node id="381" label="12251"/>
      <node id="380" label="10729"/>
      <node id="379" label="12462"/>
      <node id="378" label="12548"/>
      <node id="377" label="12857"/>
      <node id="376" label="13171"/>
      <node id="375" label="13172"/>
      <node id="374" label="13327"/>
      <node id="373" label="10256"/>
      <node id="372" label="13423"/>
      <node id="371" label="13712"/>
      <node id="370" label="13732"/>
      <node id="369" label="13894"/>
      <node id="368" label="14136"/>
      <node id="367" label="14511"/>
      <node id="366" label="14637"/>
      <node id="365" label="14729"/>
      <node id="364" label="15134"/>
      <node id="363" label="15180"/>
      <node id="362" label="15423"/>
      <node id="361" label="15551"/>
      <node id="360" label="16384"/>
      <node id="359" label="16701"/>
      <node id="358" label="16777"/>
      <node id="357" label="16798"/>
      <node id="356" label="16801"/>
      <node id="355" label="16982"/>
      <node id="354" label="17046"/>
      <node id="353" label="17190"/>
      <node id="352" label="4951"/>
      <node id="351" label="17253"/>
      <node id="350" label="17289"/>
      <node id="349" label="8509"/>
      <node id="348" label="17433"/>
      <node id="347" label="17802"/>
      <node id="346" label="17923"/>
      <node id="345" label="17925"/>
      <node id="344" label="18319"/>
      <node id="343" label="18824"/>
      <node id="342" label="18835"/>
      <node id="341" label="18908"/>
      <node id="340" label="19007"/>
      <node id="339" label="19035"/>
      <node id="338" label="19116"/>
      <node id="337" label="20240"/>
      <node id="336" label="20262"/>
      <node id="335" label="20396"/>
      <node id="334" label="20435"/>
      <node id="333" label="20497"/>
      <node id="332" label="20508"/>
      <node id="331" label="20638"/>
      <node id="330" label="20652"/>
      <node id="329" label="20699"/>
      <node id="328" label="20732"/>
      <node id="327" label="21037"/>
      <node id="326" label="21054"/>
      <node id="325" label="21250"/>
      <node id="324" label="21791"/>
      <node id="323" label="21810"/>
      <node id="322" label="21961"/>
      <node id="321" label="22034"/>
      <node id="320" label="22173"/>
      <node id="319" label="22200"/>
      <node id="318" label="22229"/>
      <node id="317" label="22331"/>
      <node id="316" label="21740"/>
      <node id="315" label="22367"/>
      <node id="314" label="22379"/>
      <node id="313" label="22388"/>
      <node id="312" label="22501"/>
      <node id="311" label="22603"/>
      <node id="310" label="22695"/>
      <node id="309" label="22773"/>
      <node id="308" label="22989"/>
      <node id="307" label="23119"/>
      <node id="306" label="23155"/>
      <node id="305" label="23298"/>
      <node id="304" label="23634"/>
      <node id="303" label="23736"/>
      <node id="302" label="23790"/>
      <node id="301" label="23865"/>
      <node id="300" label="23873"/>
      <node id="299" label="23968"/>
      <node id="298" label="23995"/>
      <node id="297" label="24140"/>
      <node id="296" label="24354"/>
      <node id="295" label="24475"/>
      <node id="294" label="24493"/>
      <node id="293" label="24552"/>
      <node id="292" label="24554"/>
      <node id="291" label="24621"/>
      <node id="290" label="24624"/>
      <node id="289" label="24718"/>
      <node id="288" label="24730"/>
      <node id="287" label="25068"/>
      <node id="286" label="25189"/>
      <node id="285" label="25380"/>
      <node id="284" label="25387"/>
      <node id="283" label="25838"/>
      <node id="282" label="25893"/>
      <node id="281" label="25970"/>
      <node id="280" label="2463"/>
      <node id="279" label="26040"/>
      <node id="278" label="26085"/>
      <node id="277" label="26984"/>
      <node id="276" label="27311"/>
      <node id="275" label="27590"/>
      <node id="274" label="17880"/>
      <node id="273" label="27810"/>
      <node id="272" label="28226"/>
      <node id="271" label="28325"/>
      <node id="270" label="28533"/>
      <node id="269" label="28642"/>
      <node id="268" label="29313"/>
      <node id="267" label="29320"/>
      <node id="266" label="29505"/>
      <node id="265" label="29945"/>
      <node id="264" label="30385"/>
      <node id="263" label="30764"/>
      <node id="262" label="31025"/>
      <node id="261" label="31609"/>
      <node id="260" label="31792"/>
      <node id="259" label="31851"/>
      <node id="258" label="31934"/>
      <node id="257" label="32375"/>
      <node id="256" label="32580"/>
      <node id="255" label="32695"/>
      <node id="254" label="32775"/>
      <node id="253" label="12602"/>
      <node id="252" label="33034"/>
      <node id="251" label="33088"/>
      <node id="250" label="33294"/>
      <node id="249" label="33295"/>
      <node id="248" label="33365"/>
      <node id="247" label="33405"/>
      <node id="246" label="33424"/>
      <node id="245" label="33646"/>
      <node id="244" label="34440"/>
      <node id="243" label="34485"/>
      <node id="242" label="34812"/>
      <node id="241" label="34937"/>
      <node id="240" label="35331"/>
      <node id="239" label="35556"/>
      <node id="238" label="35628"/>
      <node id="237" label="35934"/>
      <node id="236" label="36068"/>
      <node id="235" label="36355"/>
      <node id="234" label="36466"/>
      <node id="233" label="36495"/>
      <node id="232" label="36976"/>
      <node id="231" label="36996"/>
      <node id="230" label="37031"/>
      <node id="229" label="37310"/>
      <node id="228" label="37636"/>
      <node id="227" label="37792"/>
      <node id="226" label="37886"/>
      <node id="225" label="37953"/>
      <node id="224" label="37989"/>
      <node id="223" label="38279"/>
      <node id="222" label="38566"/>
      <node id="221" label="38700"/>
      <node id="220" label="38754"/>
      <node id="219" label="38994"/>
      <node id="218" label="39025"/>
      <node id="217" label="39361"/>
      <node id="216" label="39589"/>
      <node id="215" label="39943"/>
      <node id="214" label="40193"/>
      <node id="213" label="40341"/>
      <node id="212" label="40424"/>
      <node id="211" label="40511"/>
      <node id="210" label="40697"/>
      <node id="209" label="40904"/>
      <node id="208" label="41490"/>
      <node id="207" label="41638"/>
      <node id="206" label="41700"/>
      <node id="205" label="42129"/>
      <node id="204" label="42327"/>
      <node id="203" label="42454"/>
      <node id="202" label="42661"/>
      <node id="201" label="42662"/>
      <node id="200" label="42829"/>
      <node id="199" label="42844"/>
      <node id="198" label="42889"/>
      <node id="197" label="42907"/>
      <node id="196" label="43081"/>
      <node id="195" label="43548"/>
      <node id="194" label="43910"/>
      <node id="193" label="44162"/>
      <node id="192" label="21009"/>
      <node id="191" label="44175"/>
      <node id="190" label="44379"/>
      <node id="189" label="44439"/>
      <node id="188" label="44467"/>
      <node id="187" label="44800"/>
      <node id="186" label="44814"/>
      <node id="185" label="44969"/>
      <node id="184" label="44979"/>
      <node id="183" label="45255"/>
      <node id="182" label="45331"/>
      <node id="181" label="45423"/>
      <node id="180" label="45452"/>
      <node id="179" label="45894"/>
      <node id="178" label="46091"/>
      <node id="177" label="46384"/>
      <node id="176" label="46493"/>
      <node id="175" label="47023"/>
      <node id="174" label="47256"/>
      <node id="173" label="47507"/>
      <node id="172" label="47516"/>
      <node id="171" label="47619"/>
      <node id="170" label="47623"/>
      <node id="169" label="48208"/>
      <node id="168" label="48339"/>
      <node id="167" label="48555"/>
      <node id="166" label="48793"/>
      <node id="165" label="49059"/>
      <node id="164" label="49407"/>
      <node id="163" label="49998"/>
      <node id="162" label="50330"/>
      <node id="161" label="50474"/>
      <node id="160" label="50527"/>
      <node id="159" label="50587"/>
      <node id="158" label="50643"/>
      <node id="157" label="50859"/>
      <node id="156" label="51340"/>
      <node id="155" label="51742"/>
      <node id="154" label="51824"/>
      <node id="153" label="51907"/>
      <node id="152" label="51912"/>
      <node id="151" label="51923"/>
      <node id="150" label="51936"/>
      <node id="149" label="52047"/>
      <node id="148" label="52297"/>
      <node id="147" label="52676"/>
      <node id="146" label="52795"/>
      <node id="145" label="52991"/>
      <node id="144" label="53122"/>
      <node id="143" label="53332"/>
      <node id="142" label="53419"/>
      <node id="141" label="53454"/>
      <node id="140" label="53502"/>
      <node id="139" label="53531"/>
      <node id="138" label="53766"/>
      <node id="137" label="53773"/>
      <node id="136" label="54260"/>
      <node id="135" label="54422"/>
      <node id="134" label="54712"/>
      <node id="133" label="54787"/>
      <node id="132" label="54801"/>
      <node id="131" label="54827"/>
      <node id="130" label="55220"/>
      <node id="129" label="55744"/>
      <node id="128" label="56198"/>
      <node id="127" label="56260"/>
      <node id="126" label="56437"/>
      <node id="125" label="56730"/>
      <node id="124" label="46551"/>
      <node id="123" label="56735"/>
      <node id="122" label="56920"/>
      <node id="121" label="57005"/>
      <node id="120" label="57236"/>
      <node id="119" label="57268"/>
      <node id="118" label="57556"/>
      <node id="117" label="57568"/>
      <node id="116" label="57613"/>
      <node id="115" label="57703"/>
      <node id="114" label="57778"/>
      <node id="113" label="57805"/>
      <node id="112" label="58155"/>
      <node id="111" label="58198"/>
      <node id="110" label="58251"/>
      <node id="109" label="58260"/>
      <node id="108" label="58274"/>
      <node id="107" label="58341"/>
      <node id="106" label="58347"/>
      <node id="105" label="6828"/>
      <node id="104" label="58422"/>
      <node id="103" label="58585"/>
      <node id="102" label="58621"/>
      <node id="101" label="58655"/>
      <node id="100" label="58668"/>
      <node id="99" label="58680"/>
      <node id="98" label="58941"/>
      <node id="97" label="59316"/>
      <node id="96" label="10467"/>
      <node id="95" label="59350"/>
      <node id="94" label="59472"/>
      <node id="93" label="59516"/>
      <node id="92" label="59604"/>
      <node id="91" label="59705"/>
      <node id="90" label="59727"/>
      <node id="89" label="59733"/>
      <node id="88" label="59740"/>
      <node id="87" label="60214"/>
      <node id="86" label="60390"/>
      <node id="85" label="60705"/>
      <node id="84" label="60987"/>
      <node id="83" label="60999"/>
      <node id="82" label="61074"/>
      <node id="81" label="61172"/>
      <node id="80" label="61283"/>
      <node id="79" label="61357"/>
      <node id="78" label="61630"/>
      <node id="77" label="61669"/>
      <node id="76" label="61730"/>
      <node id="75" label="61795"/>
      <node id="74" label="61840"/>
      <node id="73" label="61885"/>
      <node id="72" label="61889"/>
      <node id="71" label="62023"/>
      <edge id="7556" label="933 (interacts with) 1132" source="456" target="455" cy:directed="1"/>
      <edge id="7555" label="933 (interacts with) 1852" source="456" target="454" cy:directed="1"/>
      <edge id="7554" label="933 (interacts with) 2087" source="456" target="452" cy:directed="1"/>
      <edge id="7553" label="933 (interacts with) 2325" source="456" target="450" cy:directed="1"/>
      <edge id="7552" label="933 (interacts with) 2375" source="456" target="447" cy:directed="1"/>
      <edge id="7551" label="933 (interacts with) 3252" source="456" target="444" cy:directed="1"/>
      <edge id="7550" label="933 (interacts with) 4001" source="456" target="439" cy:directed="1"/>
      <edge id="7549" label="933 (interacts with) 4526" source="456" target="435" cy:directed="1"/>
      <edge id="7548" label="933 (interacts with) 5233" source="456" target="432" cy:directed="1"/>
      <edge id="7547" label="933 (interacts with) 5521" source="456" target="430" cy:directed="1"/>
      <edge id="7546" label="933 (interacts with) 6540" source="456" target="422" cy:directed="1"/>
      <edge id="7545" label="933 (interacts with) 7226" source="456" target="411" cy:directed="1"/>
      <edge id="7544" label="933 (interacts with) 7462" source="456" target="410" cy:directed="1"/>
      <edge id="7543" label="933 (interacts with) 7804" source="456" target="406" cy:directed="1"/>
      <edge id="7542" label="933 (interacts with) 8242" source="456" target="404" cy:directed="1"/>
      <edge id="7541" label="933 (interacts with) 11632" source="456" target="388" cy:directed="1"/>
      <edge id="7540" label="933 (interacts with) 13712" source="456" target="371" cy:directed="1"/>
      <edge id="7539" label="933 (interacts with) 15423" source="456" target="362" cy:directed="1"/>
      <edge id="7538" label="933 (interacts with) 16384" source="456" target="360" cy:directed="1"/>
      <edge id="7537" label="933 (interacts with) 16798" source="456" target="357" cy:directed="1"/>
      <edge id="7536" label="933 (interacts with) 18319" source="456" target="344" cy:directed="1"/>
      <edge id="7535" label="933 (interacts with) 18908" source="456" target="341" cy:directed="1"/>
      <edge id="7534" label="933 (interacts with) 21250" source="456" target="325" cy:directed="1"/>
      <edge id="7533" label="933 (interacts with) 21810" source="456" target="323" cy:directed="1"/>
      <edge id="7532" label="933 (interacts with) 22367" source="456" target="315" cy:directed="1"/>
      <edge id="7531" label="933 (interacts with) 23634" source="456" target="304" cy:directed="1"/>
      <edge id="7530" label="933 (interacts with) 23865" source="456" target="301" cy:directed="1"/>
      <edge id="7529" label="933 (interacts with) 28533" source="456" target="270" cy:directed="1"/>
      <edge id="7528" label="933 (interacts with) 29505" source="456" target="266" cy:directed="1"/>
      <edge id="7527" label="933 (interacts with) 30385" source="456" target="264" cy:directed="1"/>
      <edge id="7526" label="933 (interacts with) 31609" source="456" target="261" cy:directed="1"/>
      <edge id="7525" label="933 (interacts with) 33295" source="456" target="249" cy:directed="1"/>
      <edge id="7524" label="933 (interacts with) 36355" source="456" target="235" cy:directed="1"/>
      <edge id="7523" label="933 (interacts with) 36495" source="456" target="233" cy:directed="1"/>
      <edge id="7522" label="933 (interacts with) 36996" source="456" target="231" cy:directed="1"/>
      <edge id="7521" label="933 (interacts with) 38566" source="456" target="222" cy:directed="1"/>
      <edge id="7520" label="933 (interacts with) 38700" source="456" target="221" cy:directed="1"/>
      <edge id="7519" label="933 (interacts with) 39361" source="456" target="217" cy:directed="1"/>
      <edge id="7518" label="933 (interacts with) 39943" source="456" target="215" cy:directed="1"/>
      <edge id="7517" label="933 (interacts with) 40511" source="456" target="211" cy:directed="1"/>
      <edge id="7516" label="933 (interacts with) 40697" source="456" target="210" cy:directed="1"/>
      <edge id="7515" label="933 (interacts with) 42454" source="456" target="203" cy:directed="1"/>
      <edge id="7514" label="933 (interacts with) 42829" source="456" target="200" cy:directed="1"/>
      <edge id="7513" label="933 (interacts with) 44439" source="456" target="189" cy:directed="1"/>
      <edge id="7512" label="933 (interacts with) 44814" source="456" target="186" cy:directed="1"/>
      <edge id="7511" label="933 (interacts with) 44969" source="456" target="185" cy:directed="1"/>
      <edge id="7510" label="933 (interacts with) 45452" source="456" target="180" cy:directed="1"/>
      <edge id="7509" label="933 (interacts with) 50587" source="456" target="159" cy:directed="1"/>
      <edge id="7508" label="933 (interacts with) 50859" source="456" target="157" cy:directed="1"/>
      <edge id="7507" label="933 (interacts with) 52297" source="456" target="148" cy:directed="1"/>
      <edge id="7506" label="933 (interacts with) 53122" source="456" target="144" cy:directed="1"/>
      <edge id="7505" label="933 (interacts with) 53454" source="456" target="141" cy:directed="1"/>
      <edge id="7504" label="933 (interacts with) 53766" source="456" target="138" cy:directed="1"/>
      <edge id="7503" label="933 (interacts with) 54827" source="456" target="131" cy:directed="1"/>
      <edge id="7502" label="933 (interacts with) 57236" source="456" target="120" cy:directed="1"/>
      <edge id="7501" label="933 (interacts with) 57268" source="456" target="119" cy:directed="1"/>
      <edge id="7500" label="933 (interacts with) 57568" source="456" target="117" cy:directed="1"/>
      <edge id="7499" label="933 (interacts with) 58198" source="456" target="111" cy:directed="1"/>
      <edge id="7498" label="933 (interacts with) 58251" source="456" target="110" cy:directed="1"/>
      <edge id="7497" label="933 (interacts with) 58621" source="456" target="102" cy:directed="1"/>
      <edge id="7496" label="933 (interacts with) 58668" source="456" target="100" cy:directed="1"/>
      <edge id="7495" label="933 (interacts with) 58680" source="456" target="99" cy:directed="1"/>
      <edge id="7494" label="933 (interacts with) 58941" source="456" target="98" cy:directed="1"/>
      <edge id="7493" label="933 (interacts with) 59350" source="456" target="95" cy:directed="1"/>
      <edge id="7492" label="933 (interacts with) 59604" source="456" target="92" cy:directed="1"/>
      <edge id="7491" label="933 (interacts with) 59705" source="456" target="91" cy:directed="1"/>
      <edge id="7490" label="933 (interacts with) 60705" source="456" target="85" cy:directed="1"/>
      <edge id="7489" label="933 (interacts with) 61074" source="456" target="82" cy:directed="1"/>
      <edge id="7488" label="933 (interacts with) 61172" source="456" target="81" cy:directed="1"/>
      <edge id="7487" label="933 (interacts with) 61283" source="456" target="80" cy:directed="1"/>
      <edge id="7486" label="1132 (interacts with) 1852" source="455" target="454" cy:directed="1"/>
      <edge id="7485" label="1132 (interacts with) 2325" source="455" target="450" cy:directed="1"/>
      <edge id="7484" label="1132 (interacts with) 2375" source="455" target="447" cy:directed="1"/>
      <edge id="7483" label="1132 (interacts with) 2715" source="455" target="446" cy:directed="1"/>
      <edge id="7482" label="1132 (interacts with) 4001" source="455" target="439" cy:directed="1"/>
      <edge id="7481" label="1132 (interacts with) 4526" source="455" target="435" cy:directed="1"/>
      <edge id="7480" label="1132 (interacts with) 5233" source="455" target="432" cy:directed="1"/>
      <edge id="7479" label="1132 (interacts with) 5521" source="455" target="430" cy:directed="1"/>
      <edge id="7478" label="1132 (interacts with) 6816" source="455" target="416" cy:directed="1"/>
      <edge id="7477" label="1132 (interacts with) 6927" source="455" target="415" cy:directed="1"/>
      <edge id="7476" label="1132 (interacts with) 7462" source="455" target="410" cy:directed="1"/>
      <edge id="7475" label="1132 (interacts with) 7804" source="455" target="406" cy:directed="1"/>
      <edge id="7474" label="1132 (interacts with) 8242" source="455" target="404" cy:directed="1"/>
      <edge id="7473" label="1132 (interacts with) 10610" source="455" target="395" cy:directed="1"/>
      <edge id="7472" label="1132 (interacts with) 10878" source="455" target="391" cy:directed="1"/>
      <edge id="7471" label="1132 (interacts with) 11632" source="455" target="388" cy:directed="1"/>
      <edge id="7470" label="1132 (interacts with) 11939" source="455" target="384" cy:directed="1"/>
      <edge id="7469" label="1132 (interacts with) 12548" source="455" target="378" cy:directed="1"/>
      <edge id="7468" label="1132 (interacts with) 13172" source="455" target="375" cy:directed="1"/>
      <edge id="7467" label="1132 (interacts with) 13712" source="455" target="371" cy:directed="1"/>
      <edge id="7466" label="1132 (interacts with) 15180" source="455" target="363" cy:directed="1"/>
      <edge id="7465" label="1132 (interacts with) 15423" source="455" target="362" cy:directed="1"/>
      <edge id="7464" label="1132 (interacts with) 17923" source="455" target="346" cy:directed="1"/>
      <edge id="7463" label="1132 (interacts with) 20652" source="455" target="330" cy:directed="1"/>
      <edge id="7462" label="1132 (interacts with) 21037" source="455" target="327" cy:directed="1"/>
      <edge id="7461" label="1132 (interacts with) 21250" source="455" target="325" cy:directed="1"/>
      <edge id="7460" label="1132 (interacts with) 21810" source="455" target="323" cy:directed="1"/>
      <edge id="7459" label="1132 (interacts with) 21961" source="455" target="322" cy:directed="1"/>
      <edge id="7458" label="1132 (interacts with) 22173" source="455" target="320" cy:directed="1"/>
      <edge id="7457" label="1132 (interacts with) 23634" source="455" target="304" cy:directed="1"/>
      <edge id="7456" label="1132 (interacts with) 23790" source="455" target="302" cy:directed="1"/>
      <edge id="7455" label="1132 (interacts with) 23865" source="455" target="301" cy:directed="1"/>
      <edge id="7454" label="1132 (interacts with) 23873" source="455" target="300" cy:directed="1"/>
      <edge id="7453" label="1132 (interacts with) 24493" source="455" target="294" cy:directed="1"/>
      <edge id="7452" label="1132 (interacts with) 25380" source="455" target="285" cy:directed="1"/>
      <edge id="7451" label="1132 (interacts with) 25838" source="455" target="283" cy:directed="1"/>
      <edge id="7450" label="1132 (interacts with) 29505" source="455" target="266" cy:directed="1"/>
      <edge id="7449" label="1132 (interacts with) 30385" source="455" target="264" cy:directed="1"/>
      <edge id="7448" label="1132 (interacts with) 33088" source="455" target="251" cy:directed="1"/>
      <edge id="7447" label="1132 (interacts with) 33295" source="455" target="249" cy:directed="1"/>
      <edge id="7446" label="1132 (interacts with) 36355" source="455" target="235" cy:directed="1"/>
      <edge id="7445" label="1132 (interacts with) 36495" source="455" target="233" cy:directed="1"/>
      <edge id="7444" label="1132 (interacts with) 36996" source="455" target="231" cy:directed="1"/>
      <edge id="7443" label="1132 (interacts with) 39025" source="455" target="218" cy:directed="1"/>
      <edge id="7442" label="1132 (interacts with) 40193" source="455" target="214" cy:directed="1"/>
      <edge id="7441" label="1132 (interacts with) 40511" source="455" target="211" cy:directed="1"/>
      <edge id="7440" label="1132 (interacts with) 40697" source="455" target="210" cy:directed="1"/>
      <edge id="7439" label="1132 (interacts with) 42829" source="455" target="200" cy:directed="1"/>
      <edge id="7438" label="1132 (interacts with) 43910" source="455" target="194" cy:directed="1"/>
      <edge id="7437" label="1132 (interacts with) 44175" source="455" target="191" cy:directed="1"/>
      <edge id="7436" label="1132 (interacts with) 44814" source="455" target="186" cy:directed="1"/>
      <edge id="7435" label="1132 (interacts with) 44969" source="455" target="185" cy:directed="1"/>
      <edge id="7434" label="1132 (interacts with) 46493" source="455" target="176" cy:directed="1"/>
      <edge id="7433" label="1132 (interacts with) 47023" source="455" target="175" cy:directed="1"/>
      <edge id="7432" label="1132 (interacts with) 47516" source="455" target="172" cy:directed="1"/>
      <edge id="7431" label="1132 (interacts with) 48793" source="455" target="166" cy:directed="1"/>
      <edge id="7430" label="1132 (interacts with) 49998" source="455" target="163" cy:directed="1"/>
      <edge id="7429" label="1132 (interacts with) 50859" source="455" target="157" cy:directed="1"/>
      <edge id="7428" label="1132 (interacts with) 51340" source="455" target="156" cy:directed="1"/>
      <edge id="7427" label="1132 (interacts with) 51923" source="455" target="151" cy:directed="1"/>
      <edge id="7426" label="1132 (interacts with) 52047" source="455" target="149" cy:directed="1"/>
      <edge id="7425" label="1132 (interacts with) 52297" source="455" target="148" cy:directed="1"/>
      <edge id="7424" label="1132 (interacts with) 53122" source="455" target="144" cy:directed="1"/>
      <edge id="7423" label="1132 (interacts with) 53419" source="455" target="142" cy:directed="1"/>
      <edge id="7422" label="1132 (interacts with) 54260" source="455" target="136" cy:directed="1"/>
      <edge id="7421" label="1132 (interacts with) 54422" source="455" target="135" cy:directed="1"/>
      <edge id="7420" label="1132 (interacts with) 54827" source="455" target="131" cy:directed="1"/>
      <edge id="7419" label="1132 (interacts with) 55220" source="455" target="130" cy:directed="1"/>
      <edge id="7418" label="1132 (interacts with) 56920" source="455" target="122" cy:directed="1"/>
      <edge id="7417" label="1132 (interacts with) 57236" source="455" target="120" cy:directed="1"/>
      <edge id="7416" label="1132 (interacts with) 57268" source="455" target="119" cy:directed="1"/>
      <edge id="7415" label="1132 (interacts with) 57568" source="455" target="117" cy:directed="1"/>
      <edge id="7414" label="1132 (interacts with) 58198" source="455" target="111" cy:directed="1"/>
      <edge id="7413" label="1132 (interacts with) 58260" source="455" target="109" cy:directed="1"/>
      <edge id="7412" label="1132 (interacts with) 58668" source="455" target="100" cy:directed="1"/>
      <edge id="7411" label="1132 (interacts with) 58680" source="455" target="99" cy:directed="1"/>
      <edge id="7410" label="1132 (interacts with) 58941" source="455" target="98" cy:directed="1"/>
      <edge id="7409" label="1132 (interacts with) 59350" source="455" target="95" cy:directed="1"/>
      <edge id="7408" label="1132 (interacts with) 59604" source="455" target="92" cy:directed="1"/>
      <edge id="7407" label="1132 (interacts with) 59705" source="455" target="91" cy:directed="1"/>
      <edge id="7406" label="1132 (interacts with) 59740" source="455" target="88" cy:directed="1"/>
      <edge id="7405" label="1132 (interacts with) 60705" source="455" target="85" cy:directed="1"/>
      <edge id="7404" label="1132 (interacts with) 60987" source="455" target="84" cy:directed="1"/>
      <edge id="7403" label="1132 (interacts with) 61172" source="455" target="81" cy:directed="1"/>
      <edge id="7402" label="1132 (interacts with) 61283" source="455" target="80" cy:directed="1"/>
      <edge id="7401" label="1132 (interacts with) 61795" source="455" target="75" cy:directed="1"/>
      <edge id="7400" label="1852 (interacts with) 2251" source="454" target="451" cy:directed="1"/>
      <edge id="7399" label="1852 (interacts with) 2375" source="454" target="447" cy:directed="1"/>
      <edge id="7398" label="1852 (interacts with) 4001" source="454" target="439" cy:directed="1"/>
      <edge id="7397" label="1852 (interacts with) 4896" source="454" target="434" cy:directed="1"/>
      <edge id="7396" label="1852 (interacts with) 5521" source="454" target="430" cy:directed="1"/>
      <edge id="7395" label="1852 (interacts with) 5522" source="454" target="429" cy:directed="1"/>
      <edge id="7394" label="1852 (interacts with) 7462" source="454" target="410" cy:directed="1"/>
      <edge id="7393" label="1852 (interacts with) 10610" source="454" target="395" cy:directed="1"/>
      <edge id="7392" label="1852 (interacts with) 11852" source="454" target="386" cy:directed="1"/>
      <edge id="7391" label="1852 (interacts with) 11939" source="454" target="384" cy:directed="1"/>
      <edge id="7390" label="1852 (interacts with) 11964" source="454" target="383" cy:directed="1"/>
      <edge id="7389" label="1852 (interacts with) 13327" source="454" target="374" cy:directed="1"/>
      <edge id="7388" label="1852 (interacts with) 13712" source="454" target="371" cy:directed="1"/>
      <edge id="7387" label="1852 (interacts with) 15423" source="454" target="362" cy:directed="1"/>
      <edge id="7386" label="1852 (interacts with) 16701" source="454" target="359" cy:directed="1"/>
      <edge id="7385" label="1852 (interacts with) 17923" source="454" target="346" cy:directed="1"/>
      <edge id="7384" label="1852 (interacts with) 18908" source="454" target="341" cy:directed="1"/>
      <edge id="7383" label="1852 (interacts with) 21037" source="454" target="327" cy:directed="1"/>
      <edge id="7382" label="1852 (interacts with) 21250" source="454" target="325" cy:directed="1"/>
      <edge id="7381" label="1852 (interacts with) 21810" source="454" target="323" cy:directed="1"/>
      <edge id="7380" label="1852 (interacts with) 22229" source="454" target="318" cy:directed="1"/>
      <edge id="7379" label="1852 (interacts with) 23119" source="454" target="307" cy:directed="1"/>
      <edge id="7378" label="1852 (interacts with) 23865" source="454" target="301" cy:directed="1"/>
      <edge id="7377" label="1852 (interacts with) 23995" source="454" target="298" cy:directed="1"/>
      <edge id="7376" label="1852 (interacts with) 24624" source="454" target="290" cy:directed="1"/>
      <edge id="7375" label="1852 (interacts with) 24718" source="454" target="289" cy:directed="1"/>
      <edge id="7374" label="1852 (interacts with) 28533" source="454" target="270" cy:directed="1"/>
      <edge id="7373" label="1852 (interacts with) 30385" source="454" target="264" cy:directed="1"/>
      <edge id="7372" label="1852 (interacts with) 31792" source="454" target="260" cy:directed="1"/>
      <edge id="7371" label="1852 (interacts with) 33295" source="454" target="249" cy:directed="1"/>
      <edge id="7370" label="1852 (interacts with) 36495" source="454" target="233" cy:directed="1"/>
      <edge id="7369" label="1852 (interacts with) 36996" source="454" target="231" cy:directed="1"/>
      <edge id="7368" label="1852 (interacts with) 37636" source="454" target="228" cy:directed="1"/>
      <edge id="7367" label="1852 (interacts with) 37953" source="454" target="225" cy:directed="1"/>
      <edge id="7366" label="1852 (interacts with) 38700" source="454" target="221" cy:directed="1"/>
      <edge id="7365" label="1852 (interacts with) 39589" source="454" target="216" cy:directed="1"/>
      <edge id="7364" label="1852 (interacts with) 41638" source="454" target="207" cy:directed="1"/>
      <edge id="7363" label="1852 (interacts with) 42454" source="454" target="203" cy:directed="1"/>
      <edge id="7362" label="1852 (interacts with) 42829" source="454" target="200" cy:directed="1"/>
      <edge id="7361" label="1852 (interacts with) 43081" source="454" target="196" cy:directed="1"/>
      <edge id="7360" label="1852 (interacts with) 44379" source="454" target="190" cy:directed="1"/>
      <edge id="7359" label="1852 (interacts with) 44439" source="454" target="189" cy:directed="1"/>
      <edge id="7358" label="1852 (interacts with) 44969" source="454" target="185" cy:directed="1"/>
      <edge id="7357" label="1852 (interacts with) 46493" source="454" target="176" cy:directed="1"/>
      <edge id="7356" label="1852 (interacts with) 47023" source="454" target="175" cy:directed="1"/>
      <edge id="7355" label="1852 (interacts with) 50474" source="454" target="161" cy:directed="1"/>
      <edge id="7354" label="1852 (interacts with) 50587" source="454" target="159" cy:directed="1"/>
      <edge id="7353" label="1852 (interacts with) 51912" source="454" target="152" cy:directed="1"/>
      <edge id="7352" label="1852 (interacts with) 52297" source="454" target="148" cy:directed="1"/>
      <edge id="7351" label="1852 (interacts with) 53122" source="454" target="144" cy:directed="1"/>
      <edge id="7350" label="1852 (interacts with) 53419" source="454" target="142" cy:directed="1"/>
      <edge id="7349" label="1852 (interacts with) 53454" source="454" target="141" cy:directed="1"/>
      <edge id="7348" label="1852 (interacts with) 53531" source="454" target="139" cy:directed="1"/>
      <edge id="7347" label="1852 (interacts with) 53766" source="454" target="138" cy:directed="1"/>
      <edge id="7346" label="1852 (interacts with) 55220" source="454" target="130" cy:directed="1"/>
      <edge id="7345" label="1852 (interacts with) 56920" source="454" target="122" cy:directed="1"/>
      <edge id="7344" label="1852 (interacts with) 57236" source="454" target="120" cy:directed="1"/>
      <edge id="7343" label="1852 (interacts with) 57268" source="454" target="119" cy:directed="1"/>
      <edge id="7342" label="1852 (interacts with) 58621" source="454" target="102" cy:directed="1"/>
      <edge id="7341" label="1852 (interacts with) 58941" source="454" target="98" cy:directed="1"/>
      <edge id="7340" label="1852 (interacts with) 59350" source="454" target="95" cy:directed="1"/>
      <edge id="7339" label="1852 (interacts with) 59472" source="454" target="94" cy:directed="1"/>
      <edge id="7338" label="1852 (interacts with) 59516" source="454" target="93" cy:directed="1"/>
      <edge id="7337" label="1852 (interacts with) 59604" source="454" target="92" cy:directed="1"/>
      <edge id="7336" label="1852 (interacts with) 59727" source="454" target="90" cy:directed="1"/>
      <edge id="7335" label="1852 (interacts with) 60705" source="454" target="85" cy:directed="1"/>
      <edge id="7334" label="1852 (interacts with) 60987" source="454" target="84" cy:directed="1"/>
      <edge id="7333" label="1852 (interacts with) 61074" source="454" target="82" cy:directed="1"/>
      <edge id="7332" label="1852 (interacts with) 61172" source="454" target="81" cy:directed="1"/>
      <edge id="7331" label="1852 (interacts with) 61283" source="454" target="80" cy:directed="1"/>
      <edge id="7330" label="1852 (interacts with) 61889" source="454" target="72" cy:directed="1"/>
      <edge id="7329" label="1515 (interacts with) 1852" source="453" target="454" cy:directed="1"/>
      <edge id="7328" label="1515 (interacts with) 2375" source="453" target="447" cy:directed="1"/>
      <edge id="7327" label="1515 (interacts with) 5521" source="453" target="430" cy:directed="1"/>
      <edge id="7326" label="1515 (interacts with) 5522" source="453" target="429" cy:directed="1"/>
      <edge id="7325" label="1515 (interacts with) 7462" source="453" target="410" cy:directed="1"/>
      <edge id="7324" label="1515 (interacts with) 11852" source="453" target="386" cy:directed="1"/>
      <edge id="7323" label="1515 (interacts with) 13327" source="453" target="374" cy:directed="1"/>
      <edge id="7322" label="1515 (interacts with) 15134" source="453" target="364" cy:directed="1"/>
      <edge id="7321" label="1515 (interacts with) 16384" source="453" target="360" cy:directed="1"/>
      <edge id="7320" label="1515 (interacts with) 16701" source="453" target="359" cy:directed="1"/>
      <edge id="7319" label="1515 (interacts with) 16982" source="453" target="355" cy:directed="1"/>
      <edge id="7318" label="1515 (interacts with) 19007" source="453" target="340" cy:directed="1"/>
      <edge id="7317" label="1515 (interacts with) 21791" source="453" target="324" cy:directed="1"/>
      <edge id="7316" label="1515 (interacts with) 22034" source="453" target="321" cy:directed="1"/>
      <edge id="7315" label="1515 (interacts with) 22695" source="453" target="310" cy:directed="1"/>
      <edge id="7314" label="1515 (interacts with) 24621" source="453" target="291" cy:directed="1"/>
      <edge id="7313" label="1515 (interacts with) 24624" source="453" target="290" cy:directed="1"/>
      <edge id="7312" label="1515 (interacts with) 25068" source="453" target="287" cy:directed="1"/>
      <edge id="7311" label="1515 (interacts with) 32375" source="453" target="257" cy:directed="1"/>
      <edge id="7310" label="1515 (interacts with) 34812" source="453" target="242" cy:directed="1"/>
      <edge id="7309" label="1515 (interacts with) 36495" source="453" target="233" cy:directed="1"/>
      <edge id="7308" label="1515 (interacts with) 39589" source="453" target="216" cy:directed="1"/>
      <edge id="7307" label="1515 (interacts with) 41638" source="453" target="207" cy:directed="1"/>
      <edge id="7306" label="1515 (interacts with) 42829" source="453" target="200" cy:directed="1"/>
      <edge id="7305" label="1515 (interacts with) 44439" source="453" target="189" cy:directed="1"/>
      <edge id="7304" label="1515 (interacts with) 46493" source="453" target="176" cy:directed="1"/>
      <edge id="7303" label="1515 (interacts with) 51742" source="453" target="155" cy:directed="1"/>
      <edge id="7302" label="1515 (interacts with) 53122" source="453" target="144" cy:directed="1"/>
      <edge id="7301" label="1515 (interacts with) 59604" source="453" target="92" cy:directed="1"/>
      <edge id="7300" label="1515 (interacts with) 59733" source="453" target="89" cy:directed="1"/>
      <edge id="7299" label="1515 (interacts with) 61283" source="453" target="80" cy:directed="1"/>
      <edge id="7298" label="2087 (interacts with) 2325" source="452" target="450" cy:directed="1"/>
      <edge id="7297" label="2087 (interacts with) 3252" source="452" target="444" cy:directed="1"/>
      <edge id="7296" label="2087 (interacts with) 3794" source="452" target="440" cy:directed="1"/>
      <edge id="7295" label="2087 (interacts with) 5233" source="452" target="432" cy:directed="1"/>
      <edge id="7294" label="2087 (interacts with) 6540" source="452" target="422" cy:directed="1"/>
      <edge id="7293" label="2087 (interacts with) 6731" source="452" target="420" cy:directed="1"/>
      <edge id="7292" label="2087 (interacts with) 6816" source="452" target="416" cy:directed="1"/>
      <edge id="7291" label="2087 (interacts with) 7226" source="452" target="411" cy:directed="1"/>
      <edge id="7290" label="2087 (interacts with) 7462" source="452" target="410" cy:directed="1"/>
      <edge id="7289" label="2087 (interacts with) 8242" source="452" target="404" cy:directed="1"/>
      <edge id="7288" label="2087 (interacts with) 9438" source="452" target="401" cy:directed="1"/>
      <edge id="7287" label="2087 (interacts with) 10665" source="452" target="393" cy:directed="1"/>
      <edge id="7286" label="2087 (interacts with) 11632" source="452" target="388" cy:directed="1"/>
      <edge id="7285" label="2087 (interacts with) 13712" source="452" target="371" cy:directed="1"/>
      <edge id="7284" label="2087 (interacts with) 16798" source="452" target="357" cy:directed="1"/>
      <edge id="7283" label="2087 (interacts with) 18835" source="452" target="342" cy:directed="1"/>
      <edge id="7282" label="2087 (interacts with) 18908" source="452" target="341" cy:directed="1"/>
      <edge id="7281" label="2087 (interacts with) 20699" source="452" target="329" cy:directed="1"/>
      <edge id="7280" label="2087 (interacts with) 21810" source="452" target="323" cy:directed="1"/>
      <edge id="7279" label="2087 (interacts with) 22200" source="452" target="319" cy:directed="1"/>
      <edge id="7278" label="2087 (interacts with) 22501" source="452" target="312" cy:directed="1"/>
      <edge id="7277" label="2087 (interacts with) 23298" source="452" target="305" cy:directed="1"/>
      <edge id="7276" label="2087 (interacts with) 26085" source="452" target="278" cy:directed="1"/>
      <edge id="7275" label="2087 (interacts with) 28325" source="452" target="271" cy:directed="1"/>
      <edge id="7274" label="2087 (interacts with) 35934" source="452" target="237" cy:directed="1"/>
      <edge id="7273" label="2087 (interacts with) 36355" source="452" target="235" cy:directed="1"/>
      <edge id="7272" label="2087 (interacts with) 38700" source="452" target="221" cy:directed="1"/>
      <edge id="7271" label="2087 (interacts with) 39361" source="452" target="217" cy:directed="1"/>
      <edge id="7270" label="2087 (interacts with) 39943" source="452" target="215" cy:directed="1"/>
      <edge id="7269" label="2087 (interacts with) 40511" source="452" target="211" cy:directed="1"/>
      <edge id="7268" label="2087 (interacts with) 42327" source="452" target="204" cy:directed="1"/>
      <edge id="7267" label="2087 (interacts with) 42662" source="452" target="201" cy:directed="1"/>
      <edge id="7266" label="2087 (interacts with) 44439" source="452" target="189" cy:directed="1"/>
      <edge id="7265" label="2087 (interacts with) 44800" source="452" target="187" cy:directed="1"/>
      <edge id="7264" label="2087 (interacts with) 44969" source="452" target="185" cy:directed="1"/>
      <edge id="7263" label="2087 (interacts with) 45452" source="452" target="180" cy:directed="1"/>
      <edge id="7262" label="2087 (interacts with) 45894" source="452" target="179" cy:directed="1"/>
      <edge id="7261" label="2087 (interacts with) 46384" source="452" target="177" cy:directed="1"/>
      <edge id="7260" label="2087 (interacts with) 47507" source="452" target="173" cy:directed="1"/>
      <edge id="7259" label="2087 (interacts with) 48793" source="452" target="166" cy:directed="1"/>
      <edge id="7258" label="2087 (interacts with) 50527" source="452" target="160" cy:directed="1"/>
      <edge id="7257" label="2087 (interacts with) 50859" source="452" target="157" cy:directed="1"/>
      <edge id="7256" label="2087 (interacts with) 51824" source="452" target="154" cy:directed="1"/>
      <edge id="7255" label="2087 (interacts with) 53454" source="452" target="141" cy:directed="1"/>
      <edge id="7254" label="2087 (interacts with) 53766" source="452" target="138" cy:directed="1"/>
      <edge id="7253" label="2087 (interacts with) 56198" source="452" target="128" cy:directed="1"/>
      <edge id="7252" label="2087 (interacts with) 56437" source="452" target="126" cy:directed="1"/>
      <edge id="7251" label="2087 (interacts with) 57005" source="452" target="121" cy:directed="1"/>
      <edge id="7250" label="2087 (interacts with) 57268" source="452" target="119" cy:directed="1"/>
      <edge id="7249" label="2087 (interacts with) 57703" source="452" target="115" cy:directed="1"/>
      <edge id="7248" label="2087 (interacts with) 58198" source="452" target="111" cy:directed="1"/>
      <edge id="7247" label="2087 (interacts with) 58680" source="452" target="99" cy:directed="1"/>
      <edge id="7246" label="2087 (interacts with) 59705" source="452" target="91" cy:directed="1"/>
      <edge id="7245" label="2087 (interacts with) 61172" source="452" target="81" cy:directed="1"/>
      <edge id="7244" label="2251 (interacts with) 2375" source="451" target="447" cy:directed="1"/>
      <edge id="7243" label="2251 (interacts with) 4001" source="451" target="439" cy:directed="1"/>
      <edge id="7242" label="2251 (interacts with) 4345" source="451" target="438" cy:directed="1"/>
      <edge id="7241" label="2251 (interacts with) 4896" source="451" target="434" cy:directed="1"/>
      <edge id="7240" label="2251 (interacts with) 5801" source="451" target="426" cy:directed="1"/>
      <edge id="7239" label="2251 (interacts with) 6959" source="451" target="414" cy:directed="1"/>
      <edge id="7238" label="2251 (interacts with) 11037" source="451" target="390" cy:directed="1"/>
      <edge id="7237" label="2251 (interacts with) 11964" source="451" target="383" cy:directed="1"/>
      <edge id="7236" label="2251 (interacts with) 13423" source="451" target="372" cy:directed="1"/>
      <edge id="7235" label="2251 (interacts with) 16701" source="451" target="359" cy:directed="1"/>
      <edge id="7234" label="2251 (interacts with) 17923" source="451" target="346" cy:directed="1"/>
      <edge id="7233" label="2251 (interacts with) 20497" source="451" target="333" cy:directed="1"/>
      <edge id="7232" label="2251 (interacts with) 21250" source="451" target="325" cy:directed="1"/>
      <edge id="7231" label="2251 (interacts with) 22229" source="451" target="318" cy:directed="1"/>
      <edge id="7230" label="2251 (interacts with) 23119" source="451" target="307" cy:directed="1"/>
      <edge id="7229" label="2251 (interacts with) 23865" source="451" target="301" cy:directed="1"/>
      <edge id="7228" label="2251 (interacts with) 23995" source="451" target="298" cy:directed="1"/>
      <edge id="7227" label="2251 (interacts with) 24718" source="451" target="289" cy:directed="1"/>
      <edge id="7226" label="2251 (interacts with) 28533" source="451" target="270" cy:directed="1"/>
      <edge id="7225" label="2251 (interacts with) 30385" source="451" target="264" cy:directed="1"/>
      <edge id="7224" label="2251 (interacts with) 33295" source="451" target="249" cy:directed="1"/>
      <edge id="7223" label="2251 (interacts with) 36495" source="451" target="233" cy:directed="1"/>
      <edge id="7222" label="2251 (interacts with) 36996" source="451" target="231" cy:directed="1"/>
      <edge id="7221" label="2251 (interacts with) 37636" source="451" target="228" cy:directed="1"/>
      <edge id="7220" label="2251 (interacts with) 37953" source="451" target="225" cy:directed="1"/>
      <edge id="7219" label="2251 (interacts with) 39589" source="451" target="216" cy:directed="1"/>
      <edge id="7218" label="2251 (interacts with) 40193" source="451" target="214" cy:directed="1"/>
      <edge id="7217" label="2251 (interacts with) 41638" source="451" target="207" cy:directed="1"/>
      <edge id="7216" label="2251 (interacts with) 43081" source="451" target="196" cy:directed="1"/>
      <edge id="7215" label="2251 (interacts with) 44379" source="451" target="190" cy:directed="1"/>
      <edge id="7214" label="2251 (interacts with) 46493" source="451" target="176" cy:directed="1"/>
      <edge id="7213" label="2251 (interacts with) 47023" source="451" target="175" cy:directed="1"/>
      <edge id="7212" label="2251 (interacts with) 50474" source="451" target="161" cy:directed="1"/>
      <edge id="7211" label="2251 (interacts with) 51912" source="451" target="152" cy:directed="1"/>
      <edge id="7210" label="2251 (interacts with) 52297" source="451" target="148" cy:directed="1"/>
      <edge id="7209" label="2251 (interacts with) 53419" source="451" target="142" cy:directed="1"/>
      <edge id="7208" label="2251 (interacts with) 53531" source="451" target="139" cy:directed="1"/>
      <edge id="7207" label="2251 (interacts with) 54712" source="451" target="134" cy:directed="1"/>
      <edge id="7206" label="2251 (interacts with) 56920" source="451" target="122" cy:directed="1"/>
      <edge id="7205" label="2251 (interacts with) 57236" source="451" target="120" cy:directed="1"/>
      <edge id="7204" label="2251 (interacts with) 58274" source="451" target="108" cy:directed="1"/>
      <edge id="7203" label="2251 (interacts with) 58621" source="451" target="102" cy:directed="1"/>
      <edge id="7202" label="2251 (interacts with) 58941" source="451" target="98" cy:directed="1"/>
      <edge id="7201" label="2251 (interacts with) 59350" source="451" target="95" cy:directed="1"/>
      <edge id="7200" label="2251 (interacts with) 59472" source="451" target="94" cy:directed="1"/>
      <edge id="7199" label="2251 (interacts with) 59516" source="451" target="93" cy:directed="1"/>
      <edge id="7198" label="2251 (interacts with) 59727" source="451" target="90" cy:directed="1"/>
      <edge id="7197" label="2251 (interacts with) 60987" source="451" target="84" cy:directed="1"/>
      <edge id="7196" label="2251 (interacts with) 61074" source="451" target="82" cy:directed="1"/>
      <edge id="7195" label="2251 (interacts with) 61172" source="451" target="81" cy:directed="1"/>
      <edge id="7194" label="2251 (interacts with) 61283" source="451" target="80" cy:directed="1"/>
      <edge id="7193" label="2251 (interacts with) 61889" source="451" target="72" cy:directed="1"/>
      <edge id="7192" label="2325 (interacts with) 2715" source="450" target="446" cy:directed="1"/>
      <edge id="7191" label="2325 (interacts with) 3794" source="450" target="440" cy:directed="1"/>
      <edge id="7190" label="2325 (interacts with) 4001" source="450" target="439" cy:directed="1"/>
      <edge id="7189" label="2325 (interacts with) 4526" source="450" target="435" cy:directed="1"/>
      <edge id="7188" label="2325 (interacts with) 5233" source="450" target="432" cy:directed="1"/>
      <edge id="7187" label="2325 (interacts with) 6731" source="450" target="420" cy:directed="1"/>
      <edge id="7186" label="2325 (interacts with) 6816" source="450" target="416" cy:directed="1"/>
      <edge id="7185" label="2325 (interacts with) 6927" source="450" target="415" cy:directed="1"/>
      <edge id="7184" label="2325 (interacts with) 7462" source="450" target="410" cy:directed="1"/>
      <edge id="7183" label="2325 (interacts with) 7804" source="450" target="406" cy:directed="1"/>
      <edge id="7182" label="2325 (interacts with) 8242" source="450" target="404" cy:directed="1"/>
      <edge id="7181" label="2325 (interacts with) 8406" source="450" target="403" cy:directed="1"/>
      <edge id="7180" label="2325 (interacts with) 10878" source="450" target="391" cy:directed="1"/>
      <edge id="7179" label="2325 (interacts with) 11632" source="450" target="388" cy:directed="1"/>
      <edge id="7178" label="2325 (interacts with) 12548" source="450" target="378" cy:directed="1"/>
      <edge id="7177" label="2325 (interacts with) 13172" source="450" target="375" cy:directed="1"/>
      <edge id="7176" label="2325 (interacts with) 13712" source="450" target="371" cy:directed="1"/>
      <edge id="7175" label="2325 (interacts with) 14511" source="450" target="367" cy:directed="1"/>
      <edge id="7174" label="2325 (interacts with) 15423" source="450" target="362" cy:directed="1"/>
      <edge id="7173" label="2325 (interacts with) 16798" source="450" target="357" cy:directed="1"/>
      <edge id="7172" label="2325 (interacts with) 21037" source="450" target="327" cy:directed="1"/>
      <edge id="7171" label="2325 (interacts with) 21250" source="450" target="325" cy:directed="1"/>
      <edge id="7170" label="2325 (interacts with) 21810" source="450" target="323" cy:directed="1"/>
      <edge id="7169" label="2325 (interacts with) 22200" source="450" target="319" cy:directed="1"/>
      <edge id="7168" label="2325 (interacts with) 23298" source="450" target="305" cy:directed="1"/>
      <edge id="7167" label="2325 (interacts with) 23634" source="450" target="304" cy:directed="1"/>
      <edge id="7166" label="2325 (interacts with) 23865" source="450" target="301" cy:directed="1"/>
      <edge id="7165" label="2325 (interacts with) 23873" source="450" target="300" cy:directed="1"/>
      <edge id="7164" label="2325 (interacts with) 24552" source="450" target="293" cy:directed="1"/>
      <edge id="7163" label="2325 (interacts with) 25380" source="450" target="285" cy:directed="1"/>
      <edge id="7162" label="2325 (interacts with) 25838" source="450" target="283" cy:directed="1"/>
      <edge id="7161" label="2325 (interacts with) 28325" source="450" target="271" cy:directed="1"/>
      <edge id="7160" label="2325 (interacts with) 29505" source="450" target="266" cy:directed="1"/>
      <edge id="7159" label="2325 (interacts with) 30385" source="450" target="264" cy:directed="1"/>
      <edge id="7158" label="2325 (interacts with) 33088" source="450" target="251" cy:directed="1"/>
      <edge id="7157" label="2325 (interacts with) 33295" source="450" target="249" cy:directed="1"/>
      <edge id="7156" label="2325 (interacts with) 36355" source="450" target="235" cy:directed="1"/>
      <edge id="7155" label="2325 (interacts with) 38566" source="450" target="222" cy:directed="1"/>
      <edge id="7154" label="2325 (interacts with) 39025" source="450" target="218" cy:directed="1"/>
      <edge id="7153" label="2325 (interacts with) 39361" source="450" target="217" cy:directed="1"/>
      <edge id="7152" label="2325 (interacts with) 40511" source="450" target="211" cy:directed="1"/>
      <edge id="7151" label="2325 (interacts with) 40697" source="450" target="210" cy:directed="1"/>
      <edge id="7150" label="2325 (interacts with) 42454" source="450" target="203" cy:directed="1"/>
      <edge id="7149" label="2325 (interacts with) 42661" source="450" target="202" cy:directed="1"/>
      <edge id="7148" label="2325 (interacts with) 42829" source="450" target="200" cy:directed="1"/>
      <edge id="7147" label="2325 (interacts with) 43910" source="450" target="194" cy:directed="1"/>
      <edge id="7146" label="2325 (interacts with) 44175" source="450" target="191" cy:directed="1"/>
      <edge id="7145" label="2325 (interacts with) 44814" source="450" target="186" cy:directed="1"/>
      <edge id="7144" label="2325 (interacts with) 44969" source="450" target="185" cy:directed="1"/>
      <edge id="7143" label="2325 (interacts with) 45452" source="450" target="180" cy:directed="1"/>
      <edge id="7142" label="2325 (interacts with) 47516" source="450" target="172" cy:directed="1"/>
      <edge id="7141" label="2325 (interacts with) 48793" source="450" target="166" cy:directed="1"/>
      <edge id="7140" label="2325 (interacts with) 50859" source="450" target="157" cy:directed="1"/>
      <edge id="7139" label="2325 (interacts with) 51340" source="450" target="156" cy:directed="1"/>
      <edge id="7138" label="2325 (interacts with) 52047" source="450" target="149" cy:directed="1"/>
      <edge id="7137" label="2325 (interacts with) 52297" source="450" target="148" cy:directed="1"/>
      <edge id="7136" label="2325 (interacts with) 53454" source="450" target="141" cy:directed="1"/>
      <edge id="7135" label="2325 (interacts with) 54422" source="450" target="135" cy:directed="1"/>
      <edge id="7134" label="2325 (interacts with) 54827" source="450" target="131" cy:directed="1"/>
      <edge id="7133" label="2325 (interacts with) 56198" source="450" target="128" cy:directed="1"/>
      <edge id="7132" label="2325 (interacts with) 56437" source="450" target="126" cy:directed="1"/>
      <edge id="7131" label="2325 (interacts with) 57236" source="450" target="120" cy:directed="1"/>
      <edge id="7130" label="2325 (interacts with) 57268" source="450" target="119" cy:directed="1"/>
      <edge id="7129" label="2325 (interacts with) 57568" source="450" target="117" cy:directed="1"/>
      <edge id="7128" label="2325 (interacts with) 58198" source="450" target="111" cy:directed="1"/>
      <edge id="7127" label="2325 (interacts with) 58668" source="450" target="100" cy:directed="1"/>
      <edge id="7126" label="2325 (interacts with) 58680" source="450" target="99" cy:directed="1"/>
      <edge id="7125" label="2325 (interacts with) 58941" source="450" target="98" cy:directed="1"/>
      <edge id="7124" label="2325 (interacts with) 59350" source="450" target="95" cy:directed="1"/>
      <edge id="7123" label="2325 (interacts with) 59604" source="450" target="92" cy:directed="1"/>
      <edge id="7122" label="2325 (interacts with) 59705" source="450" target="91" cy:directed="1"/>
      <edge id="7121" label="2325 (interacts with) 60705" source="450" target="85" cy:directed="1"/>
      <edge id="7120" label="2325 (interacts with) 61172" source="450" target="81" cy:directed="1"/>
      <edge id="7119" label="2232 (interacts with) 2326" source="449" target="448" cy:directed="1"/>
      <edge id="7118" label="2232 (interacts with) 15134" source="449" target="364" cy:directed="1"/>
      <edge id="7117" label="2232 (interacts with) 16384" source="449" target="360" cy:directed="1"/>
      <edge id="7116" label="2232 (interacts with) 17190" source="449" target="353" cy:directed="1"/>
      <edge id="7115" label="2232 (interacts with) 19035" source="449" target="339" cy:directed="1"/>
      <edge id="7114" label="2232 (interacts with) 22367" source="449" target="315" cy:directed="1"/>
      <edge id="7113" label="2232 (interacts with) 24475" source="449" target="295" cy:directed="1"/>
      <edge id="7112" label="2232 (interacts with) 24554" source="449" target="292" cy:directed="1"/>
      <edge id="7111" label="2232 (interacts with) 28226" source="449" target="272" cy:directed="1"/>
      <edge id="7110" label="2232 (interacts with) 31609" source="449" target="261" cy:directed="1"/>
      <edge id="7109" label="2232 (interacts with) 32375" source="449" target="257" cy:directed="1"/>
      <edge id="7108" label="2232 (interacts with) 32775" source="449" target="254" cy:directed="1"/>
      <edge id="7107" label="2232 (interacts with) 34812" source="449" target="242" cy:directed="1"/>
      <edge id="7106" label="2232 (interacts with) 45423" source="449" target="181" cy:directed="1"/>
      <edge id="7105" label="2232 (interacts with) 53502" source="449" target="140" cy:directed="1"/>
      <edge id="7104" label="2232 (interacts with) 58251" source="449" target="110" cy:directed="1"/>
      <edge id="7103" label="2326 (interacts with) 10867" source="448" target="392" cy:directed="1"/>
      <edge id="7102" label="2326 (interacts with) 17190" source="448" target="353" cy:directed="1"/>
      <edge id="7101" label="2326 (interacts with) 19035" source="448" target="339" cy:directed="1"/>
      <edge id="7100" label="2326 (interacts with) 21054" source="448" target="326" cy:directed="1"/>
      <edge id="7099" label="2326 (interacts with) 22367" source="448" target="315" cy:directed="1"/>
      <edge id="7098" label="2326 (interacts with) 22989" source="448" target="308" cy:directed="1"/>
      <edge id="7097" label="2326 (interacts with) 24475" source="448" target="295" cy:directed="1"/>
      <edge id="7096" label="2326 (interacts with) 24554" source="448" target="292" cy:directed="1"/>
      <edge id="7095" label="2326 (interacts with) 31609" source="448" target="261" cy:directed="1"/>
      <edge id="7094" label="2326 (interacts with) 32775" source="448" target="254" cy:directed="1"/>
      <edge id="7093" label="2326 (interacts with) 44467" source="448" target="188" cy:directed="1"/>
      <edge id="7092" label="2326 (interacts with) 45423" source="448" target="181" cy:directed="1"/>
      <edge id="7091" label="2326 (interacts with) 46091" source="448" target="178" cy:directed="1"/>
      <edge id="7090" label="2326 (interacts with) 51936" source="448" target="150" cy:directed="1"/>
      <edge id="7089" label="2326 (interacts with) 53502" source="448" target="140" cy:directed="1"/>
      <edge id="7088" label="2375 (interacts with) 4001" source="447" target="439" cy:directed="1"/>
      <edge id="7087" label="2375 (interacts with) 4345" source="447" target="438" cy:directed="1"/>
      <edge id="7086" label="2375 (interacts with) 4896" source="447" target="434" cy:directed="1"/>
      <edge id="7085" label="2375 (interacts with) 5521" source="447" target="430" cy:directed="1"/>
      <edge id="7084" label="2375 (interacts with) 5522" source="447" target="429" cy:directed="1"/>
      <edge id="7083" label="2375 (interacts with) 7462" source="447" target="410" cy:directed="1"/>
      <edge id="7082" label="2375 (interacts with) 10610" source="447" target="395" cy:directed="1"/>
      <edge id="7081" label="2375 (interacts with) 11037" source="447" target="390" cy:directed="1"/>
      <edge id="7080" label="2375 (interacts with) 11852" source="447" target="386" cy:directed="1"/>
      <edge id="7079" label="2375 (interacts with) 11939" source="447" target="384" cy:directed="1"/>
      <edge id="7078" label="2375 (interacts with) 11964" source="447" target="383" cy:directed="1"/>
      <edge id="7077" label="2375 (interacts with) 11969" source="447" target="382" cy:directed="1"/>
      <edge id="7076" label="2375 (interacts with) 13172" source="447" target="375" cy:directed="1"/>
      <edge id="7075" label="2375 (interacts with) 13327" source="447" target="374" cy:directed="1"/>
      <edge id="7074" label="2375 (interacts with) 13712" source="447" target="371" cy:directed="1"/>
      <edge id="7073" label="2375 (interacts with) 15134" source="447" target="364" cy:directed="1"/>
      <edge id="7072" label="2375 (interacts with) 15180" source="447" target="363" cy:directed="1"/>
      <edge id="7071" label="2375 (interacts with) 15423" source="447" target="362" cy:directed="1"/>
      <edge id="7070" label="2375 (interacts with) 16701" source="447" target="359" cy:directed="1"/>
      <edge id="7069" label="2375 (interacts with) 17923" source="447" target="346" cy:directed="1"/>
      <edge id="7068" label="2375 (interacts with) 18908" source="447" target="341" cy:directed="1"/>
      <edge id="7067" label="2375 (interacts with) 20497" source="447" target="333" cy:directed="1"/>
      <edge id="7066" label="2375 (interacts with) 21037" source="447" target="327" cy:directed="1"/>
      <edge id="7065" label="2375 (interacts with) 21250" source="447" target="325" cy:directed="1"/>
      <edge id="7064" label="2375 (interacts with) 21810" source="447" target="323" cy:directed="1"/>
      <edge id="7063" label="2375 (interacts with) 22173" source="447" target="320" cy:directed="1"/>
      <edge id="7062" label="2375 (interacts with) 22229" source="447" target="318" cy:directed="1"/>
      <edge id="7061" label="2375 (interacts with) 23119" source="447" target="307" cy:directed="1"/>
      <edge id="7060" label="2375 (interacts with) 23995" source="447" target="298" cy:directed="1"/>
      <edge id="7059" label="2375 (interacts with) 24624" source="447" target="290" cy:directed="1"/>
      <edge id="7058" label="2375 (interacts with) 24718" source="447" target="289" cy:directed="1"/>
      <edge id="7057" label="2375 (interacts with) 25380" source="447" target="285" cy:directed="1"/>
      <edge id="7056" label="2375 (interacts with) 30385" source="447" target="264" cy:directed="1"/>
      <edge id="7055" label="2375 (interacts with) 31792" source="447" target="260" cy:directed="1"/>
      <edge id="7054" label="2375 (interacts with) 36495" source="447" target="233" cy:directed="1"/>
      <edge id="7053" label="2375 (interacts with) 36996" source="447" target="231" cy:directed="1"/>
      <edge id="7052" label="2375 (interacts with) 37636" source="447" target="228" cy:directed="1"/>
      <edge id="7051" label="2375 (interacts with) 37953" source="447" target="225" cy:directed="1"/>
      <edge id="7050" label="2375 (interacts with) 38700" source="447" target="221" cy:directed="1"/>
      <edge id="7049" label="2375 (interacts with) 39589" source="447" target="216" cy:directed="1"/>
      <edge id="7048" label="2375 (interacts with) 41638" source="447" target="207" cy:directed="1"/>
      <edge id="7047" label="2375 (interacts with) 42454" source="447" target="203" cy:directed="1"/>
      <edge id="7046" label="2375 (interacts with) 42829" source="447" target="200" cy:directed="1"/>
      <edge id="7045" label="2375 (interacts with) 44379" source="447" target="190" cy:directed="1"/>
      <edge id="7044" label="2375 (interacts with) 44439" source="447" target="189" cy:directed="1"/>
      <edge id="7043" label="2375 (interacts with) 44969" source="447" target="185" cy:directed="1"/>
      <edge id="7042" label="2375 (interacts with) 46493" source="447" target="176" cy:directed="1"/>
      <edge id="7041" label="2375 (interacts with) 47023" source="447" target="175" cy:directed="1"/>
      <edge id="7040" label="2375 (interacts with) 50587" source="447" target="159" cy:directed="1"/>
      <edge id="7039" label="2375 (interacts with) 51742" source="447" target="155" cy:directed="1"/>
      <edge id="7038" label="2375 (interacts with) 52047" source="447" target="149" cy:directed="1"/>
      <edge id="7037" label="2375 (interacts with) 52297" source="447" target="148" cy:directed="1"/>
      <edge id="7036" label="2375 (interacts with) 53122" source="447" target="144" cy:directed="1"/>
      <edge id="7035" label="2375 (interacts with) 53419" source="447" target="142" cy:directed="1"/>
      <edge id="7034" label="2375 (interacts with) 53531" source="447" target="139" cy:directed="1"/>
      <edge id="7033" label="2375 (interacts with) 55220" source="447" target="130" cy:directed="1"/>
      <edge id="7032" label="2375 (interacts with) 55744" source="447" target="129" cy:directed="1"/>
      <edge id="7031" label="2375 (interacts with) 56920" source="447" target="122" cy:directed="1"/>
      <edge id="7030" label="2375 (interacts with) 57236" source="447" target="120" cy:directed="1"/>
      <edge id="7029" label="2375 (interacts with) 58621" source="447" target="102" cy:directed="1"/>
      <edge id="7028" label="2375 (interacts with) 58941" source="447" target="98" cy:directed="1"/>
      <edge id="7027" label="2375 (interacts with) 59350" source="447" target="95" cy:directed="1"/>
      <edge id="7026" label="2375 (interacts with) 59472" source="447" target="94" cy:directed="1"/>
      <edge id="7025" label="2375 (interacts with) 59516" source="447" target="93" cy:directed="1"/>
      <edge id="7024" label="2375 (interacts with) 59604" source="447" target="92" cy:directed="1"/>
      <edge id="7023" label="2375 (interacts with) 59727" source="447" target="90" cy:directed="1"/>
      <edge id="7022" label="2375 (interacts with) 59740" source="447" target="88" cy:directed="1"/>
      <edge id="7021" label="2375 (interacts with) 60705" source="447" target="85" cy:directed="1"/>
      <edge id="7020" label="2375 (interacts with) 60987" source="447" target="84" cy:directed="1"/>
      <edge id="7019" label="2375 (interacts with) 61074" source="447" target="82" cy:directed="1"/>
      <edge id="7018" label="2375 (interacts with) 61172" source="447" target="81" cy:directed="1"/>
      <edge id="7017" label="2375 (interacts with) 61283" source="447" target="80" cy:directed="1"/>
      <edge id="7016" label="2375 (interacts with) 61889" source="447" target="72" cy:directed="1"/>
      <edge id="7015" label="2715 (interacts with) 2844" source="446" target="445" cy:directed="1"/>
      <edge id="7014" label="2715 (interacts with) 3432" source="446" target="443" cy:directed="1"/>
      <edge id="7013" label="2715 (interacts with) 4526" source="446" target="435" cy:directed="1"/>
      <edge id="7012" label="2715 (interacts with) 6731" source="446" target="420" cy:directed="1"/>
      <edge id="7011" label="2715 (interacts with) 6927" source="446" target="415" cy:directed="1"/>
      <edge id="7010" label="2715 (interacts with) 7804" source="446" target="406" cy:directed="1"/>
      <edge id="7009" label="2715 (interacts with) 10878" source="446" target="391" cy:directed="1"/>
      <edge id="7008" label="2715 (interacts with) 11163" source="446" target="389" cy:directed="1"/>
      <edge id="7007" label="2715 (interacts with) 12548" source="446" target="378" cy:directed="1"/>
      <edge id="7006" label="2715 (interacts with) 13171" source="446" target="376" cy:directed="1"/>
      <edge id="7005" label="2715 (interacts with) 13172" source="446" target="375" cy:directed="1"/>
      <edge id="7004" label="2715 (interacts with) 14511" source="446" target="367" cy:directed="1"/>
      <edge id="7003" label="2715 (interacts with) 15423" source="446" target="362" cy:directed="1"/>
      <edge id="7002" label="2715 (interacts with) 17802" source="446" target="347" cy:directed="1"/>
      <edge id="7001" label="2715 (interacts with) 21961" source="446" target="322" cy:directed="1"/>
      <edge id="7000" label="2715 (interacts with) 22388" source="446" target="313" cy:directed="1"/>
      <edge id="6999" label="2715 (interacts with) 23155" source="446" target="306" cy:directed="1"/>
      <edge id="6998" label="2715 (interacts with) 23634" source="446" target="304" cy:directed="1"/>
      <edge id="6997" label="2715 (interacts with) 23736" source="446" target="303" cy:directed="1"/>
      <edge id="6996" label="2715 (interacts with) 23873" source="446" target="300" cy:directed="1"/>
      <edge id="6995" label="2715 (interacts with) 23968" source="446" target="299" cy:directed="1"/>
      <edge id="6994" label="2715 (interacts with) 24354" source="446" target="296" cy:directed="1"/>
      <edge id="6993" label="2715 (interacts with) 24493" source="446" target="294" cy:directed="1"/>
      <edge id="6992" label="2715 (interacts with) 24552" source="446" target="293" cy:directed="1"/>
      <edge id="6991" label="2715 (interacts with) 25838" source="446" target="283" cy:directed="1"/>
      <edge id="6990" label="2715 (interacts with) 27590" source="446" target="275" cy:directed="1"/>
      <edge id="6989" label="2715 (interacts with) 28325" source="446" target="271" cy:directed="1"/>
      <edge id="6988" label="2715 (interacts with) 29313" source="446" target="268" cy:directed="1"/>
      <edge id="6987" label="2715 (interacts with) 31851" source="446" target="259" cy:directed="1"/>
      <edge id="6986" label="2715 (interacts with) 32695" source="446" target="255" cy:directed="1"/>
      <edge id="6985" label="2715 (interacts with) 33088" source="446" target="251" cy:directed="1"/>
      <edge id="6984" label="2715 (interacts with) 33646" source="446" target="245" cy:directed="1"/>
      <edge id="6983" label="2715 (interacts with) 34937" source="446" target="241" cy:directed="1"/>
      <edge id="6982" label="2715 (interacts with) 35556" source="446" target="239" cy:directed="1"/>
      <edge id="6981" label="2715 (interacts with) 35628" source="446" target="238" cy:directed="1"/>
      <edge id="6980" label="2715 (interacts with) 39025" source="446" target="218" cy:directed="1"/>
      <edge id="6979" label="2715 (interacts with) 40511" source="446" target="211" cy:directed="1"/>
      <edge id="6978" label="2715 (interacts with) 40697" source="446" target="210" cy:directed="1"/>
      <edge id="6977" label="2715 (interacts with) 42661" source="446" target="202" cy:directed="1"/>
      <edge id="6976" label="2715 (interacts with) 43910" source="446" target="194" cy:directed="1"/>
      <edge id="6975" label="2715 (interacts with) 44175" source="446" target="191" cy:directed="1"/>
      <edge id="6974" label="2715 (interacts with) 44814" source="446" target="186" cy:directed="1"/>
      <edge id="6973" label="2715 (interacts with) 47619" source="446" target="171" cy:directed="1"/>
      <edge id="6972" label="2715 (interacts with) 47623" source="446" target="170" cy:directed="1"/>
      <edge id="6971" label="2715 (interacts with) 48793" source="446" target="166" cy:directed="1"/>
      <edge id="6970" label="2715 (interacts with) 50859" source="446" target="157" cy:directed="1"/>
      <edge id="6969" label="2715 (interacts with) 51340" source="446" target="156" cy:directed="1"/>
      <edge id="6968" label="2715 (interacts with) 54422" source="446" target="135" cy:directed="1"/>
      <edge id="6967" label="2715 (interacts with) 54787" source="446" target="133" cy:directed="1"/>
      <edge id="6966" label="2715 (interacts with) 56735" source="446" target="123" cy:directed="1"/>
      <edge id="6965" label="2715 (interacts with) 57568" source="446" target="117" cy:directed="1"/>
      <edge id="6964" label="2715 (interacts with) 58260" source="446" target="109" cy:directed="1"/>
      <edge id="6963" label="2715 (interacts with) 58341" source="446" target="107" cy:directed="1"/>
      <edge id="6962" label="2715 (interacts with) 58347" source="446" target="106" cy:directed="1"/>
      <edge id="6961" label="2715 (interacts with) 61795" source="446" target="75" cy:directed="1"/>
      <edge id="6960" label="2715 (interacts with) 61840" source="446" target="74" cy:directed="1"/>
      <edge id="6959" label="2844 (interacts with) 6959" source="445" target="414" cy:directed="1"/>
      <edge id="6958" label="2844 (interacts with) 7804" source="445" target="406" cy:directed="1"/>
      <edge id="6957" label="2844 (interacts with) 7987" source="445" target="405" cy:directed="1"/>
      <edge id="6956" label="2844 (interacts with) 10878" source="445" target="391" cy:directed="1"/>
      <edge id="6955" label="2844 (interacts with) 12548" source="445" target="378" cy:directed="1"/>
      <edge id="6954" label="2844 (interacts with) 14511" source="445" target="367" cy:directed="1"/>
      <edge id="6953" label="2844 (interacts with) 23790" source="445" target="302" cy:directed="1"/>
      <edge id="6952" label="2844 (interacts with) 23865" source="445" target="301" cy:directed="1"/>
      <edge id="6951" label="2844 (interacts with) 23968" source="445" target="299" cy:directed="1"/>
      <edge id="6950" label="2844 (interacts with) 27590" source="445" target="275" cy:directed="1"/>
      <edge id="6949" label="2844 (interacts with) 29505" source="445" target="266" cy:directed="1"/>
      <edge id="6948" label="2844 (interacts with) 31851" source="445" target="259" cy:directed="1"/>
      <edge id="6947" label="2844 (interacts with) 32695" source="445" target="255" cy:directed="1"/>
      <edge id="6946" label="2844 (interacts with) 37886" source="445" target="226" cy:directed="1"/>
      <edge id="6945" label="2844 (interacts with) 42661" source="445" target="202" cy:directed="1"/>
      <edge id="6944" label="2844 (interacts with) 43910" source="445" target="194" cy:directed="1"/>
      <edge id="6943" label="2844 (interacts with) 47623" source="445" target="170" cy:directed="1"/>
      <edge id="6942" label="2844 (interacts with) 49407" source="445" target="164" cy:directed="1"/>
      <edge id="6941" label="2844 (interacts with) 50859" source="445" target="157" cy:directed="1"/>
      <edge id="6940" label="2844 (interacts with) 54422" source="445" target="135" cy:directed="1"/>
      <edge id="6939" label="2844 (interacts with) 54827" source="445" target="131" cy:directed="1"/>
      <edge id="6938" label="2844 (interacts with) 56735" source="445" target="123" cy:directed="1"/>
      <edge id="6937" label="2844 (interacts with) 58655" source="445" target="101" cy:directed="1"/>
      <edge id="6936" label="2844 (interacts with) 58668" source="445" target="100" cy:directed="1"/>
      <edge id="6935" label="2844 (interacts with) 59316" source="445" target="97" cy:directed="1"/>
      <edge id="6934" label="3252 (interacts with) 5233" source="444" target="432" cy:directed="1"/>
      <edge id="6933" label="3252 (interacts with) 6540" source="444" target="422" cy:directed="1"/>
      <edge id="6932" label="3252 (interacts with) 7226" source="444" target="411" cy:directed="1"/>
      <edge id="6931" label="3252 (interacts with) 8242" source="444" target="404" cy:directed="1"/>
      <edge id="6930" label="3252 (interacts with) 10665" source="444" target="393" cy:directed="1"/>
      <edge id="6929" label="3252 (interacts with) 11632" source="444" target="388" cy:directed="1"/>
      <edge id="6928" label="3252 (interacts with) 16384" source="444" target="360" cy:directed="1"/>
      <edge id="6927" label="3252 (interacts with) 16798" source="444" target="357" cy:directed="1"/>
      <edge id="6926" label="3252 (interacts with) 18835" source="444" target="342" cy:directed="1"/>
      <edge id="6925" label="3252 (interacts with) 18908" source="444" target="341" cy:directed="1"/>
      <edge id="6924" label="3252 (interacts with) 20699" source="444" target="329" cy:directed="1"/>
      <edge id="6923" label="3252 (interacts with) 21810" source="444" target="323" cy:directed="1"/>
      <edge id="6922" label="3252 (interacts with) 22367" source="444" target="315" cy:directed="1"/>
      <edge id="6921" label="3252 (interacts with) 22501" source="444" target="312" cy:directed="1"/>
      <edge id="6920" label="3252 (interacts with) 24140" source="444" target="297" cy:directed="1"/>
      <edge id="6919" label="3252 (interacts with) 26085" source="444" target="278" cy:directed="1"/>
      <edge id="6918" label="3252 (interacts with) 34440" source="444" target="244" cy:directed="1"/>
      <edge id="6917" label="3252 (interacts with) 37031" source="444" target="230" cy:directed="1"/>
      <edge id="6916" label="3252 (interacts with) 38700" source="444" target="221" cy:directed="1"/>
      <edge id="6915" label="3252 (interacts with) 39361" source="444" target="217" cy:directed="1"/>
      <edge id="6914" label="3252 (interacts with) 39943" source="444" target="215" cy:directed="1"/>
      <edge id="6913" label="3252 (interacts with) 42327" source="444" target="204" cy:directed="1"/>
      <edge id="6912" label="3252 (interacts with) 42454" source="444" target="203" cy:directed="1"/>
      <edge id="6911" label="3252 (interacts with) 44439" source="444" target="189" cy:directed="1"/>
      <edge id="6910" label="3252 (interacts with) 44800" source="444" target="187" cy:directed="1"/>
      <edge id="6909" label="3252 (interacts with) 44969" source="444" target="185" cy:directed="1"/>
      <edge id="6908" label="3252 (interacts with) 48208" source="444" target="169" cy:directed="1"/>
      <edge id="6907" label="3252 (interacts with) 48555" source="444" target="167" cy:directed="1"/>
      <edge id="6906" label="3252 (interacts with) 50527" source="444" target="160" cy:directed="1"/>
      <edge id="6905" label="3252 (interacts with) 50587" source="444" target="159" cy:directed="1"/>
      <edge id="6904" label="3252 (interacts with) 51824" source="444" target="154" cy:directed="1"/>
      <edge id="6903" label="3252 (interacts with) 51907" source="444" target="153" cy:directed="1"/>
      <edge id="6902" label="3252 (interacts with) 52297" source="444" target="148" cy:directed="1"/>
      <edge id="6901" label="3252 (interacts with) 53454" source="444" target="141" cy:directed="1"/>
      <edge id="6900" label="3252 (interacts with) 53766" source="444" target="138" cy:directed="1"/>
      <edge id="6899" label="3252 (interacts with) 56198" source="444" target="128" cy:directed="1"/>
      <edge id="6898" label="3252 (interacts with) 56437" source="444" target="126" cy:directed="1"/>
      <edge id="6897" label="3252 (interacts with) 57236" source="444" target="120" cy:directed="1"/>
      <edge id="6896" label="3252 (interacts with) 58680" source="444" target="99" cy:directed="1"/>
      <edge id="6895" label="3252 (interacts with) 59705" source="444" target="91" cy:directed="1"/>
      <edge id="6894" label="3252 (interacts with) 60705" source="444" target="85" cy:directed="1"/>
      <edge id="6893" label="3432 (interacts with) 6731" source="443" target="420" cy:directed="1"/>
      <edge id="6892" label="3432 (interacts with) 11163" source="443" target="389" cy:directed="1"/>
      <edge id="6891" label="3432 (interacts with) 13171" source="443" target="376" cy:directed="1"/>
      <edge id="6890" label="3432 (interacts with) 17802" source="443" target="347" cy:directed="1"/>
      <edge id="6889" label="3432 (interacts with) 22388" source="443" target="313" cy:directed="1"/>
      <edge id="6888" label="3432 (interacts with) 23155" source="443" target="306" cy:directed="1"/>
      <edge id="6887" label="3432 (interacts with) 23736" source="443" target="303" cy:directed="1"/>
      <edge id="6886" label="3432 (interacts with) 23873" source="443" target="300" cy:directed="1"/>
      <edge id="6885" label="3432 (interacts with) 24354" source="443" target="296" cy:directed="1"/>
      <edge id="6884" label="3432 (interacts with) 25387" source="443" target="284" cy:directed="1"/>
      <edge id="6883" label="3432 (interacts with) 27590" source="443" target="275" cy:directed="1"/>
      <edge id="6882" label="3432 (interacts with) 28325" source="443" target="271" cy:directed="1"/>
      <edge id="6881" label="3432 (interacts with) 29313" source="443" target="268" cy:directed="1"/>
      <edge id="6880" label="3432 (interacts with) 31851" source="443" target="259" cy:directed="1"/>
      <edge id="6879" label="3432 (interacts with) 32695" source="443" target="255" cy:directed="1"/>
      <edge id="6878" label="3432 (interacts with) 33646" source="443" target="245" cy:directed="1"/>
      <edge id="6877" label="3432 (interacts with) 34937" source="443" target="241" cy:directed="1"/>
      <edge id="6876" label="3432 (interacts with) 35556" source="443" target="239" cy:directed="1"/>
      <edge id="6875" label="3432 (interacts with) 35628" source="443" target="238" cy:directed="1"/>
      <edge id="6874" label="3432 (interacts with) 39025" source="443" target="218" cy:directed="1"/>
      <edge id="6873" label="3432 (interacts with) 40904" source="443" target="209" cy:directed="1"/>
      <edge id="6872" label="3432 (interacts with) 43910" source="443" target="194" cy:directed="1"/>
      <edge id="6871" label="3432 (interacts with) 44175" source="443" target="191" cy:directed="1"/>
      <edge id="6870" label="3432 (interacts with) 47619" source="443" target="171" cy:directed="1"/>
      <edge id="6869" label="3432 (interacts with) 48339" source="443" target="168" cy:directed="1"/>
      <edge id="6868" label="3432 (interacts with) 53773" source="443" target="137" cy:directed="1"/>
      <edge id="6867" label="3432 (interacts with) 54422" source="443" target="135" cy:directed="1"/>
      <edge id="6866" label="3432 (interacts with) 56735" source="443" target="123" cy:directed="1"/>
      <edge id="6865" label="3432 (interacts with) 58341" source="443" target="107" cy:directed="1"/>
      <edge id="6864" label="3432 (interacts with) 58347" source="443" target="106" cy:directed="1"/>
      <edge id="6863" label="3432 (interacts with) 58655" source="443" target="101" cy:directed="1"/>
      <edge id="6862" label="3432 (interacts with) 60214" source="443" target="87" cy:directed="1"/>
      <edge id="6861" label="3432 (interacts with) 60999" source="443" target="83" cy:directed="1"/>
      <edge id="6860" label="3432 (interacts with) 61840" source="443" target="74" cy:directed="1"/>
      <edge id="6859" label="896 (interacts with) 3748" source="442" target="441" cy:directed="1"/>
      <edge id="6858" label="896 (interacts with) 6095" source="442" target="425" cy:directed="1"/>
      <edge id="6857" label="896 (interacts with) 6707" source="442" target="421" cy:directed="1"/>
      <edge id="6856" label="896 (interacts with) 14637" source="442" target="366" cy:directed="1"/>
      <edge id="6855" label="896 (interacts with) 16777" source="442" target="358" cy:directed="1"/>
      <edge id="6854" label="896 (interacts with) 18824" source="442" target="343" cy:directed="1"/>
      <edge id="6853" label="896 (interacts with) 22773" source="442" target="309" cy:directed="1"/>
      <edge id="6852" label="896 (interacts with) 23873" source="442" target="300" cy:directed="1"/>
      <edge id="6851" label="896 (interacts with) 24354" source="442" target="296" cy:directed="1"/>
      <edge id="6850" label="896 (interacts with) 24552" source="442" target="293" cy:directed="1"/>
      <edge id="6849" label="896 (interacts with) 25838" source="442" target="283" cy:directed="1"/>
      <edge id="6848" label="896 (interacts with) 25970" source="442" target="281" cy:directed="1"/>
      <edge id="6847" label="896 (interacts with) 34937" source="442" target="241" cy:directed="1"/>
      <edge id="6846" label="896 (interacts with) 42129" source="442" target="205" cy:directed="1"/>
      <edge id="6845" label="896 (interacts with) 42844" source="442" target="199" cy:directed="1"/>
      <edge id="6844" label="896 (interacts with) 43548" source="442" target="195" cy:directed="1"/>
      <edge id="6843" label="896 (interacts with) 48339" source="442" target="168" cy:directed="1"/>
      <edge id="6842" label="896 (interacts with) 49059" source="442" target="165" cy:directed="1"/>
      <edge id="6841" label="896 (interacts with) 58260" source="442" target="109" cy:directed="1"/>
      <edge id="6840" label="3748 (interacts with) 6095" source="441" target="425" cy:directed="1"/>
      <edge id="6839" label="3748 (interacts with) 10195" source="441" target="398" cy:directed="1"/>
      <edge id="6838" label="3748 (interacts with) 15551" source="441" target="361" cy:directed="1"/>
      <edge id="6837" label="3748 (interacts with) 16777" source="441" target="358" cy:directed="1"/>
      <edge id="6836" label="3748 (interacts with) 20240" source="441" target="337" cy:directed="1"/>
      <edge id="6835" label="3748 (interacts with) 22773" source="441" target="309" cy:directed="1"/>
      <edge id="6834" label="3748 (interacts with) 25189" source="441" target="286" cy:directed="1"/>
      <edge id="6833" label="3748 (interacts with) 25970" source="441" target="281" cy:directed="1"/>
      <edge id="6832" label="3748 (interacts with) 27311" source="441" target="276" cy:directed="1"/>
      <edge id="6831" label="3748 (interacts with) 31025" source="441" target="262" cy:directed="1"/>
      <edge id="6830" label="3748 (interacts with) 42129" source="441" target="205" cy:directed="1"/>
      <edge id="6829" label="3748 (interacts with) 42844" source="441" target="199" cy:directed="1"/>
      <edge id="6828" label="3748 (interacts with) 43548" source="441" target="195" cy:directed="1"/>
      <edge id="6827" label="3748 (interacts with) 49059" source="441" target="165" cy:directed="1"/>
      <edge id="6826" label="3748 (interacts with) 57613" source="441" target="116" cy:directed="1"/>
      <edge id="6825" label="3748 (interacts with) 57805" source="441" target="113" cy:directed="1"/>
      <edge id="6824" label="3748 (interacts with) 58260" source="441" target="109" cy:directed="1"/>
      <edge id="6823" label="3794 (interacts with) 7226" source="440" target="411" cy:directed="1"/>
      <edge id="6822" label="3794 (interacts with) 7804" source="440" target="406" cy:directed="1"/>
      <edge id="6821" label="3794 (interacts with) 8242" source="440" target="404" cy:directed="1"/>
      <edge id="6820" label="3794 (interacts with) 9438" source="440" target="401" cy:directed="1"/>
      <edge id="6819" label="3794 (interacts with) 11632" source="440" target="388" cy:directed="1"/>
      <edge id="6818" label="3794 (interacts with) 14511" source="440" target="367" cy:directed="1"/>
      <edge id="6817" label="3794 (interacts with) 16798" source="440" target="357" cy:directed="1"/>
      <edge id="6816" label="3794 (interacts with) 20699" source="440" target="329" cy:directed="1"/>
      <edge id="6815" label="3794 (interacts with) 21250" source="440" target="325" cy:directed="1"/>
      <edge id="6814" label="3794 (interacts with) 22200" source="440" target="319" cy:directed="1"/>
      <edge id="6813" label="3794 (interacts with) 23298" source="440" target="305" cy:directed="1"/>
      <edge id="6812" label="3794 (interacts with) 23865" source="440" target="301" cy:directed="1"/>
      <edge id="6811" label="3794 (interacts with) 26085" source="440" target="278" cy:directed="1"/>
      <edge id="6810" label="3794 (interacts with) 29505" source="440" target="266" cy:directed="1"/>
      <edge id="6809" label="3794 (interacts with) 31934" source="440" target="258" cy:directed="1"/>
      <edge id="6808" label="3794 (interacts with) 33295" source="440" target="249" cy:directed="1"/>
      <edge id="6807" label="3794 (interacts with) 33365" source="440" target="248" cy:directed="1"/>
      <edge id="6806" label="3794 (interacts with) 36996" source="440" target="231" cy:directed="1"/>
      <edge id="6805" label="3794 (interacts with) 39361" source="440" target="217" cy:directed="1"/>
      <edge id="6804" label="3794 (interacts with) 39943" source="440" target="215" cy:directed="1"/>
      <edge id="6803" label="3794 (interacts with) 42661" source="440" target="202" cy:directed="1"/>
      <edge id="6802" label="3794 (interacts with) 42662" source="440" target="201" cy:directed="1"/>
      <edge id="6801" label="3794 (interacts with) 42907" source="440" target="197" cy:directed="1"/>
      <edge id="6800" label="3794 (interacts with) 44800" source="440" target="187" cy:directed="1"/>
      <edge id="6799" label="3794 (interacts with) 45452" source="440" target="180" cy:directed="1"/>
      <edge id="6798" label="3794 (interacts with) 45894" source="440" target="179" cy:directed="1"/>
      <edge id="6797" label="3794 (interacts with) 47623" source="440" target="170" cy:directed="1"/>
      <edge id="6796" label="3794 (interacts with) 50859" source="440" target="157" cy:directed="1"/>
      <edge id="6795" label="3794 (interacts with) 51907" source="440" target="153" cy:directed="1"/>
      <edge id="6794" label="3794 (interacts with) 53454" source="440" target="141" cy:directed="1"/>
      <edge id="6793" label="3794 (interacts with) 54827" source="440" target="131" cy:directed="1"/>
      <edge id="6792" label="3794 (interacts with) 55220" source="440" target="130" cy:directed="1"/>
      <edge id="6791" label="3794 (interacts with) 56437" source="440" target="126" cy:directed="1"/>
      <edge id="6790" label="3794 (interacts with) 57703" source="440" target="115" cy:directed="1"/>
      <edge id="6789" label="3794 (interacts with) 58198" source="440" target="111" cy:directed="1"/>
      <edge id="6788" label="3794 (interacts with) 58668" source="440" target="100" cy:directed="1"/>
      <edge id="6787" label="3794 (interacts with) 58680" source="440" target="99" cy:directed="1"/>
      <edge id="6786" label="3794 (interacts with) 59316" source="440" target="97" cy:directed="1"/>
      <edge id="6785" label="3794 (interacts with) 59705" source="440" target="91" cy:directed="1"/>
      <edge id="6784" label="4001 (interacts with) 4526" source="439" target="435" cy:directed="1"/>
      <edge id="6783" label="4001 (interacts with) 5233" source="439" target="432" cy:directed="1"/>
      <edge id="6782" label="4001 (interacts with) 5521" source="439" target="430" cy:directed="1"/>
      <edge id="6781" label="4001 (interacts with) 5522" source="439" target="429" cy:directed="1"/>
      <edge id="6780" label="4001 (interacts with) 6816" source="439" target="416" cy:directed="1"/>
      <edge id="6779" label="4001 (interacts with) 7462" source="439" target="410" cy:directed="1"/>
      <edge id="6778" label="4001 (interacts with) 7804" source="439" target="406" cy:directed="1"/>
      <edge id="6777" label="4001 (interacts with) 8242" source="439" target="404" cy:directed="1"/>
      <edge id="6776" label="4001 (interacts with) 10610" source="439" target="395" cy:directed="1"/>
      <edge id="6775" label="4001 (interacts with) 11632" source="439" target="388" cy:directed="1"/>
      <edge id="6774" label="4001 (interacts with) 11852" source="439" target="386" cy:directed="1"/>
      <edge id="6773" label="4001 (interacts with) 11939" source="439" target="384" cy:directed="1"/>
      <edge id="6772" label="4001 (interacts with) 13172" source="439" target="375" cy:directed="1"/>
      <edge id="6771" label="4001 (interacts with) 13712" source="439" target="371" cy:directed="1"/>
      <edge id="6770" label="4001 (interacts with) 15134" source="439" target="364" cy:directed="1"/>
      <edge id="6769" label="4001 (interacts with) 15423" source="439" target="362" cy:directed="1"/>
      <edge id="6768" label="4001 (interacts with) 16384" source="439" target="360" cy:directed="1"/>
      <edge id="6767" label="4001 (interacts with) 16701" source="439" target="359" cy:directed="1"/>
      <edge id="6766" label="4001 (interacts with) 16798" source="439" target="357" cy:directed="1"/>
      <edge id="6765" label="4001 (interacts with) 18319" source="439" target="344" cy:directed="1"/>
      <edge id="6764" label="4001 (interacts with) 18908" source="439" target="341" cy:directed="1"/>
      <edge id="6763" label="4001 (interacts with) 21037" source="439" target="327" cy:directed="1"/>
      <edge id="6762" label="4001 (interacts with) 21250" source="439" target="325" cy:directed="1"/>
      <edge id="6761" label="4001 (interacts with) 21810" source="439" target="323" cy:directed="1"/>
      <edge id="6760" label="4001 (interacts with) 22173" source="439" target="320" cy:directed="1"/>
      <edge id="6759" label="4001 (interacts with) 23634" source="439" target="304" cy:directed="1"/>
      <edge id="6758" label="4001 (interacts with) 23865" source="439" target="301" cy:directed="1"/>
      <edge id="6757" label="4001 (interacts with) 24624" source="439" target="290" cy:directed="1"/>
      <edge id="6756" label="4001 (interacts with) 25380" source="439" target="285" cy:directed="1"/>
      <edge id="6755" label="4001 (interacts with) 29505" source="439" target="266" cy:directed="1"/>
      <edge id="6754" label="4001 (interacts with) 30385" source="439" target="264" cy:directed="1"/>
      <edge id="6753" label="4001 (interacts with) 33088" source="439" target="251" cy:directed="1"/>
      <edge id="6752" label="4001 (interacts with) 33295" source="439" target="249" cy:directed="1"/>
      <edge id="6751" label="4001 (interacts with) 33424" source="439" target="246" cy:directed="1"/>
      <edge id="6750" label="4001 (interacts with) 36355" source="439" target="235" cy:directed="1"/>
      <edge id="6749" label="4001 (interacts with) 36495" source="439" target="233" cy:directed="1"/>
      <edge id="6748" label="4001 (interacts with) 36996" source="439" target="231" cy:directed="1"/>
      <edge id="6747" label="4001 (interacts with) 37953" source="439" target="225" cy:directed="1"/>
      <edge id="6746" label="4001 (interacts with) 38566" source="439" target="222" cy:directed="1"/>
      <edge id="6745" label="4001 (interacts with) 38700" source="439" target="221" cy:directed="1"/>
      <edge id="6744" label="4001 (interacts with) 39589" source="439" target="216" cy:directed="1"/>
      <edge id="6743" label="4001 (interacts with) 40193" source="439" target="214" cy:directed="1"/>
      <edge id="6742" label="4001 (interacts with) 40511" source="439" target="211" cy:directed="1"/>
      <edge id="6741" label="4001 (interacts with) 40697" source="439" target="210" cy:directed="1"/>
      <edge id="6740" label="4001 (interacts with) 41638" source="439" target="207" cy:directed="1"/>
      <edge id="6739" label="4001 (interacts with) 42454" source="439" target="203" cy:directed="1"/>
      <edge id="6738" label="4001 (interacts with) 42829" source="439" target="200" cy:directed="1"/>
      <edge id="6737" label="4001 (interacts with) 44439" source="439" target="189" cy:directed="1"/>
      <edge id="6736" label="4001 (interacts with) 44814" source="439" target="186" cy:directed="1"/>
      <edge id="6735" label="4001 (interacts with) 44969" source="439" target="185" cy:directed="1"/>
      <edge id="6734" label="4001 (interacts with) 45452" source="439" target="180" cy:directed="1"/>
      <edge id="6733" label="4001 (interacts with) 46493" source="439" target="176" cy:directed="1"/>
      <edge id="6732" label="4001 (interacts with) 47516" source="439" target="172" cy:directed="1"/>
      <edge id="6731" label="4001 (interacts with) 50587" source="439" target="159" cy:directed="1"/>
      <edge id="6730" label="4001 (interacts with) 50859" source="439" target="157" cy:directed="1"/>
      <edge id="6729" label="4001 (interacts with) 51923" source="439" target="151" cy:directed="1"/>
      <edge id="6728" label="4001 (interacts with) 52047" source="439" target="149" cy:directed="1"/>
      <edge id="6727" label="4001 (interacts with) 52297" source="439" target="148" cy:directed="1"/>
      <edge id="6726" label="4001 (interacts with) 53122" source="439" target="144" cy:directed="1"/>
      <edge id="6725" label="4001 (interacts with) 53454" source="439" target="141" cy:directed="1"/>
      <edge id="6724" label="4001 (interacts with) 53766" source="439" target="138" cy:directed="1"/>
      <edge id="6723" label="4001 (interacts with) 54260" source="439" target="136" cy:directed="1"/>
      <edge id="6722" label="4001 (interacts with) 54827" source="439" target="131" cy:directed="1"/>
      <edge id="6721" label="4001 (interacts with) 56920" source="439" target="122" cy:directed="1"/>
      <edge id="6720" label="4001 (interacts with) 57236" source="439" target="120" cy:directed="1"/>
      <edge id="6719" label="4001 (interacts with) 57268" source="439" target="119" cy:directed="1"/>
      <edge id="6718" label="4001 (interacts with) 57568" source="439" target="117" cy:directed="1"/>
      <edge id="6717" label="4001 (interacts with) 58198" source="439" target="111" cy:directed="1"/>
      <edge id="6716" label="4001 (interacts with) 58251" source="439" target="110" cy:directed="1"/>
      <edge id="6715" label="4001 (interacts with) 58621" source="439" target="102" cy:directed="1"/>
      <edge id="6714" label="4001 (interacts with) 58668" source="439" target="100" cy:directed="1"/>
      <edge id="6713" label="4001 (interacts with) 58680" source="439" target="99" cy:directed="1"/>
      <edge id="6712" label="4001 (interacts with) 58941" source="439" target="98" cy:directed="1"/>
      <edge id="6711" label="4001 (interacts with) 59350" source="439" target="95" cy:directed="1"/>
      <edge id="6710" label="4001 (interacts with) 59604" source="439" target="92" cy:directed="1"/>
      <edge id="6709" label="4001 (interacts with) 59705" source="439" target="91" cy:directed="1"/>
      <edge id="6708" label="4001 (interacts with) 59740" source="439" target="88" cy:directed="1"/>
      <edge id="6707" label="4001 (interacts with) 60705" source="439" target="85" cy:directed="1"/>
      <edge id="6706" label="4001 (interacts with) 60987" source="439" target="84" cy:directed="1"/>
      <edge id="6705" label="4001 (interacts with) 61074" source="439" target="82" cy:directed="1"/>
      <edge id="6704" label="4001 (interacts with) 61172" source="439" target="81" cy:directed="1"/>
      <edge id="6703" label="4001 (interacts with) 61283" source="439" target="80" cy:directed="1"/>
      <edge id="6702" label="4345 (interacts with) 4896" source="438" target="434" cy:directed="1"/>
      <edge id="6701" label="4345 (interacts with) 5801" source="438" target="426" cy:directed="1"/>
      <edge id="6700" label="4345 (interacts with) 11037" source="438" target="390" cy:directed="1"/>
      <edge id="6699" label="4345 (interacts with) 11939" source="438" target="384" cy:directed="1"/>
      <edge id="6698" label="4345 (interacts with) 11964" source="438" target="383" cy:directed="1"/>
      <edge id="6697" label="4345 (interacts with) 11969" source="438" target="382" cy:directed="1"/>
      <edge id="6696" label="4345 (interacts with) 13423" source="438" target="372" cy:directed="1"/>
      <edge id="6695" label="4345 (interacts with) 17923" source="438" target="346" cy:directed="1"/>
      <edge id="6694" label="4345 (interacts with) 20435" source="438" target="334" cy:directed="1"/>
      <edge id="6693" label="4345 (interacts with) 20497" source="438" target="333" cy:directed="1"/>
      <edge id="6692" label="4345 (interacts with) 22229" source="438" target="318" cy:directed="1"/>
      <edge id="6691" label="4345 (interacts with) 23995" source="438" target="298" cy:directed="1"/>
      <edge id="6690" label="4345 (interacts with) 24718" source="438" target="289" cy:directed="1"/>
      <edge id="6689" label="4345 (interacts with) 30764" source="438" target="263" cy:directed="1"/>
      <edge id="6688" label="4345 (interacts with) 37310" source="438" target="229" cy:directed="1"/>
      <edge id="6687" label="4345 (interacts with) 37636" source="438" target="228" cy:directed="1"/>
      <edge id="6686" label="4345 (interacts with) 38279" source="438" target="223" cy:directed="1"/>
      <edge id="6685" label="4345 (interacts with) 38994" source="438" target="219" cy:directed="1"/>
      <edge id="6684" label="4345 (interacts with) 44379" source="438" target="190" cy:directed="1"/>
      <edge id="6683" label="4345 (interacts with) 47023" source="438" target="175" cy:directed="1"/>
      <edge id="6682" label="4345 (interacts with) 51912" source="438" target="152" cy:directed="1"/>
      <edge id="6681" label="4345 (interacts with) 53419" source="438" target="142" cy:directed="1"/>
      <edge id="6680" label="4345 (interacts with) 53531" source="438" target="139" cy:directed="1"/>
      <edge id="6679" label="4345 (interacts with) 54712" source="438" target="134" cy:directed="1"/>
      <edge id="6678" label="4345 (interacts with) 55744" source="438" target="129" cy:directed="1"/>
      <edge id="6677" label="4345 (interacts with) 56920" source="438" target="122" cy:directed="1"/>
      <edge id="6676" label="4345 (interacts with) 58274" source="438" target="108" cy:directed="1"/>
      <edge id="6675" label="4345 (interacts with) 59472" source="438" target="94" cy:directed="1"/>
      <edge id="6674" label="4345 (interacts with) 59516" source="438" target="93" cy:directed="1"/>
      <edge id="6673" label="4345 (interacts with) 60987" source="438" target="84" cy:directed="1"/>
      <edge id="6672" label="4345 (interacts with) 61074" source="438" target="82" cy:directed="1"/>
      <edge id="6671" label="4345 (interacts with) 61889" source="438" target="72" cy:directed="1"/>
      <edge id="6670" label="2545 (interacts with) 4345" source="437" target="438" cy:directed="1"/>
      <edge id="6669" label="2545 (interacts with) 5801" source="437" target="426" cy:directed="1"/>
      <edge id="6668" label="2545 (interacts with) 11037" source="437" target="390" cy:directed="1"/>
      <edge id="6667" label="2545 (interacts with) 11964" source="437" target="383" cy:directed="1"/>
      <edge id="6666" label="2545 (interacts with) 13423" source="437" target="372" cy:directed="1"/>
      <edge id="6665" label="2545 (interacts with) 22229" source="437" target="318" cy:directed="1"/>
      <edge id="6664" label="2545 (interacts with) 22603" source="437" target="311" cy:directed="1"/>
      <edge id="6663" label="2545 (interacts with) 30764" source="437" target="263" cy:directed="1"/>
      <edge id="6662" label="2545 (interacts with) 34485" source="437" target="243" cy:directed="1"/>
      <edge id="6661" label="2545 (interacts with) 37310" source="437" target="229" cy:directed="1"/>
      <edge id="6660" label="2545 (interacts with) 37989" source="437" target="224" cy:directed="1"/>
      <edge id="6659" label="2545 (interacts with) 54712" source="437" target="134" cy:directed="1"/>
      <edge id="6658" label="2545 (interacts with) 59516" source="437" target="93" cy:directed="1"/>
      <edge id="6657" label="3518 (interacts with) 4345" source="436" target="438" cy:directed="1"/>
      <edge id="6656" label="3518 (interacts with) 4896" source="436" target="434" cy:directed="1"/>
      <edge id="6655" label="3518 (interacts with) 5801" source="436" target="426" cy:directed="1"/>
      <edge id="6654" label="3518 (interacts with) 11037" source="436" target="390" cy:directed="1"/>
      <edge id="6653" label="3518 (interacts with) 11964" source="436" target="383" cy:directed="1"/>
      <edge id="6652" label="3518 (interacts with) 13423" source="436" target="372" cy:directed="1"/>
      <edge id="6651" label="3518 (interacts with) 17923" source="436" target="346" cy:directed="1"/>
      <edge id="6650" label="3518 (interacts with) 20435" source="436" target="334" cy:directed="1"/>
      <edge id="6649" label="3518 (interacts with) 20497" source="436" target="333" cy:directed="1"/>
      <edge id="6648" label="3518 (interacts with) 22229" source="436" target="318" cy:directed="1"/>
      <edge id="6647" label="3518 (interacts with) 22379" source="436" target="314" cy:directed="1"/>
      <edge id="6646" label="3518 (interacts with) 24718" source="436" target="289" cy:directed="1"/>
      <edge id="6645" label="3518 (interacts with) 30764" source="436" target="263" cy:directed="1"/>
      <edge id="6644" label="3518 (interacts with) 37310" source="436" target="229" cy:directed="1"/>
      <edge id="6643" label="3518 (interacts with) 37636" source="436" target="228" cy:directed="1"/>
      <edge id="6642" label="3518 (interacts with) 38279" source="436" target="223" cy:directed="1"/>
      <edge id="6641" label="3518 (interacts with) 38994" source="436" target="219" cy:directed="1"/>
      <edge id="6640" label="3518 (interacts with) 47023" source="436" target="175" cy:directed="1"/>
      <edge id="6639" label="3518 (interacts with) 53419" source="436" target="142" cy:directed="1"/>
      <edge id="6638" label="3518 (interacts with) 53531" source="436" target="139" cy:directed="1"/>
      <edge id="6637" label="3518 (interacts with) 56920" source="436" target="122" cy:directed="1"/>
      <edge id="6636" label="3518 (interacts with) 58274" source="436" target="108" cy:directed="1"/>
      <edge id="6635" label="3518 (interacts with) 59516" source="436" target="93" cy:directed="1"/>
      <edge id="6634" label="3518 (interacts with) 60987" source="436" target="84" cy:directed="1"/>
      <edge id="6633" label="3518 (interacts with) 61889" source="436" target="72" cy:directed="1"/>
      <edge id="6632" label="4526 (interacts with) 5233" source="435" target="432" cy:directed="1"/>
      <edge id="6631" label="4526 (interacts with) 5521" source="435" target="430" cy:directed="1"/>
      <edge id="6630" label="4526 (interacts with) 5522" source="435" target="429" cy:directed="1"/>
      <edge id="6629" label="4526 (interacts with) 6816" source="435" target="416" cy:directed="1"/>
      <edge id="6628" label="4526 (interacts with) 6927" source="435" target="415" cy:directed="1"/>
      <edge id="6627" label="4526 (interacts with) 7462" source="435" target="410" cy:directed="1"/>
      <edge id="6626" label="4526 (interacts with) 7804" source="435" target="406" cy:directed="1"/>
      <edge id="6625" label="4526 (interacts with) 8242" source="435" target="404" cy:directed="1"/>
      <edge id="6624" label="4526 (interacts with) 10610" source="435" target="395" cy:directed="1"/>
      <edge id="6623" label="4526 (interacts with) 10878" source="435" target="391" cy:directed="1"/>
      <edge id="6622" label="4526 (interacts with) 11632" source="435" target="388" cy:directed="1"/>
      <edge id="6621" label="4526 (interacts with) 11852" source="435" target="386" cy:directed="1"/>
      <edge id="6620" label="4526 (interacts with) 13172" source="435" target="375" cy:directed="1"/>
      <edge id="6619" label="4526 (interacts with) 13712" source="435" target="371" cy:directed="1"/>
      <edge id="6618" label="4526 (interacts with) 15423" source="435" target="362" cy:directed="1"/>
      <edge id="6617" label="4526 (interacts with) 16701" source="435" target="359" cy:directed="1"/>
      <edge id="6616" label="4526 (interacts with) 18319" source="435" target="344" cy:directed="1"/>
      <edge id="6615" label="4526 (interacts with) 20240" source="435" target="337" cy:directed="1"/>
      <edge id="6614" label="4526 (interacts with) 20732" source="435" target="328" cy:directed="1"/>
      <edge id="6613" label="4526 (interacts with) 21037" source="435" target="327" cy:directed="1"/>
      <edge id="6612" label="4526 (interacts with) 21250" source="435" target="325" cy:directed="1"/>
      <edge id="6611" label="4526 (interacts with) 21810" source="435" target="323" cy:directed="1"/>
      <edge id="6610" label="4526 (interacts with) 21961" source="435" target="322" cy:directed="1"/>
      <edge id="6609" label="4526 (interacts with) 22173" source="435" target="320" cy:directed="1"/>
      <edge id="6608" label="4526 (interacts with) 23634" source="435" target="304" cy:directed="1"/>
      <edge id="6607" label="4526 (interacts with) 23865" source="435" target="301" cy:directed="1"/>
      <edge id="6606" label="4526 (interacts with) 23873" source="435" target="300" cy:directed="1"/>
      <edge id="6605" label="4526 (interacts with) 24552" source="435" target="293" cy:directed="1"/>
      <edge id="6604" label="4526 (interacts with) 24624" source="435" target="290" cy:directed="1"/>
      <edge id="6603" label="4526 (interacts with) 25068" source="435" target="287" cy:directed="1"/>
      <edge id="6602" label="4526 (interacts with) 25380" source="435" target="285" cy:directed="1"/>
      <edge id="6601" label="4526 (interacts with) 25838" source="435" target="283" cy:directed="1"/>
      <edge id="6600" label="4526 (interacts with) 30385" source="435" target="264" cy:directed="1"/>
      <edge id="6599" label="4526 (interacts with) 33088" source="435" target="251" cy:directed="1"/>
      <edge id="6598" label="4526 (interacts with) 33424" source="435" target="246" cy:directed="1"/>
      <edge id="6597" label="4526 (interacts with) 36355" source="435" target="235" cy:directed="1"/>
      <edge id="6596" label="4526 (interacts with) 36495" source="435" target="233" cy:directed="1"/>
      <edge id="6595" label="4526 (interacts with) 38566" source="435" target="222" cy:directed="1"/>
      <edge id="6594" label="4526 (interacts with) 39025" source="435" target="218" cy:directed="1"/>
      <edge id="6593" label="4526 (interacts with) 40511" source="435" target="211" cy:directed="1"/>
      <edge id="6592" label="4526 (interacts with) 40697" source="435" target="210" cy:directed="1"/>
      <edge id="6591" label="4526 (interacts with) 42829" source="435" target="200" cy:directed="1"/>
      <edge id="6590" label="4526 (interacts with) 43548" source="435" target="195" cy:directed="1"/>
      <edge id="6589" label="4526 (interacts with) 43910" source="435" target="194" cy:directed="1"/>
      <edge id="6588" label="4526 (interacts with) 44175" source="435" target="191" cy:directed="1"/>
      <edge id="6587" label="4526 (interacts with) 44814" source="435" target="186" cy:directed="1"/>
      <edge id="6586" label="4526 (interacts with) 44969" source="435" target="185" cy:directed="1"/>
      <edge id="6585" label="4526 (interacts with) 46493" source="435" target="176" cy:directed="1"/>
      <edge id="6584" label="4526 (interacts with) 47516" source="435" target="172" cy:directed="1"/>
      <edge id="6583" label="4526 (interacts with) 48793" source="435" target="166" cy:directed="1"/>
      <edge id="6582" label="4526 (interacts with) 49059" source="435" target="165" cy:directed="1"/>
      <edge id="6581" label="4526 (interacts with) 49998" source="435" target="163" cy:directed="1"/>
      <edge id="6580" label="4526 (interacts with) 50859" source="435" target="157" cy:directed="1"/>
      <edge id="6579" label="4526 (interacts with) 51340" source="435" target="156" cy:directed="1"/>
      <edge id="6578" label="4526 (interacts with) 51923" source="435" target="151" cy:directed="1"/>
      <edge id="6577" label="4526 (interacts with) 52047" source="435" target="149" cy:directed="1"/>
      <edge id="6576" label="4526 (interacts with) 52297" source="435" target="148" cy:directed="1"/>
      <edge id="6575" label="4526 (interacts with) 53122" source="435" target="144" cy:directed="1"/>
      <edge id="6574" label="4526 (interacts with) 54260" source="435" target="136" cy:directed="1"/>
      <edge id="6573" label="4526 (interacts with) 54422" source="435" target="135" cy:directed="1"/>
      <edge id="6572" label="4526 (interacts with) 54827" source="435" target="131" cy:directed="1"/>
      <edge id="6571" label="4526 (interacts with) 57268" source="435" target="119" cy:directed="1"/>
      <edge id="6570" label="4526 (interacts with) 57568" source="435" target="117" cy:directed="1"/>
      <edge id="6569" label="4526 (interacts with) 57613" source="435" target="116" cy:directed="1"/>
      <edge id="6568" label="4526 (interacts with) 58260" source="435" target="109" cy:directed="1"/>
      <edge id="6567" label="4526 (interacts with) 58621" source="435" target="102" cy:directed="1"/>
      <edge id="6566" label="4526 (interacts with) 58680" source="435" target="99" cy:directed="1"/>
      <edge id="6565" label="4526 (interacts with) 59350" source="435" target="95" cy:directed="1"/>
      <edge id="6564" label="4526 (interacts with) 59604" source="435" target="92" cy:directed="1"/>
      <edge id="6563" label="4526 (interacts with) 59740" source="435" target="88" cy:directed="1"/>
      <edge id="6562" label="4526 (interacts with) 60705" source="435" target="85" cy:directed="1"/>
      <edge id="6561" label="4526 (interacts with) 61172" source="435" target="81" cy:directed="1"/>
      <edge id="6560" label="4526 (interacts with) 61283" source="435" target="80" cy:directed="1"/>
      <edge id="6559" label="4526 (interacts with) 61795" source="435" target="75" cy:directed="1"/>
      <edge id="6558" label="4896 (interacts with) 6959" source="434" target="414" cy:directed="1"/>
      <edge id="6557" label="4896 (interacts with) 10610" source="434" target="395" cy:directed="1"/>
      <edge id="6556" label="4896 (interacts with) 11037" source="434" target="390" cy:directed="1"/>
      <edge id="6555" label="4896 (interacts with) 11939" source="434" target="384" cy:directed="1"/>
      <edge id="6554" label="4896 (interacts with) 11964" source="434" target="383" cy:directed="1"/>
      <edge id="6553" label="4896 (interacts with) 11969" source="434" target="382" cy:directed="1"/>
      <edge id="6552" label="4896 (interacts with) 13712" source="434" target="371" cy:directed="1"/>
      <edge id="6551" label="4896 (interacts with) 16701" source="434" target="359" cy:directed="1"/>
      <edge id="6550" label="4896 (interacts with) 17923" source="434" target="346" cy:directed="1"/>
      <edge id="6549" label="4896 (interacts with) 18908" source="434" target="341" cy:directed="1"/>
      <edge id="6548" label="4896 (interacts with) 19116" source="434" target="338" cy:directed="1"/>
      <edge id="6547" label="4896 (interacts with) 20435" source="434" target="334" cy:directed="1"/>
      <edge id="6546" label="4896 (interacts with) 20497" source="434" target="333" cy:directed="1"/>
      <edge id="6545" label="4896 (interacts with) 20652" source="434" target="330" cy:directed="1"/>
      <edge id="6544" label="4896 (interacts with) 21037" source="434" target="327" cy:directed="1"/>
      <edge id="6543" label="4896 (interacts with) 21250" source="434" target="325" cy:directed="1"/>
      <edge id="6542" label="4896 (interacts with) 22229" source="434" target="318" cy:directed="1"/>
      <edge id="6541" label="4896 (interacts with) 23119" source="434" target="307" cy:directed="1"/>
      <edge id="6540" label="4896 (interacts with) 23865" source="434" target="301" cy:directed="1"/>
      <edge id="6539" label="4896 (interacts with) 23995" source="434" target="298" cy:directed="1"/>
      <edge id="6538" label="4896 (interacts with) 24718" source="434" target="289" cy:directed="1"/>
      <edge id="6537" label="4896 (interacts with) 25893" source="434" target="282" cy:directed="1"/>
      <edge id="6536" label="4896 (interacts with) 30385" source="434" target="264" cy:directed="1"/>
      <edge id="6535" label="4896 (interacts with) 31792" source="434" target="260" cy:directed="1"/>
      <edge id="6534" label="4896 (interacts with) 36495" source="434" target="233" cy:directed="1"/>
      <edge id="6533" label="4896 (interacts with) 36996" source="434" target="231" cy:directed="1"/>
      <edge id="6532" label="4896 (interacts with) 37636" source="434" target="228" cy:directed="1"/>
      <edge id="6531" label="4896 (interacts with) 37953" source="434" target="225" cy:directed="1"/>
      <edge id="6530" label="4896 (interacts with) 38279" source="434" target="223" cy:directed="1"/>
      <edge id="6529" label="4896 (interacts with) 38994" source="434" target="219" cy:directed="1"/>
      <edge id="6528" label="4896 (interacts with) 39589" source="434" target="216" cy:directed="1"/>
      <edge id="6527" label="4896 (interacts with) 41638" source="434" target="207" cy:directed="1"/>
      <edge id="6526" label="4896 (interacts with) 42907" source="434" target="197" cy:directed="1"/>
      <edge id="6525" label="4896 (interacts with) 43081" source="434" target="196" cy:directed="1"/>
      <edge id="6524" label="4896 (interacts with) 44379" source="434" target="190" cy:directed="1"/>
      <edge id="6523" label="4896 (interacts with) 45894" source="434" target="179" cy:directed="1"/>
      <edge id="6522" label="4896 (interacts with) 47023" source="434" target="175" cy:directed="1"/>
      <edge id="6521" label="4896 (interacts with) 47256" source="434" target="174" cy:directed="1"/>
      <edge id="6520" label="4896 (interacts with) 51912" source="434" target="152" cy:directed="1"/>
      <edge id="6519" label="4896 (interacts with) 52297" source="434" target="148" cy:directed="1"/>
      <edge id="6518" label="4896 (interacts with) 53419" source="434" target="142" cy:directed="1"/>
      <edge id="6517" label="4896 (interacts with) 53531" source="434" target="139" cy:directed="1"/>
      <edge id="6516" label="4896 (interacts with) 55220" source="434" target="130" cy:directed="1"/>
      <edge id="6515" label="4896 (interacts with) 56920" source="434" target="122" cy:directed="1"/>
      <edge id="6514" label="4896 (interacts with) 57236" source="434" target="120" cy:directed="1"/>
      <edge id="6513" label="4896 (interacts with) 57556" source="434" target="118" cy:directed="1"/>
      <edge id="6512" label="4896 (interacts with) 58274" source="434" target="108" cy:directed="1"/>
      <edge id="6511" label="4896 (interacts with) 58941" source="434" target="98" cy:directed="1"/>
      <edge id="6510" label="4896 (interacts with) 59350" source="434" target="95" cy:directed="1"/>
      <edge id="6509" label="4896 (interacts with) 59472" source="434" target="94" cy:directed="1"/>
      <edge id="6508" label="4896 (interacts with) 59516" source="434" target="93" cy:directed="1"/>
      <edge id="6507" label="4896 (interacts with) 59727" source="434" target="90" cy:directed="1"/>
      <edge id="6506" label="4896 (interacts with) 60987" source="434" target="84" cy:directed="1"/>
      <edge id="6505" label="4896 (interacts with) 61074" source="434" target="82" cy:directed="1"/>
      <edge id="6504" label="4896 (interacts with) 61172" source="434" target="81" cy:directed="1"/>
      <edge id="6503" label="4896 (interacts with) 61630" source="434" target="78" cy:directed="1"/>
      <edge id="6502" label="4896 (interacts with) 61889" source="434" target="72" cy:directed="1"/>
      <edge id="6501" label="4776 (interacts with) 4896" source="433" target="434" cy:directed="1"/>
      <edge id="6500" label="4776 (interacts with) 5341" source="433" target="431" cy:directed="1"/>
      <edge id="6499" label="4776 (interacts with) 5538" source="433" target="427" cy:directed="1"/>
      <edge id="6498" label="4776 (interacts with) 6366" source="433" target="424" cy:directed="1"/>
      <edge id="6497" label="4776 (interacts with) 7226" source="433" target="411" cy:directed="1"/>
      <edge id="6496" label="4776 (interacts with) 12462" source="433" target="379" cy:directed="1"/>
      <edge id="6495" label="4776 (interacts with) 13894" source="433" target="369" cy:directed="1"/>
      <edge id="6494" label="4776 (interacts with) 18835" source="433" target="342" cy:directed="1"/>
      <edge id="6493" label="4776 (interacts with) 18908" source="433" target="341" cy:directed="1"/>
      <edge id="6492" label="4776 (interacts with) 19116" source="433" target="338" cy:directed="1"/>
      <edge id="6491" label="4776 (interacts with) 20508" source="433" target="332" cy:directed="1"/>
      <edge id="6490" label="4776 (interacts with) 20699" source="433" target="329" cy:directed="1"/>
      <edge id="6489" label="4776 (interacts with) 23119" source="433" target="307" cy:directed="1"/>
      <edge id="6488" label="4776 (interacts with) 23995" source="433" target="298" cy:directed="1"/>
      <edge id="6487" label="4776 (interacts with) 25893" source="433" target="282" cy:directed="1"/>
      <edge id="6486" label="4776 (interacts with) 26984" source="433" target="277" cy:directed="1"/>
      <edge id="6485" label="4776 (interacts with) 31792" source="433" target="260" cy:directed="1"/>
      <edge id="6484" label="4776 (interacts with) 34440" source="433" target="244" cy:directed="1"/>
      <edge id="6483" label="4776 (interacts with) 36996" source="433" target="231" cy:directed="1"/>
      <edge id="6482" label="4776 (interacts with) 37636" source="433" target="228" cy:directed="1"/>
      <edge id="6481" label="4776 (interacts with) 37953" source="433" target="225" cy:directed="1"/>
      <edge id="6480" label="4776 (interacts with) 38279" source="433" target="223" cy:directed="1"/>
      <edge id="6479" label="4776 (interacts with) 39943" source="433" target="215" cy:directed="1"/>
      <edge id="6478" label="4776 (interacts with) 41638" source="433" target="207" cy:directed="1"/>
      <edge id="6477" label="4776 (interacts with) 41700" source="433" target="206" cy:directed="1"/>
      <edge id="6476" label="4776 (interacts with) 42662" source="433" target="201" cy:directed="1"/>
      <edge id="6475" label="4776 (interacts with) 42889" source="433" target="198" cy:directed="1"/>
      <edge id="6474" label="4776 (interacts with) 42907" source="433" target="197" cy:directed="1"/>
      <edge id="6473" label="4776 (interacts with) 44439" source="433" target="189" cy:directed="1"/>
      <edge id="6472" label="4776 (interacts with) 44979" source="433" target="184" cy:directed="1"/>
      <edge id="6471" label="4776 (interacts with) 45894" source="433" target="179" cy:directed="1"/>
      <edge id="6470" label="4776 (interacts with) 47256" source="433" target="174" cy:directed="1"/>
      <edge id="6469" label="4776 (interacts with) 48555" source="433" target="167" cy:directed="1"/>
      <edge id="6468" label="4776 (interacts with) 50527" source="433" target="160" cy:directed="1"/>
      <edge id="6467" label="4776 (interacts with) 51912" source="433" target="152" cy:directed="1"/>
      <edge id="6466" label="4776 (interacts with) 53766" source="433" target="138" cy:directed="1"/>
      <edge id="6465" label="4776 (interacts with) 55220" source="433" target="130" cy:directed="1"/>
      <edge id="6464" label="4776 (interacts with) 57556" source="433" target="118" cy:directed="1"/>
      <edge id="6463" label="4776 (interacts with) 59472" source="433" target="94" cy:directed="1"/>
      <edge id="6462" label="4776 (interacts with) 59727" source="433" target="90" cy:directed="1"/>
      <edge id="6461" label="4776 (interacts with) 61074" source="433" target="82" cy:directed="1"/>
      <edge id="6460" label="4776 (interacts with) 61630" source="433" target="78" cy:directed="1"/>
      <edge id="6459" label="5233 (interacts with) 5521" source="432" target="430" cy:directed="1"/>
      <edge id="6458" label="5233 (interacts with) 6540" source="432" target="422" cy:directed="1"/>
      <edge id="6457" label="5233 (interacts with) 6816" source="432" target="416" cy:directed="1"/>
      <edge id="6456" label="5233 (interacts with) 7226" source="432" target="411" cy:directed="1"/>
      <edge id="6455" label="5233 (interacts with) 7462" source="432" target="410" cy:directed="1"/>
      <edge id="6454" label="5233 (interacts with) 7804" source="432" target="406" cy:directed="1"/>
      <edge id="6453" label="5233 (interacts with) 8242" source="432" target="404" cy:directed="1"/>
      <edge id="6452" label="5233 (interacts with) 11632" source="432" target="388" cy:directed="1"/>
      <edge id="6451" label="5233 (interacts with) 13712" source="432" target="371" cy:directed="1"/>
      <edge id="6450" label="5233 (interacts with) 15423" source="432" target="362" cy:directed="1"/>
      <edge id="6449" label="5233 (interacts with) 16384" source="432" target="360" cy:directed="1"/>
      <edge id="6448" label="5233 (interacts with) 16798" source="432" target="357" cy:directed="1"/>
      <edge id="6447" label="5233 (interacts with) 21810" source="432" target="323" cy:directed="1"/>
      <edge id="6446" label="5233 (interacts with) 22367" source="432" target="315" cy:directed="1"/>
      <edge id="6445" label="5233 (interacts with) 23298" source="432" target="305" cy:directed="1"/>
      <edge id="6444" label="5233 (interacts with) 23865" source="432" target="301" cy:directed="1"/>
      <edge id="6443" label="5233 (interacts with) 24140" source="432" target="297" cy:directed="1"/>
      <edge id="6442" label="5233 (interacts with) 29505" source="432" target="266" cy:directed="1"/>
      <edge id="6441" label="5233 (interacts with) 31609" source="432" target="261" cy:directed="1"/>
      <edge id="6440" label="5233 (interacts with) 33295" source="432" target="249" cy:directed="1"/>
      <edge id="6439" label="5233 (interacts with) 33424" source="432" target="246" cy:directed="1"/>
      <edge id="6438" label="5233 (interacts with) 36355" source="432" target="235" cy:directed="1"/>
      <edge id="6437" label="5233 (interacts with) 38566" source="432" target="222" cy:directed="1"/>
      <edge id="6436" label="5233 (interacts with) 38700" source="432" target="221" cy:directed="1"/>
      <edge id="6435" label="5233 (interacts with) 39361" source="432" target="217" cy:directed="1"/>
      <edge id="6434" label="5233 (interacts with) 39943" source="432" target="215" cy:directed="1"/>
      <edge id="6433" label="5233 (interacts with) 40511" source="432" target="211" cy:directed="1"/>
      <edge id="6432" label="5233 (interacts with) 40697" source="432" target="210" cy:directed="1"/>
      <edge id="6431" label="5233 (interacts with) 42327" source="432" target="204" cy:directed="1"/>
      <edge id="6430" label="5233 (interacts with) 42454" source="432" target="203" cy:directed="1"/>
      <edge id="6429" label="5233 (interacts with) 42829" source="432" target="200" cy:directed="1"/>
      <edge id="6428" label="5233 (interacts with) 44439" source="432" target="189" cy:directed="1"/>
      <edge id="6427" label="5233 (interacts with) 44800" source="432" target="187" cy:directed="1"/>
      <edge id="6426" label="5233 (interacts with) 44969" source="432" target="185" cy:directed="1"/>
      <edge id="6425" label="5233 (interacts with) 45452" source="432" target="180" cy:directed="1"/>
      <edge id="6424" label="5233 (interacts with) 48793" source="432" target="166" cy:directed="1"/>
      <edge id="6423" label="5233 (interacts with) 50587" source="432" target="159" cy:directed="1"/>
      <edge id="6422" label="5233 (interacts with) 50859" source="432" target="157" cy:directed="1"/>
      <edge id="6421" label="5233 (interacts with) 52297" source="432" target="148" cy:directed="1"/>
      <edge id="6420" label="5233 (interacts with) 53122" source="432" target="144" cy:directed="1"/>
      <edge id="6419" label="5233 (interacts with) 53454" source="432" target="141" cy:directed="1"/>
      <edge id="6418" label="5233 (interacts with) 53766" source="432" target="138" cy:directed="1"/>
      <edge id="6417" label="5233 (interacts with) 54827" source="432" target="131" cy:directed="1"/>
      <edge id="6416" label="5233 (interacts with) 56198" source="432" target="128" cy:directed="1"/>
      <edge id="6415" label="5233 (interacts with) 56437" source="432" target="126" cy:directed="1"/>
      <edge id="6414" label="5233 (interacts with) 57236" source="432" target="120" cy:directed="1"/>
      <edge id="6413" label="5233 (interacts with) 57268" source="432" target="119" cy:directed="1"/>
      <edge id="6412" label="5233 (interacts with) 57568" source="432" target="117" cy:directed="1"/>
      <edge id="6411" label="5233 (interacts with) 58198" source="432" target="111" cy:directed="1"/>
      <edge id="6410" label="5233 (interacts with) 58680" source="432" target="99" cy:directed="1"/>
      <edge id="6409" label="5233 (interacts with) 59350" source="432" target="95" cy:directed="1"/>
      <edge id="6408" label="5233 (interacts with) 59604" source="432" target="92" cy:directed="1"/>
      <edge id="6407" label="5233 (interacts with) 59705" source="432" target="91" cy:directed="1"/>
      <edge id="6406" label="5233 (interacts with) 60705" source="432" target="85" cy:directed="1"/>
      <edge id="6405" label="5233 (interacts with) 61172" source="432" target="81" cy:directed="1"/>
      <edge id="6404" label="5233 (interacts with) 61283" source="432" target="80" cy:directed="1"/>
      <edge id="6403" label="5341 (interacts with) 5538" source="431" target="427" cy:directed="1"/>
      <edge id="6402" label="5341 (interacts with) 19116" source="431" target="338" cy:directed="1"/>
      <edge id="6401" label="5341 (interacts with) 20396" source="431" target="335" cy:directed="1"/>
      <edge id="6400" label="5341 (interacts with) 20508" source="431" target="332" cy:directed="1"/>
      <edge id="6399" label="5341 (interacts with) 25893" source="431" target="282" cy:directed="1"/>
      <edge id="6398" label="5341 (interacts with) 26984" source="431" target="277" cy:directed="1"/>
      <edge id="6397" label="5341 (interacts with) 38279" source="431" target="223" cy:directed="1"/>
      <edge id="6396" label="5341 (interacts with) 38994" source="431" target="219" cy:directed="1"/>
      <edge id="6395" label="5341 (interacts with) 41700" source="431" target="206" cy:directed="1"/>
      <edge id="6394" label="5341 (interacts with) 42889" source="431" target="198" cy:directed="1"/>
      <edge id="6393" label="5341 (interacts with) 42907" source="431" target="197" cy:directed="1"/>
      <edge id="6392" label="5341 (interacts with) 44979" source="431" target="184" cy:directed="1"/>
      <edge id="6391" label="5341 (interacts with) 47256" source="431" target="174" cy:directed="1"/>
      <edge id="6390" label="5341 (interacts with) 54801" source="431" target="132" cy:directed="1"/>
      <edge id="6389" label="5341 (interacts with) 55220" source="431" target="130" cy:directed="1"/>
      <edge id="6388" label="5341 (interacts with) 57556" source="431" target="118" cy:directed="1"/>
      <edge id="6387" label="5341 (interacts with) 59727" source="431" target="90" cy:directed="1"/>
      <edge id="6386" label="5341 (interacts with) 61630" source="431" target="78" cy:directed="1"/>
      <edge id="6385" label="5521 (interacts with) 5522" source="430" target="429" cy:directed="1"/>
      <edge id="6384" label="5521 (interacts with) 6816" source="430" target="416" cy:directed="1"/>
      <edge id="6383" label="5521 (interacts with) 7462" source="430" target="410" cy:directed="1"/>
      <edge id="6382" label="5521 (interacts with) 7483" source="430" target="408" cy:directed="1"/>
      <edge id="6381" label="5521 (interacts with) 8242" source="430" target="404" cy:directed="1"/>
      <edge id="6380" label="5521 (interacts with) 10195" source="430" target="398" cy:directed="1"/>
      <edge id="6379" label="5521 (interacts with) 10610" source="430" target="395" cy:directed="1"/>
      <edge id="6378" label="5521 (interacts with) 11852" source="430" target="386" cy:directed="1"/>
      <edge id="6377" label="5521 (interacts with) 11939" source="430" target="384" cy:directed="1"/>
      <edge id="6376" label="5521 (interacts with) 13172" source="430" target="375" cy:directed="1"/>
      <edge id="6375" label="5521 (interacts with) 13712" source="430" target="371" cy:directed="1"/>
      <edge id="6374" label="5521 (interacts with) 15134" source="430" target="364" cy:directed="1"/>
      <edge id="6373" label="5521 (interacts with) 15180" source="430" target="363" cy:directed="1"/>
      <edge id="6372" label="5521 (interacts with) 15423" source="430" target="362" cy:directed="1"/>
      <edge id="6371" label="5521 (interacts with) 15551" source="430" target="361" cy:directed="1"/>
      <edge id="6370" label="5521 (interacts with) 16701" source="430" target="359" cy:directed="1"/>
      <edge id="6369" label="5521 (interacts with) 16982" source="430" target="355" cy:directed="1"/>
      <edge id="6368" label="5521 (interacts with) 19007" source="430" target="340" cy:directed="1"/>
      <edge id="6367" label="5521 (interacts with) 20240" source="430" target="337" cy:directed="1"/>
      <edge id="6366" label="5521 (interacts with) 20732" source="430" target="328" cy:directed="1"/>
      <edge id="6365" label="5521 (interacts with) 21037" source="430" target="327" cy:directed="1"/>
      <edge id="6364" label="5521 (interacts with) 21791" source="430" target="324" cy:directed="1"/>
      <edge id="6363" label="5521 (interacts with) 21810" source="430" target="323" cy:directed="1"/>
      <edge id="6362" label="5521 (interacts with) 22173" source="430" target="320" cy:directed="1"/>
      <edge id="6361" label="5521 (interacts with) 22695" source="430" target="310" cy:directed="1"/>
      <edge id="6360" label="5521 (interacts with) 24624" source="430" target="290" cy:directed="1"/>
      <edge id="6359" label="5521 (interacts with) 25068" source="430" target="287" cy:directed="1"/>
      <edge id="6358" label="5521 (interacts with) 25380" source="430" target="285" cy:directed="1"/>
      <edge id="6357" label="5521 (interacts with) 27311" source="430" target="276" cy:directed="1"/>
      <edge id="6356" label="5521 (interacts with) 29945" source="430" target="265" cy:directed="1"/>
      <edge id="6355" label="5521 (interacts with) 30385" source="430" target="264" cy:directed="1"/>
      <edge id="6354" label="5521 (interacts with) 33088" source="430" target="251" cy:directed="1"/>
      <edge id="6353" label="5521 (interacts with) 33424" source="430" target="246" cy:directed="1"/>
      <edge id="6352" label="5521 (interacts with) 35934" source="430" target="237" cy:directed="1"/>
      <edge id="6351" label="5521 (interacts with) 36495" source="430" target="233" cy:directed="1"/>
      <edge id="6350" label="5521 (interacts with) 40511" source="430" target="211" cy:directed="1"/>
      <edge id="6349" label="5521 (interacts with) 40697" source="430" target="210" cy:directed="1"/>
      <edge id="6348" label="5521 (interacts with) 41638" source="430" target="207" cy:directed="1"/>
      <edge id="6347" label="5521 (interacts with) 42829" source="430" target="200" cy:directed="1"/>
      <edge id="6346" label="5521 (interacts with) 43548" source="430" target="195" cy:directed="1"/>
      <edge id="6345" label="5521 (interacts with) 44439" source="430" target="189" cy:directed="1"/>
      <edge id="6344" label="5521 (interacts with) 44814" source="430" target="186" cy:directed="1"/>
      <edge id="6343" label="5521 (interacts with) 44969" source="430" target="185" cy:directed="1"/>
      <edge id="6342" label="5521 (interacts with) 46493" source="430" target="176" cy:directed="1"/>
      <edge id="6341" label="5521 (interacts with) 47516" source="430" target="172" cy:directed="1"/>
      <edge id="6340" label="5521 (interacts with) 51923" source="430" target="151" cy:directed="1"/>
      <edge id="6339" label="5521 (interacts with) 52047" source="430" target="149" cy:directed="1"/>
      <edge id="6338" label="5521 (interacts with) 52297" source="430" target="148" cy:directed="1"/>
      <edge id="6337" label="5521 (interacts with) 52676" source="430" target="147" cy:directed="1"/>
      <edge id="6336" label="5521 (interacts with) 53122" source="430" target="144" cy:directed="1"/>
      <edge id="6335" label="5521 (interacts with) 54260" source="430" target="136" cy:directed="1"/>
      <edge id="6334" label="5521 (interacts with) 55744" source="430" target="129" cy:directed="1"/>
      <edge id="6333" label="5521 (interacts with) 57613" source="430" target="116" cy:directed="1"/>
      <edge id="6332" label="5521 (interacts with) 59350" source="430" target="95" cy:directed="1"/>
      <edge id="6331" label="5521 (interacts with) 59604" source="430" target="92" cy:directed="1"/>
      <edge id="6330" label="5521 (interacts with) 59733" source="430" target="89" cy:directed="1"/>
      <edge id="6329" label="5521 (interacts with) 59740" source="430" target="88" cy:directed="1"/>
      <edge id="6328" label="5521 (interacts with) 60705" source="430" target="85" cy:directed="1"/>
      <edge id="6327" label="5521 (interacts with) 61172" source="430" target="81" cy:directed="1"/>
      <edge id="6326" label="5521 (interacts with) 61283" source="430" target="80" cy:directed="1"/>
      <edge id="6325" label="5521 (interacts with) 61795" source="430" target="75" cy:directed="1"/>
      <edge id="6324" label="5522 (interacts with) 7462" source="429" target="410" cy:directed="1"/>
      <edge id="6323" label="5522 (interacts with) 7483" source="429" target="408" cy:directed="1"/>
      <edge id="6322" label="5522 (interacts with) 10195" source="429" target="398" cy:directed="1"/>
      <edge id="6321" label="5522 (interacts with) 10610" source="429" target="395" cy:directed="1"/>
      <edge id="6320" label="5522 (interacts with) 11852" source="429" target="386" cy:directed="1"/>
      <edge id="6319" label="5522 (interacts with) 11939" source="429" target="384" cy:directed="1"/>
      <edge id="6318" label="5522 (interacts with) 13172" source="429" target="375" cy:directed="1"/>
      <edge id="6317" label="5522 (interacts with) 13327" source="429" target="374" cy:directed="1"/>
      <edge id="6316" label="5522 (interacts with) 13712" source="429" target="371" cy:directed="1"/>
      <edge id="6315" label="5522 (interacts with) 15134" source="429" target="364" cy:directed="1"/>
      <edge id="6314" label="5522 (interacts with) 15180" source="429" target="363" cy:directed="1"/>
      <edge id="6313" label="5522 (interacts with) 15423" source="429" target="362" cy:directed="1"/>
      <edge id="6312" label="5522 (interacts with) 15551" source="429" target="361" cy:directed="1"/>
      <edge id="6311" label="5522 (interacts with) 16384" source="429" target="360" cy:directed="1"/>
      <edge id="6310" label="5522 (interacts with) 16701" source="429" target="359" cy:directed="1"/>
      <edge id="6309" label="5522 (interacts with) 16982" source="429" target="355" cy:directed="1"/>
      <edge id="6308" label="5522 (interacts with) 19007" source="429" target="340" cy:directed="1"/>
      <edge id="6307" label="5522 (interacts with) 19035" source="429" target="339" cy:directed="1"/>
      <edge id="6306" label="5522 (interacts with) 20240" source="429" target="337" cy:directed="1"/>
      <edge id="6305" label="5522 (interacts with) 20732" source="429" target="328" cy:directed="1"/>
      <edge id="6304" label="5522 (interacts with) 21037" source="429" target="327" cy:directed="1"/>
      <edge id="6303" label="5522 (interacts with) 21791" source="429" target="324" cy:directed="1"/>
      <edge id="6302" label="5522 (interacts with) 21810" source="429" target="323" cy:directed="1"/>
      <edge id="6301" label="5522 (interacts with) 22173" source="429" target="320" cy:directed="1"/>
      <edge id="6300" label="5522 (interacts with) 22695" source="429" target="310" cy:directed="1"/>
      <edge id="6299" label="5522 (interacts with) 24624" source="429" target="290" cy:directed="1"/>
      <edge id="6298" label="5522 (interacts with) 25068" source="429" target="287" cy:directed="1"/>
      <edge id="6297" label="5522 (interacts with) 25380" source="429" target="285" cy:directed="1"/>
      <edge id="6296" label="5522 (interacts with) 27311" source="429" target="276" cy:directed="1"/>
      <edge id="6295" label="5522 (interacts with) 29945" source="429" target="265" cy:directed="1"/>
      <edge id="6294" label="5522 (interacts with) 30385" source="429" target="264" cy:directed="1"/>
      <edge id="6293" label="5522 (interacts with) 33088" source="429" target="251" cy:directed="1"/>
      <edge id="6292" label="5522 (interacts with) 33424" source="429" target="246" cy:directed="1"/>
      <edge id="6291" label="5522 (interacts with) 35934" source="429" target="237" cy:directed="1"/>
      <edge id="6290" label="5522 (interacts with) 36495" source="429" target="233" cy:directed="1"/>
      <edge id="6289" label="5522 (interacts with) 40697" source="429" target="210" cy:directed="1"/>
      <edge id="6288" label="5522 (interacts with) 41638" source="429" target="207" cy:directed="1"/>
      <edge id="6287" label="5522 (interacts with) 42829" source="429" target="200" cy:directed="1"/>
      <edge id="6286" label="5522 (interacts with) 44439" source="429" target="189" cy:directed="1"/>
      <edge id="6285" label="5522 (interacts with) 44969" source="429" target="185" cy:directed="1"/>
      <edge id="6284" label="5522 (interacts with) 46493" source="429" target="176" cy:directed="1"/>
      <edge id="6283" label="5522 (interacts with) 47516" source="429" target="172" cy:directed="1"/>
      <edge id="6282" label="5522 (interacts with) 51742" source="429" target="155" cy:directed="1"/>
      <edge id="6281" label="5522 (interacts with) 51923" source="429" target="151" cy:directed="1"/>
      <edge id="6280" label="5522 (interacts with) 52047" source="429" target="149" cy:directed="1"/>
      <edge id="6279" label="5522 (interacts with) 52297" source="429" target="148" cy:directed="1"/>
      <edge id="6278" label="5522 (interacts with) 52676" source="429" target="147" cy:directed="1"/>
      <edge id="6277" label="5522 (interacts with) 53122" source="429" target="144" cy:directed="1"/>
      <edge id="6276" label="5522 (interacts with) 54260" source="429" target="136" cy:directed="1"/>
      <edge id="6275" label="5522 (interacts with) 55744" source="429" target="129" cy:directed="1"/>
      <edge id="6274" label="5522 (interacts with) 57613" source="429" target="116" cy:directed="1"/>
      <edge id="6273" label="5522 (interacts with) 59604" source="429" target="92" cy:directed="1"/>
      <edge id="6272" label="5522 (interacts with) 59733" source="429" target="89" cy:directed="1"/>
      <edge id="6271" label="5522 (interacts with) 59740" source="429" target="88" cy:directed="1"/>
      <edge id="6270" label="5522 (interacts with) 60705" source="429" target="85" cy:directed="1"/>
      <edge id="6269" label="5522 (interacts with) 61172" source="429" target="81" cy:directed="1"/>
      <edge id="6268" label="5522 (interacts with) 61283" source="429" target="80" cy:directed="1"/>
      <edge id="6267" label="1144 (interacts with) 5538" source="428" target="427" cy:directed="1"/>
      <edge id="6266" label="1144 (interacts with) 6366" source="428" target="424" cy:directed="1"/>
      <edge id="6265" label="1144 (interacts with) 6435" source="428" target="423" cy:directed="1"/>
      <edge id="6264" label="1144 (interacts with) 7226" source="428" target="411" cy:directed="1"/>
      <edge id="6263" label="1144 (interacts with) 9244" source="428" target="402" cy:directed="1"/>
      <edge id="6262" label="1144 (interacts with) 9438" source="428" target="401" cy:directed="1"/>
      <edge id="6261" label="1144 (interacts with) 10665" source="428" target="393" cy:directed="1"/>
      <edge id="6260" label="1144 (interacts with) 12462" source="428" target="379" cy:directed="1"/>
      <edge id="6259" label="1144 (interacts with) 16801" source="428" target="356" cy:directed="1"/>
      <edge id="6258" label="1144 (interacts with) 20508" source="428" target="332" cy:directed="1"/>
      <edge id="6257" label="1144 (interacts with) 20699" source="428" target="329" cy:directed="1"/>
      <edge id="6256" label="1144 (interacts with) 26085" source="428" target="278" cy:directed="1"/>
      <edge id="6255" label="1144 (interacts with) 26984" source="428" target="277" cy:directed="1"/>
      <edge id="6254" label="1144 (interacts with) 31934" source="428" target="258" cy:directed="1"/>
      <edge id="6253" label="1144 (interacts with) 32580" source="428" target="256" cy:directed="1"/>
      <edge id="6252" label="1144 (interacts with) 33294" source="428" target="250" cy:directed="1"/>
      <edge id="6251" label="1144 (interacts with) 33365" source="428" target="248" cy:directed="1"/>
      <edge id="6250" label="1144 (interacts with) 33405" source="428" target="247" cy:directed="1"/>
      <edge id="6249" label="1144 (interacts with) 34440" source="428" target="244" cy:directed="1"/>
      <edge id="6248" label="1144 (interacts with) 39943" source="428" target="215" cy:directed="1"/>
      <edge id="6247" label="1144 (interacts with) 41700" source="428" target="206" cy:directed="1"/>
      <edge id="6246" label="1144 (interacts with) 42662" source="428" target="201" cy:directed="1"/>
      <edge id="6245" label="1144 (interacts with) 42889" source="428" target="198" cy:directed="1"/>
      <edge id="6244" label="1144 (interacts with) 42907" source="428" target="197" cy:directed="1"/>
      <edge id="6243" label="1144 (interacts with) 45894" source="428" target="179" cy:directed="1"/>
      <edge id="6242" label="1144 (interacts with) 50527" source="428" target="160" cy:directed="1"/>
      <edge id="6241" label="1144 (interacts with) 56437" source="428" target="126" cy:directed="1"/>
      <edge id="6240" label="1144 (interacts with) 57005" source="428" target="121" cy:directed="1"/>
      <edge id="6239" label="1144 (interacts with) 57703" source="428" target="115" cy:directed="1"/>
      <edge id="6238" label="1144 (interacts with) 61630" source="428" target="78" cy:directed="1"/>
      <edge id="6237" label="5538 (interacts with) 6366" source="427" target="424" cy:directed="1"/>
      <edge id="6236" label="5538 (interacts with) 9244" source="427" target="402" cy:directed="1"/>
      <edge id="6235" label="5538 (interacts with) 9438" source="427" target="401" cy:directed="1"/>
      <edge id="6234" label="5538 (interacts with) 12462" source="427" target="379" cy:directed="1"/>
      <edge id="6233" label="5538 (interacts with) 19116" source="427" target="338" cy:directed="1"/>
      <edge id="6232" label="5538 (interacts with) 20396" source="427" target="335" cy:directed="1"/>
      <edge id="6231" label="5538 (interacts with) 20508" source="427" target="332" cy:directed="1"/>
      <edge id="6230" label="5538 (interacts with) 20699" source="427" target="329" cy:directed="1"/>
      <edge id="6229" label="5538 (interacts with) 25893" source="427" target="282" cy:directed="1"/>
      <edge id="6228" label="5538 (interacts with) 26984" source="427" target="277" cy:directed="1"/>
      <edge id="6227" label="5538 (interacts with) 31934" source="427" target="258" cy:directed="1"/>
      <edge id="6226" label="5538 (interacts with) 33365" source="427" target="248" cy:directed="1"/>
      <edge id="6225" label="5538 (interacts with) 36996" source="427" target="231" cy:directed="1"/>
      <edge id="6224" label="5538 (interacts with) 38279" source="427" target="223" cy:directed="1"/>
      <edge id="6223" label="5538 (interacts with) 41700" source="427" target="206" cy:directed="1"/>
      <edge id="6222" label="5538 (interacts with) 42662" source="427" target="201" cy:directed="1"/>
      <edge id="6221" label="5538 (interacts with) 42889" source="427" target="198" cy:directed="1"/>
      <edge id="6220" label="5538 (interacts with) 42907" source="427" target="197" cy:directed="1"/>
      <edge id="6219" label="5538 (interacts with) 44979" source="427" target="184" cy:directed="1"/>
      <edge id="6218" label="5538 (interacts with) 45894" source="427" target="179" cy:directed="1"/>
      <edge id="6217" label="5538 (interacts with) 47256" source="427" target="174" cy:directed="1"/>
      <edge id="6216" label="5538 (interacts with) 54801" source="427" target="132" cy:directed="1"/>
      <edge id="6215" label="5538 (interacts with) 55220" source="427" target="130" cy:directed="1"/>
      <edge id="6214" label="5538 (interacts with) 57556" source="427" target="118" cy:directed="1"/>
      <edge id="6213" label="5538 (interacts with) 59727" source="427" target="90" cy:directed="1"/>
      <edge id="6212" label="5538 (interacts with) 61630" source="427" target="78" cy:directed="1"/>
      <edge id="6211" label="5801 (interacts with) 11037" source="426" target="390" cy:directed="1"/>
      <edge id="6210" label="5801 (interacts with) 11964" source="426" target="383" cy:directed="1"/>
      <edge id="6209" label="5801 (interacts with) 13423" source="426" target="372" cy:directed="1"/>
      <edge id="6208" label="5801 (interacts with) 20497" source="426" target="333" cy:directed="1"/>
      <edge id="6207" label="5801 (interacts with) 22229" source="426" target="318" cy:directed="1"/>
      <edge id="6206" label="5801 (interacts with) 22603" source="426" target="311" cy:directed="1"/>
      <edge id="6205" label="5801 (interacts with) 24718" source="426" target="289" cy:directed="1"/>
      <edge id="6204" label="5801 (interacts with) 30764" source="426" target="263" cy:directed="1"/>
      <edge id="6203" label="5801 (interacts with) 34485" source="426" target="243" cy:directed="1"/>
      <edge id="6202" label="5801 (interacts with) 37310" source="426" target="229" cy:directed="1"/>
      <edge id="6201" label="5801 (interacts with) 37636" source="426" target="228" cy:directed="1"/>
      <edge id="6200" label="5801 (interacts with) 37989" source="426" target="224" cy:directed="1"/>
      <edge id="6199" label="5801 (interacts with) 40193" source="426" target="214" cy:directed="1"/>
      <edge id="6198" label="5801 (interacts with) 43081" source="426" target="196" cy:directed="1"/>
      <edge id="6197" label="5801 (interacts with) 44379" source="426" target="190" cy:directed="1"/>
      <edge id="6196" label="5801 (interacts with) 47023" source="426" target="175" cy:directed="1"/>
      <edge id="6195" label="5801 (interacts with) 53419" source="426" target="142" cy:directed="1"/>
      <edge id="6194" label="5801 (interacts with) 53531" source="426" target="139" cy:directed="1"/>
      <edge id="6193" label="5801 (interacts with) 54712" source="426" target="134" cy:directed="1"/>
      <edge id="6192" label="5801 (interacts with) 56920" source="426" target="122" cy:directed="1"/>
      <edge id="6191" label="5801 (interacts with) 58274" source="426" target="108" cy:directed="1"/>
      <edge id="6190" label="5801 (interacts with) 59516" source="426" target="93" cy:directed="1"/>
      <edge id="6189" label="5801 (interacts with) 61889" source="426" target="72" cy:directed="1"/>
      <edge id="6188" label="6095 (interacts with) 14637" source="425" target="366" cy:directed="1"/>
      <edge id="6187" label="6095 (interacts with) 16777" source="425" target="358" cy:directed="1"/>
      <edge id="6186" label="6095 (interacts with) 18824" source="425" target="343" cy:directed="1"/>
      <edge id="6185" label="6095 (interacts with) 22773" source="425" target="309" cy:directed="1"/>
      <edge id="6184" label="6095 (interacts with) 24354" source="425" target="296" cy:directed="1"/>
      <edge id="6183" label="6095 (interacts with) 29320" source="425" target="267" cy:directed="1"/>
      <edge id="6182" label="6095 (interacts with) 42129" source="425" target="205" cy:directed="1"/>
      <edge id="6181" label="6095 (interacts with) 48339" source="425" target="168" cy:directed="1"/>
      <edge id="6180" label="6366 (interacts with) 6435" source="424" target="423" cy:directed="1"/>
      <edge id="6179" label="6366 (interacts with) 7226" source="424" target="411" cy:directed="1"/>
      <edge id="6178" label="6366 (interacts with) 9244" source="424" target="402" cy:directed="1"/>
      <edge id="6177" label="6366 (interacts with) 9438" source="424" target="401" cy:directed="1"/>
      <edge id="6176" label="6366 (interacts with) 10665" source="424" target="393" cy:directed="1"/>
      <edge id="6175" label="6366 (interacts with) 12462" source="424" target="379" cy:directed="1"/>
      <edge id="6174" label="6366 (interacts with) 16798" source="424" target="357" cy:directed="1"/>
      <edge id="6173" label="6366 (interacts with) 16801" source="424" target="356" cy:directed="1"/>
      <edge id="6172" label="6366 (interacts with) 18835" source="424" target="342" cy:directed="1"/>
      <edge id="6171" label="6366 (interacts with) 18908" source="424" target="341" cy:directed="1"/>
      <edge id="6170" label="6366 (interacts with) 20508" source="424" target="332" cy:directed="1"/>
      <edge id="6169" label="6366 (interacts with) 20699" source="424" target="329" cy:directed="1"/>
      <edge id="6168" label="6366 (interacts with) 22200" source="424" target="319" cy:directed="1"/>
      <edge id="6167" label="6366 (interacts with) 26085" source="424" target="278" cy:directed="1"/>
      <edge id="6166" label="6366 (interacts with) 26984" source="424" target="277" cy:directed="1"/>
      <edge id="6165" label="6366 (interacts with) 31934" source="424" target="258" cy:directed="1"/>
      <edge id="6164" label="6366 (interacts with) 32580" source="424" target="256" cy:directed="1"/>
      <edge id="6163" label="6366 (interacts with) 33294" source="424" target="250" cy:directed="1"/>
      <edge id="6162" label="6366 (interacts with) 33365" source="424" target="248" cy:directed="1"/>
      <edge id="6161" label="6366 (interacts with) 34440" source="424" target="244" cy:directed="1"/>
      <edge id="6160" label="6366 (interacts with) 39361" source="424" target="217" cy:directed="1"/>
      <edge id="6159" label="6366 (interacts with) 39943" source="424" target="215" cy:directed="1"/>
      <edge id="6158" label="6366 (interacts with) 41700" source="424" target="206" cy:directed="1"/>
      <edge id="6157" label="6366 (interacts with) 42327" source="424" target="204" cy:directed="1"/>
      <edge id="6156" label="6366 (interacts with) 42662" source="424" target="201" cy:directed="1"/>
      <edge id="6155" label="6366 (interacts with) 42889" source="424" target="198" cy:directed="1"/>
      <edge id="6154" label="6366 (interacts with) 42907" source="424" target="197" cy:directed="1"/>
      <edge id="6153" label="6366 (interacts with) 44800" source="424" target="187" cy:directed="1"/>
      <edge id="6152" label="6366 (interacts with) 45894" source="424" target="179" cy:directed="1"/>
      <edge id="6151" label="6366 (interacts with) 47256" source="424" target="174" cy:directed="1"/>
      <edge id="6150" label="6366 (interacts with) 48555" source="424" target="167" cy:directed="1"/>
      <edge id="6149" label="6366 (interacts with) 50527" source="424" target="160" cy:directed="1"/>
      <edge id="6148" label="6366 (interacts with) 51824" source="424" target="154" cy:directed="1"/>
      <edge id="6147" label="6366 (interacts with) 51907" source="424" target="153" cy:directed="1"/>
      <edge id="6146" label="6366 (interacts with) 53766" source="424" target="138" cy:directed="1"/>
      <edge id="6145" label="6366 (interacts with) 56437" source="424" target="126" cy:directed="1"/>
      <edge id="6144" label="6366 (interacts with) 57005" source="424" target="121" cy:directed="1"/>
      <edge id="6143" label="6366 (interacts with) 57703" source="424" target="115" cy:directed="1"/>
      <edge id="6142" label="6366 (interacts with) 61630" source="424" target="78" cy:directed="1"/>
      <edge id="6141" label="6435 (interacts with) 9244" source="423" target="402" cy:directed="1"/>
      <edge id="6140" label="6435 (interacts with) 10665" source="423" target="393" cy:directed="1"/>
      <edge id="6139" label="6435 (interacts with) 12462" source="423" target="379" cy:directed="1"/>
      <edge id="6138" label="6435 (interacts with) 16801" source="423" target="356" cy:directed="1"/>
      <edge id="6137" label="6435 (interacts with) 26085" source="423" target="278" cy:directed="1"/>
      <edge id="6136" label="6435 (interacts with) 32580" source="423" target="256" cy:directed="1"/>
      <edge id="6135" label="6435 (interacts with) 33405" source="423" target="247" cy:directed="1"/>
      <edge id="6134" label="6435 (interacts with) 46384" source="423" target="177" cy:directed="1"/>
      <edge id="6133" label="6435 (interacts with) 51824" source="423" target="154" cy:directed="1"/>
      <edge id="6132" label="6435 (interacts with) 57005" source="423" target="121" cy:directed="1"/>
      <edge id="6131" label="6435 (interacts with) 57703" source="423" target="115" cy:directed="1"/>
      <edge id="6130" label="6540 (interacts with) 7226" source="422" target="411" cy:directed="1"/>
      <edge id="6129" label="6540 (interacts with) 8242" source="422" target="404" cy:directed="1"/>
      <edge id="6128" label="6540 (interacts with) 9438" source="422" target="401" cy:directed="1"/>
      <edge id="6127" label="6540 (interacts with) 10665" source="422" target="393" cy:directed="1"/>
      <edge id="6126" label="6540 (interacts with) 11632" source="422" target="388" cy:directed="1"/>
      <edge id="6125" label="6540 (interacts with) 16798" source="422" target="357" cy:directed="1"/>
      <edge id="6124" label="6540 (interacts with) 18835" source="422" target="342" cy:directed="1"/>
      <edge id="6123" label="6540 (interacts with) 20699" source="422" target="329" cy:directed="1"/>
      <edge id="6122" label="6540 (interacts with) 21810" source="422" target="323" cy:directed="1"/>
      <edge id="6121" label="6540 (interacts with) 22367" source="422" target="315" cy:directed="1"/>
      <edge id="6120" label="6540 (interacts with) 22501" source="422" target="312" cy:directed="1"/>
      <edge id="6119" label="6540 (interacts with) 23298" source="422" target="305" cy:directed="1"/>
      <edge id="6118" label="6540 (interacts with) 24140" source="422" target="297" cy:directed="1"/>
      <edge id="6117" label="6540 (interacts with) 26085" source="422" target="278" cy:directed="1"/>
      <edge id="6116" label="6540 (interacts with) 37031" source="422" target="230" cy:directed="1"/>
      <edge id="6115" label="6540 (interacts with) 38700" source="422" target="221" cy:directed="1"/>
      <edge id="6114" label="6540 (interacts with) 39361" source="422" target="217" cy:directed="1"/>
      <edge id="6113" label="6540 (interacts with) 39943" source="422" target="215" cy:directed="1"/>
      <edge id="6112" label="6540 (interacts with) 42327" source="422" target="204" cy:directed="1"/>
      <edge id="6111" label="6540 (interacts with) 44800" source="422" target="187" cy:directed="1"/>
      <edge id="6110" label="6540 (interacts with) 44969" source="422" target="185" cy:directed="1"/>
      <edge id="6109" label="6540 (interacts with) 46384" source="422" target="177" cy:directed="1"/>
      <edge id="6108" label="6540 (interacts with) 48208" source="422" target="169" cy:directed="1"/>
      <edge id="6107" label="6540 (interacts with) 48793" source="422" target="166" cy:directed="1"/>
      <edge id="6106" label="6540 (interacts with) 50527" source="422" target="160" cy:directed="1"/>
      <edge id="6105" label="6540 (interacts with) 51824" source="422" target="154" cy:directed="1"/>
      <edge id="6104" label="6540 (interacts with) 51907" source="422" target="153" cy:directed="1"/>
      <edge id="6103" label="6540 (interacts with) 53454" source="422" target="141" cy:directed="1"/>
      <edge id="6102" label="6540 (interacts with) 53766" source="422" target="138" cy:directed="1"/>
      <edge id="6101" label="6540 (interacts with) 56198" source="422" target="128" cy:directed="1"/>
      <edge id="6100" label="6540 (interacts with) 56437" source="422" target="126" cy:directed="1"/>
      <edge id="6099" label="6540 (interacts with) 57005" source="422" target="121" cy:directed="1"/>
      <edge id="6098" label="6540 (interacts with) 58198" source="422" target="111" cy:directed="1"/>
      <edge id="6097" label="6540 (interacts with) 58680" source="422" target="99" cy:directed="1"/>
      <edge id="6096" label="6540 (interacts with) 59705" source="422" target="91" cy:directed="1"/>
      <edge id="6095" label="6707 (interacts with) 6816" source="421" target="416" cy:directed="1"/>
      <edge id="6094" label="6707 (interacts with) 10195" source="421" target="398" cy:directed="1"/>
      <edge id="6093" label="6707 (interacts with) 14637" source="421" target="366" cy:directed="1"/>
      <edge id="6092" label="6707 (interacts with) 16777" source="421" target="358" cy:directed="1"/>
      <edge id="6091" label="6707 (interacts with) 21054" source="421" target="326" cy:directed="1"/>
      <edge id="6090" label="6707 (interacts with) 22773" source="421" target="309" cy:directed="1"/>
      <edge id="6089" label="6707 (interacts with) 24354" source="421" target="296" cy:directed="1"/>
      <edge id="6088" label="6707 (interacts with) 24552" source="421" target="293" cy:directed="1"/>
      <edge id="6087" label="6707 (interacts with) 25838" source="421" target="283" cy:directed="1"/>
      <edge id="6086" label="6707 (interacts with) 33424" source="421" target="246" cy:directed="1"/>
      <edge id="6085" label="6707 (interacts with) 34937" source="421" target="241" cy:directed="1"/>
      <edge id="6084" label="6707 (interacts with) 40511" source="421" target="211" cy:directed="1"/>
      <edge id="6083" label="6707 (interacts with) 43548" source="421" target="195" cy:directed="1"/>
      <edge id="6082" label="6707 (interacts with) 48793" source="421" target="166" cy:directed="1"/>
      <edge id="6081" label="6707 (interacts with) 49059" source="421" target="165" cy:directed="1"/>
      <edge id="6080" label="6707 (interacts with) 52991" source="421" target="145" cy:directed="1"/>
      <edge id="6079" label="6707 (interacts with) 56198" source="421" target="128" cy:directed="1"/>
      <edge id="6078" label="6707 (interacts with) 57613" source="421" target="116" cy:directed="1"/>
      <edge id="6077" label="6707 (interacts with) 58260" source="421" target="109" cy:directed="1"/>
      <edge id="6076" label="6731 (interacts with) 7804" source="420" target="406" cy:directed="1"/>
      <edge id="6075" label="6731 (interacts with) 11163" source="420" target="389" cy:directed="1"/>
      <edge id="6074" label="6731 (interacts with) 11632" source="420" target="388" cy:directed="1"/>
      <edge id="6073" label="6731 (interacts with) 14511" source="420" target="367" cy:directed="1"/>
      <edge id="6072" label="6731 (interacts with) 17802" source="420" target="347" cy:directed="1"/>
      <edge id="6071" label="6731 (interacts with) 22200" source="420" target="319" cy:directed="1"/>
      <edge id="6070" label="6731 (interacts with) 22388" source="420" target="313" cy:directed="1"/>
      <edge id="6069" label="6731 (interacts with) 23155" source="420" target="306" cy:directed="1"/>
      <edge id="6068" label="6731 (interacts with) 23298" source="420" target="305" cy:directed="1"/>
      <edge id="6067" label="6731 (interacts with) 23736" source="420" target="303" cy:directed="1"/>
      <edge id="6066" label="6731 (interacts with) 23873" source="420" target="300" cy:directed="1"/>
      <edge id="6065" label="6731 (interacts with) 24354" source="420" target="296" cy:directed="1"/>
      <edge id="6064" label="6731 (interacts with) 24552" source="420" target="293" cy:directed="1"/>
      <edge id="6063" label="6731 (interacts with) 27590" source="420" target="275" cy:directed="1"/>
      <edge id="6062" label="6731 (interacts with) 28325" source="420" target="271" cy:directed="1"/>
      <edge id="6061" label="6731 (interacts with) 29313" source="420" target="268" cy:directed="1"/>
      <edge id="6060" label="6731 (interacts with) 31851" source="420" target="259" cy:directed="1"/>
      <edge id="6059" label="6731 (interacts with) 32695" source="420" target="255" cy:directed="1"/>
      <edge id="6058" label="6731 (interacts with) 33646" source="420" target="245" cy:directed="1"/>
      <edge id="6057" label="6731 (interacts with) 34937" source="420" target="241" cy:directed="1"/>
      <edge id="6056" label="6731 (interacts with) 35556" source="420" target="239" cy:directed="1"/>
      <edge id="6055" label="6731 (interacts with) 35628" source="420" target="238" cy:directed="1"/>
      <edge id="6054" label="6731 (interacts with) 36355" source="420" target="235" cy:directed="1"/>
      <edge id="6053" label="6731 (interacts with) 38754" source="420" target="220" cy:directed="1"/>
      <edge id="6052" label="6731 (interacts with) 39025" source="420" target="218" cy:directed="1"/>
      <edge id="6051" label="6731 (interacts with) 40511" source="420" target="211" cy:directed="1"/>
      <edge id="6050" label="6731 (interacts with) 42661" source="420" target="202" cy:directed="1"/>
      <edge id="6049" label="6731 (interacts with) 43910" source="420" target="194" cy:directed="1"/>
      <edge id="6048" label="6731 (interacts with) 47507" source="420" target="173" cy:directed="1"/>
      <edge id="6047" label="6731 (interacts with) 47619" source="420" target="171" cy:directed="1"/>
      <edge id="6046" label="6731 (interacts with) 48339" source="420" target="168" cy:directed="1"/>
      <edge id="6045" label="6731 (interacts with) 48793" source="420" target="166" cy:directed="1"/>
      <edge id="6044" label="6731 (interacts with) 50859" source="420" target="157" cy:directed="1"/>
      <edge id="6043" label="6731 (interacts with) 52795" source="420" target="146" cy:directed="1"/>
      <edge id="6042" label="6731 (interacts with) 54422" source="420" target="135" cy:directed="1"/>
      <edge id="6041" label="6731 (interacts with) 56198" source="420" target="128" cy:directed="1"/>
      <edge id="6040" label="6731 (interacts with) 56735" source="420" target="123" cy:directed="1"/>
      <edge id="6039" label="6731 (interacts with) 57568" source="420" target="117" cy:directed="1"/>
      <edge id="6038" label="6731 (interacts with) 58341" source="420" target="107" cy:directed="1"/>
      <edge id="6037" label="6731 (interacts with) 58347" source="420" target="106" cy:directed="1"/>
      <edge id="6036" label="6731 (interacts with) 60214" source="420" target="87" cy:directed="1"/>
      <edge id="6035" label="6731 (interacts with) 61730" source="420" target="76" cy:directed="1"/>
      <edge id="6034" label="6731 (interacts with) 61840" source="420" target="74" cy:directed="1"/>
      <edge id="6033" label="5744 (interacts with) 6731" source="419" target="420" cy:directed="1"/>
      <edge id="6032" label="5744 (interacts with) 10402" source="419" target="396" cy:directed="1"/>
      <edge id="6031" label="5744 (interacts with) 11163" source="419" target="389" cy:directed="1"/>
      <edge id="6030" label="5744 (interacts with) 14511" source="419" target="367" cy:directed="1"/>
      <edge id="6029" label="5744 (interacts with) 14637" source="419" target="366" cy:directed="1"/>
      <edge id="6028" label="5744 (interacts with) 22388" source="419" target="313" cy:directed="1"/>
      <edge id="6027" label="5744 (interacts with) 23155" source="419" target="306" cy:directed="1"/>
      <edge id="6026" label="5744 (interacts with) 23298" source="419" target="305" cy:directed="1"/>
      <edge id="6025" label="5744 (interacts with) 24552" source="419" target="293" cy:directed="1"/>
      <edge id="6024" label="5744 (interacts with) 28325" source="419" target="271" cy:directed="1"/>
      <edge id="6023" label="5744 (interacts with) 29313" source="419" target="268" cy:directed="1"/>
      <edge id="6022" label="5744 (interacts with) 33646" source="419" target="245" cy:directed="1"/>
      <edge id="6021" label="5744 (interacts with) 34937" source="419" target="241" cy:directed="1"/>
      <edge id="6020" label="5744 (interacts with) 36355" source="419" target="235" cy:directed="1"/>
      <edge id="6019" label="5744 (interacts with) 38754" source="419" target="220" cy:directed="1"/>
      <edge id="6018" label="5744 (interacts with) 48793" source="419" target="166" cy:directed="1"/>
      <edge id="6017" label="5744 (interacts with) 52795" source="419" target="146" cy:directed="1"/>
      <edge id="6016" label="5744 (interacts with) 53332" source="419" target="143" cy:directed="1"/>
      <edge id="6015" label="5744 (interacts with) 58347" source="419" target="106" cy:directed="1"/>
      <edge id="6014" label="5744 (interacts with) 60214" source="419" target="87" cy:directed="1"/>
      <edge id="6013" label="2163 (interacts with) 6783" source="418" target="417" cy:directed="1"/>
      <edge id="6012" label="2163 (interacts with) 14729" source="418" target="365" cy:directed="1"/>
      <edge id="6011" label="2163 (interacts with) 28642" source="418" target="269" cy:directed="1"/>
      <edge id="6010" label="2163 (interacts with) 61885" source="418" target="73" cy:directed="1"/>
      <edge id="6009" label="6783 (interacts with) 13327" source="417" target="374" cy:directed="1"/>
      <edge id="6008" label="6783 (interacts with) 14729" source="417" target="365" cy:directed="1"/>
      <edge id="6007" label="6783 (interacts with) 24624" source="417" target="290" cy:directed="1"/>
      <edge id="6006" label="6783 (interacts with) 32375" source="417" target="257" cy:directed="1"/>
      <edge id="6005" label="6783 (interacts with) 34485" source="417" target="243" cy:directed="1"/>
      <edge id="6004" label="6783 (interacts with) 39589" source="417" target="216" cy:directed="1"/>
      <edge id="6003" label="6783 (interacts with) 40341" source="417" target="213" cy:directed="1"/>
      <edge id="6002" label="6783 (interacts with) 41490" source="417" target="208" cy:directed="1"/>
      <edge id="6001" label="6783 (interacts with) 61885" source="417" target="73" cy:directed="1"/>
      <edge id="6000" label="6816 (interacts with) 7462" source="416" target="410" cy:directed="1"/>
      <edge id="5999" label="6816 (interacts with) 7483" source="416" target="408" cy:directed="1"/>
      <edge id="5998" label="6816 (interacts with) 8242" source="416" target="404" cy:directed="1"/>
      <edge id="5997" label="6816 (interacts with) 10195" source="416" target="398" cy:directed="1"/>
      <edge id="5996" label="6816 (interacts with) 10610" source="416" target="395" cy:directed="1"/>
      <edge id="5995" label="6816 (interacts with) 11632" source="416" target="388" cy:directed="1"/>
      <edge id="5994" label="6816 (interacts with) 13172" source="416" target="375" cy:directed="1"/>
      <edge id="5993" label="6816 (interacts with) 13712" source="416" target="371" cy:directed="1"/>
      <edge id="5992" label="6816 (interacts with) 13732" source="416" target="370" cy:directed="1"/>
      <edge id="5991" label="6816 (interacts with) 15423" source="416" target="362" cy:directed="1"/>
      <edge id="5990" label="6816 (interacts with) 16798" source="416" target="357" cy:directed="1"/>
      <edge id="5989" label="6816 (interacts with) 19007" source="416" target="340" cy:directed="1"/>
      <edge id="5988" label="6816 (interacts with) 20240" source="416" target="337" cy:directed="1"/>
      <edge id="5987" label="6816 (interacts with) 21037" source="416" target="327" cy:directed="1"/>
      <edge id="5986" label="6816 (interacts with) 21810" source="416" target="323" cy:directed="1"/>
      <edge id="5985" label="6816 (interacts with) 22200" source="416" target="319" cy:directed="1"/>
      <edge id="5984" label="6816 (interacts with) 23736" source="416" target="303" cy:directed="1"/>
      <edge id="5983" label="6816 (interacts with) 23873" source="416" target="300" cy:directed="1"/>
      <edge id="5982" label="6816 (interacts with) 24354" source="416" target="296" cy:directed="1"/>
      <edge id="5981" label="6816 (interacts with) 24552" source="416" target="293" cy:directed="1"/>
      <edge id="5980" label="6816 (interacts with) 25068" source="416" target="287" cy:directed="1"/>
      <edge id="5979" label="6816 (interacts with) 25380" source="416" target="285" cy:directed="1"/>
      <edge id="5978" label="6816 (interacts with) 25838" source="416" target="283" cy:directed="1"/>
      <edge id="5977" label="6816 (interacts with) 28325" source="416" target="271" cy:directed="1"/>
      <edge id="5976" label="6816 (interacts with) 33088" source="416" target="251" cy:directed="1"/>
      <edge id="5975" label="6816 (interacts with) 33424" source="416" target="246" cy:directed="1"/>
      <edge id="5974" label="6816 (interacts with) 34937" source="416" target="241" cy:directed="1"/>
      <edge id="5973" label="6816 (interacts with) 35628" source="416" target="238" cy:directed="1"/>
      <edge id="5972" label="6816 (interacts with) 35934" source="416" target="237" cy:directed="1"/>
      <edge id="5971" label="6816 (interacts with) 39025" source="416" target="218" cy:directed="1"/>
      <edge id="5970" label="6816 (interacts with) 39361" source="416" target="217" cy:directed="1"/>
      <edge id="5969" label="6816 (interacts with) 40511" source="416" target="211" cy:directed="1"/>
      <edge id="5968" label="6816 (interacts with) 40697" source="416" target="210" cy:directed="1"/>
      <edge id="5967" label="6816 (interacts with) 42129" source="416" target="205" cy:directed="1"/>
      <edge id="5966" label="6816 (interacts with) 42327" source="416" target="204" cy:directed="1"/>
      <edge id="5965" label="6816 (interacts with) 42829" source="416" target="200" cy:directed="1"/>
      <edge id="5964" label="6816 (interacts with) 43548" source="416" target="195" cy:directed="1"/>
      <edge id="5963" label="6816 (interacts with) 44175" source="416" target="191" cy:directed="1"/>
      <edge id="5962" label="6816 (interacts with) 44439" source="416" target="189" cy:directed="1"/>
      <edge id="5961" label="6816 (interacts with) 44969" source="416" target="185" cy:directed="1"/>
      <edge id="5960" label="6816 (interacts with) 46384" source="416" target="177" cy:directed="1"/>
      <edge id="5959" label="6816 (interacts with) 47507" source="416" target="173" cy:directed="1"/>
      <edge id="5958" label="6816 (interacts with) 48793" source="416" target="166" cy:directed="1"/>
      <edge id="5957" label="6816 (interacts with) 50859" source="416" target="157" cy:directed="1"/>
      <edge id="5956" label="6816 (interacts with) 52047" source="416" target="149" cy:directed="1"/>
      <edge id="5955" label="6816 (interacts with) 54260" source="416" target="136" cy:directed="1"/>
      <edge id="5954" label="6816 (interacts with) 54422" source="416" target="135" cy:directed="1"/>
      <edge id="5953" label="6816 (interacts with) 56198" source="416" target="128" cy:directed="1"/>
      <edge id="5952" label="6816 (interacts with) 56437" source="416" target="126" cy:directed="1"/>
      <edge id="5951" label="6816 (interacts with) 57005" source="416" target="121" cy:directed="1"/>
      <edge id="5950" label="6816 (interacts with) 57613" source="416" target="116" cy:directed="1"/>
      <edge id="5949" label="6816 (interacts with) 58260" source="416" target="109" cy:directed="1"/>
      <edge id="5948" label="6816 (interacts with) 59604" source="416" target="92" cy:directed="1"/>
      <edge id="5947" label="6816 (interacts with) 59740" source="416" target="88" cy:directed="1"/>
      <edge id="5946" label="6816 (interacts with) 61795" source="416" target="75" cy:directed="1"/>
      <edge id="5945" label="6927 (interacts with) 7804" source="415" target="406" cy:directed="1"/>
      <edge id="5944" label="6927 (interacts with) 10610" source="415" target="395" cy:directed="1"/>
      <edge id="5943" label="6927 (interacts with) 10878" source="415" target="391" cy:directed="1"/>
      <edge id="5942" label="6927 (interacts with) 13172" source="415" target="375" cy:directed="1"/>
      <edge id="5941" label="6927 (interacts with) 13712" source="415" target="371" cy:directed="1"/>
      <edge id="5940" label="6927 (interacts with) 15423" source="415" target="362" cy:directed="1"/>
      <edge id="5939" label="6927 (interacts with) 17802" source="415" target="347" cy:directed="1"/>
      <edge id="5938" label="6927 (interacts with) 17923" source="415" target="346" cy:directed="1"/>
      <edge id="5937" label="6927 (interacts with) 20652" source="415" target="330" cy:directed="1"/>
      <edge id="5936" label="6927 (interacts with) 21037" source="415" target="327" cy:directed="1"/>
      <edge id="5935" label="6927 (interacts with) 21250" source="415" target="325" cy:directed="1"/>
      <edge id="5934" label="6927 (interacts with) 21961" source="415" target="322" cy:directed="1"/>
      <edge id="5933" label="6927 (interacts with) 22200" source="415" target="319" cy:directed="1"/>
      <edge id="5932" label="6927 (interacts with) 23634" source="415" target="304" cy:directed="1"/>
      <edge id="5931" label="6927 (interacts with) 23736" source="415" target="303" cy:directed="1"/>
      <edge id="5930" label="6927 (interacts with) 23865" source="415" target="301" cy:directed="1"/>
      <edge id="5929" label="6927 (interacts with) 23873" source="415" target="300" cy:directed="1"/>
      <edge id="5928" label="6927 (interacts with) 23968" source="415" target="299" cy:directed="1"/>
      <edge id="5927" label="6927 (interacts with) 24493" source="415" target="294" cy:directed="1"/>
      <edge id="5926" label="6927 (interacts with) 25380" source="415" target="285" cy:directed="1"/>
      <edge id="5925" label="6927 (interacts with) 30385" source="415" target="264" cy:directed="1"/>
      <edge id="5924" label="6927 (interacts with) 33088" source="415" target="251" cy:directed="1"/>
      <edge id="5923" label="6927 (interacts with) 39025" source="415" target="218" cy:directed="1"/>
      <edge id="5922" label="6927 (interacts with) 40511" source="415" target="211" cy:directed="1"/>
      <edge id="5921" label="6927 (interacts with) 40697" source="415" target="210" cy:directed="1"/>
      <edge id="5920" label="6927 (interacts with) 43910" source="415" target="194" cy:directed="1"/>
      <edge id="5919" label="6927 (interacts with) 44175" source="415" target="191" cy:directed="1"/>
      <edge id="5918" label="6927 (interacts with) 44814" source="415" target="186" cy:directed="1"/>
      <edge id="5917" label="6927 (interacts with) 45894" source="415" target="179" cy:directed="1"/>
      <edge id="5916" label="6927 (interacts with) 47023" source="415" target="175" cy:directed="1"/>
      <edge id="5915" label="6927 (interacts with) 50859" source="415" target="157" cy:directed="1"/>
      <edge id="5914" label="6927 (interacts with) 54422" source="415" target="135" cy:directed="1"/>
      <edge id="5913" label="6927 (interacts with) 54787" source="415" target="133" cy:directed="1"/>
      <edge id="5912" label="6927 (interacts with) 55220" source="415" target="130" cy:directed="1"/>
      <edge id="5911" label="6927 (interacts with) 56920" source="415" target="122" cy:directed="1"/>
      <edge id="5910" label="6927 (interacts with) 57556" source="415" target="118" cy:directed="1"/>
      <edge id="5909" label="6927 (interacts with) 57568" source="415" target="117" cy:directed="1"/>
      <edge id="5908" label="6927 (interacts with) 58941" source="415" target="98" cy:directed="1"/>
      <edge id="5907" label="6927 (interacts with) 60987" source="415" target="84" cy:directed="1"/>
      <edge id="5906" label="6959 (interacts with) 10878" source="414" target="391" cy:directed="1"/>
      <edge id="5905" label="6959 (interacts with) 12857" source="414" target="377" cy:directed="1"/>
      <edge id="5904" label="6959 (interacts with) 21250" source="414" target="325" cy:directed="1"/>
      <edge id="5903" label="6959 (interacts with) 23790" source="414" target="302" cy:directed="1"/>
      <edge id="5902" label="6959 (interacts with) 23865" source="414" target="301" cy:directed="1"/>
      <edge id="5901" label="6959 (interacts with) 29505" source="414" target="266" cy:directed="1"/>
      <edge id="5900" label="6959 (interacts with) 33295" source="414" target="249" cy:directed="1"/>
      <edge id="5899" label="6959 (interacts with) 36996" source="414" target="231" cy:directed="1"/>
      <edge id="5898" label="6959 (interacts with) 37886" source="414" target="226" cy:directed="1"/>
      <edge id="5897" label="6959 (interacts with) 40193" source="414" target="214" cy:directed="1"/>
      <edge id="5896" label="6959 (interacts with) 43081" source="414" target="196" cy:directed="1"/>
      <edge id="5895" label="6959 (interacts with) 45452" source="414" target="180" cy:directed="1"/>
      <edge id="5894" label="6959 (interacts with) 47023" source="414" target="175" cy:directed="1"/>
      <edge id="5893" label="6959 (interacts with) 56920" source="414" target="122" cy:directed="1"/>
      <edge id="5892" label="6959 (interacts with) 58198" source="414" target="111" cy:directed="1"/>
      <edge id="5891" label="6959 (interacts with) 58668" source="414" target="100" cy:directed="1"/>
      <edge id="5890" label="6959 (interacts with) 58941" source="414" target="98" cy:directed="1"/>
      <edge id="5889" label="6959 (interacts with) 59316" source="414" target="97" cy:directed="1"/>
      <edge id="5888" label="6959 (interacts with) 59350" source="414" target="95" cy:directed="1"/>
      <edge id="5887" label="6959 (interacts with) 59727" source="414" target="90" cy:directed="1"/>
      <edge id="5886" label="6959 (interacts with) 60987" source="414" target="84" cy:directed="1"/>
      <edge id="5885" label="6959 (interacts with) 61889" source="414" target="72" cy:directed="1"/>
      <edge id="5884" label="3065 (interacts with) 6959" source="413" target="414" cy:directed="1"/>
      <edge id="5883" label="3065 (interacts with) 17925" source="413" target="345" cy:directed="1"/>
      <edge id="5882" label="3065 (interacts with) 26040" source="413" target="279" cy:directed="1"/>
      <edge id="5881" label="3065 (interacts with) 37886" source="413" target="226" cy:directed="1"/>
      <edge id="5880" label="3065 (interacts with) 50643" source="413" target="158" cy:directed="1"/>
      <edge id="5879" label="3710 (interacts with) 6959" source="412" target="414" cy:directed="1"/>
      <edge id="5878" label="3710 (interacts with) 12857" source="412" target="377" cy:directed="1"/>
      <edge id="5877" label="7226 (interacts with) 8242" source="411" target="404" cy:directed="1"/>
      <edge id="5876" label="7226 (interacts with) 9244" source="411" target="402" cy:directed="1"/>
      <edge id="5875" label="7226 (interacts with) 9438" source="411" target="401" cy:directed="1"/>
      <edge id="5874" label="7226 (interacts with) 10665" source="411" target="393" cy:directed="1"/>
      <edge id="5873" label="7226 (interacts with) 11632" source="411" target="388" cy:directed="1"/>
      <edge id="5872" label="7226 (interacts with) 12462" source="411" target="379" cy:directed="1"/>
      <edge id="5871" label="7226 (interacts with) 13712" source="411" target="371" cy:directed="1"/>
      <edge id="5870" label="7226 (interacts with) 16798" source="411" target="357" cy:directed="1"/>
      <edge id="5869" label="7226 (interacts with) 18835" source="411" target="342" cy:directed="1"/>
      <edge id="5868" label="7226 (interacts with) 18908" source="411" target="341" cy:directed="1"/>
      <edge id="5867" label="7226 (interacts with) 20508" source="411" target="332" cy:directed="1"/>
      <edge id="5866" label="7226 (interacts with) 20699" source="411" target="329" cy:directed="1"/>
      <edge id="5865" label="7226 (interacts with) 21810" source="411" target="323" cy:directed="1"/>
      <edge id="5864" label="7226 (interacts with) 22200" source="411" target="319" cy:directed="1"/>
      <edge id="5863" label="7226 (interacts with) 23119" source="411" target="307" cy:directed="1"/>
      <edge id="5862" label="7226 (interacts with) 25893" source="411" target="282" cy:directed="1"/>
      <edge id="5861" label="7226 (interacts with) 26085" source="411" target="278" cy:directed="1"/>
      <edge id="5860" label="7226 (interacts with) 26984" source="411" target="277" cy:directed="1"/>
      <edge id="5859" label="7226 (interacts with) 32580" source="411" target="256" cy:directed="1"/>
      <edge id="5858" label="7226 (interacts with) 34440" source="411" target="244" cy:directed="1"/>
      <edge id="5857" label="7226 (interacts with) 35934" source="411" target="237" cy:directed="1"/>
      <edge id="5856" label="7226 (interacts with) 36996" source="411" target="231" cy:directed="1"/>
      <edge id="5855" label="7226 (interacts with) 38700" source="411" target="221" cy:directed="1"/>
      <edge id="5854" label="7226 (interacts with) 39361" source="411" target="217" cy:directed="1"/>
      <edge id="5853" label="7226 (interacts with) 39943" source="411" target="215" cy:directed="1"/>
      <edge id="5852" label="7226 (interacts with) 41638" source="411" target="207" cy:directed="1"/>
      <edge id="5851" label="7226 (interacts with) 41700" source="411" target="206" cy:directed="1"/>
      <edge id="5850" label="7226 (interacts with) 42327" source="411" target="204" cy:directed="1"/>
      <edge id="5849" label="7226 (interacts with) 42454" source="411" target="203" cy:directed="1"/>
      <edge id="5848" label="7226 (interacts with) 42662" source="411" target="201" cy:directed="1"/>
      <edge id="5847" label="7226 (interacts with) 42889" source="411" target="198" cy:directed="1"/>
      <edge id="5846" label="7226 (interacts with) 42907" source="411" target="197" cy:directed="1"/>
      <edge id="5845" label="7226 (interacts with) 44439" source="411" target="189" cy:directed="1"/>
      <edge id="5844" label="7226 (interacts with) 44800" source="411" target="187" cy:directed="1"/>
      <edge id="5843" label="7226 (interacts with) 44969" source="411" target="185" cy:directed="1"/>
      <edge id="5842" label="7226 (interacts with) 45452" source="411" target="180" cy:directed="1"/>
      <edge id="5841" label="7226 (interacts with) 45894" source="411" target="179" cy:directed="1"/>
      <edge id="5840" label="7226 (interacts with) 47256" source="411" target="174" cy:directed="1"/>
      <edge id="5839" label="7226 (interacts with) 48555" source="411" target="167" cy:directed="1"/>
      <edge id="5838" label="7226 (interacts with) 50527" source="411" target="160" cy:directed="1"/>
      <edge id="5837" label="7226 (interacts with) 50587" source="411" target="159" cy:directed="1"/>
      <edge id="5836" label="7226 (interacts with) 50859" source="411" target="157" cy:directed="1"/>
      <edge id="5835" label="7226 (interacts with) 51824" source="411" target="154" cy:directed="1"/>
      <edge id="5834" label="7226 (interacts with) 51907" source="411" target="153" cy:directed="1"/>
      <edge id="5833" label="7226 (interacts with) 52297" source="411" target="148" cy:directed="1"/>
      <edge id="5832" label="7226 (interacts with) 53454" source="411" target="141" cy:directed="1"/>
      <edge id="5831" label="7226 (interacts with) 53766" source="411" target="138" cy:directed="1"/>
      <edge id="5830" label="7226 (interacts with) 55220" source="411" target="130" cy:directed="1"/>
      <edge id="5829" label="7226 (interacts with) 56437" source="411" target="126" cy:directed="1"/>
      <edge id="5828" label="7226 (interacts with) 57005" source="411" target="121" cy:directed="1"/>
      <edge id="5827" label="7226 (interacts with) 57236" source="411" target="120" cy:directed="1"/>
      <edge id="5826" label="7226 (interacts with) 57703" source="411" target="115" cy:directed="1"/>
      <edge id="5825" label="7226 (interacts with) 58198" source="411" target="111" cy:directed="1"/>
      <edge id="5824" label="7226 (interacts with) 58680" source="411" target="99" cy:directed="1"/>
      <edge id="5823" label="7226 (interacts with) 59350" source="411" target="95" cy:directed="1"/>
      <edge id="5822" label="7226 (interacts with) 59705" source="411" target="91" cy:directed="1"/>
      <edge id="5821" label="7226 (interacts with) 59727" source="411" target="90" cy:directed="1"/>
      <edge id="5820" label="7226 (interacts with) 61074" source="411" target="82" cy:directed="1"/>
      <edge id="5819" label="7226 (interacts with) 61172" source="411" target="81" cy:directed="1"/>
      <edge id="5818" label="7226 (interacts with) 61630" source="411" target="78" cy:directed="1"/>
      <edge id="5817" label="7462 (interacts with) 7483" source="410" target="408" cy:directed="1"/>
      <edge id="5816" label="7462 (interacts with) 8242" source="410" target="404" cy:directed="1"/>
      <edge id="5815" label="7462 (interacts with) 10195" source="410" target="398" cy:directed="1"/>
      <edge id="5814" label="7462 (interacts with) 10610" source="410" target="395" cy:directed="1"/>
      <edge id="5813" label="7462 (interacts with) 11632" source="410" target="388" cy:directed="1"/>
      <edge id="5812" label="7462 (interacts with) 11852" source="410" target="386" cy:directed="1"/>
      <edge id="5811" label="7462 (interacts with) 11939" source="410" target="384" cy:directed="1"/>
      <edge id="5810" label="7462 (interacts with) 13172" source="410" target="375" cy:directed="1"/>
      <edge id="5809" label="7462 (interacts with) 13712" source="410" target="371" cy:directed="1"/>
      <edge id="5808" label="7462 (interacts with) 15134" source="410" target="364" cy:directed="1"/>
      <edge id="5807" label="7462 (interacts with) 15180" source="410" target="363" cy:directed="1"/>
      <edge id="5806" label="7462 (interacts with) 15423" source="410" target="362" cy:directed="1"/>
      <edge id="5805" label="7462 (interacts with) 16384" source="410" target="360" cy:directed="1"/>
      <edge id="5804" label="7462 (interacts with) 16701" source="410" target="359" cy:directed="1"/>
      <edge id="5803" label="7462 (interacts with) 16798" source="410" target="357" cy:directed="1"/>
      <edge id="5802" label="7462 (interacts with) 16982" source="410" target="355" cy:directed="1"/>
      <edge id="5801" label="7462 (interacts with) 18319" source="410" target="344" cy:directed="1"/>
      <edge id="5800" label="7462 (interacts with) 19007" source="410" target="340" cy:directed="1"/>
      <edge id="5799" label="7462 (interacts with) 19035" source="410" target="339" cy:directed="1"/>
      <edge id="5798" label="7462 (interacts with) 20240" source="410" target="337" cy:directed="1"/>
      <edge id="5797" label="7462 (interacts with) 21037" source="410" target="327" cy:directed="1"/>
      <edge id="5796" label="7462 (interacts with) 21810" source="410" target="323" cy:directed="1"/>
      <edge id="5795" label="7462 (interacts with) 22173" source="410" target="320" cy:directed="1"/>
      <edge id="5794" label="7462 (interacts with) 22695" source="410" target="310" cy:directed="1"/>
      <edge id="5793" label="7462 (interacts with) 23634" source="410" target="304" cy:directed="1"/>
      <edge id="5792" label="7462 (interacts with) 23873" source="410" target="300" cy:directed="1"/>
      <edge id="5791" label="7462 (interacts with) 24624" source="410" target="290" cy:directed="1"/>
      <edge id="5790" label="7462 (interacts with) 25068" source="410" target="287" cy:directed="1"/>
      <edge id="5789" label="7462 (interacts with) 25380" source="410" target="285" cy:directed="1"/>
      <edge id="5788" label="7462 (interacts with) 25838" source="410" target="283" cy:directed="1"/>
      <edge id="5787" label="7462 (interacts with) 30385" source="410" target="264" cy:directed="1"/>
      <edge id="5786" label="7462 (interacts with) 33088" source="410" target="251" cy:directed="1"/>
      <edge id="5785" label="7462 (interacts with) 33424" source="410" target="246" cy:directed="1"/>
      <edge id="5784" label="7462 (interacts with) 35934" source="410" target="237" cy:directed="1"/>
      <edge id="5783" label="7462 (interacts with) 36355" source="410" target="235" cy:directed="1"/>
      <edge id="5782" label="7462 (interacts with) 36495" source="410" target="233" cy:directed="1"/>
      <edge id="5781" label="7462 (interacts with) 38566" source="410" target="222" cy:directed="1"/>
      <edge id="5780" label="7462 (interacts with) 38700" source="410" target="221" cy:directed="1"/>
      <edge id="5779" label="7462 (interacts with) 40511" source="410" target="211" cy:directed="1"/>
      <edge id="5778" label="7462 (interacts with) 40697" source="410" target="210" cy:directed="1"/>
      <edge id="5777" label="7462 (interacts with) 42454" source="410" target="203" cy:directed="1"/>
      <edge id="5776" label="7462 (interacts with) 42829" source="410" target="200" cy:directed="1"/>
      <edge id="5775" label="7462 (interacts with) 43548" source="410" target="195" cy:directed="1"/>
      <edge id="5774" label="7462 (interacts with) 44439" source="410" target="189" cy:directed="1"/>
      <edge id="5773" label="7462 (interacts with) 44814" source="410" target="186" cy:directed="1"/>
      <edge id="5772" label="7462 (interacts with) 44969" source="410" target="185" cy:directed="1"/>
      <edge id="5771" label="7462 (interacts with) 46493" source="410" target="176" cy:directed="1"/>
      <edge id="5770" label="7462 (interacts with) 47516" source="410" target="172" cy:directed="1"/>
      <edge id="5769" label="7462 (interacts with) 48793" source="410" target="166" cy:directed="1"/>
      <edge id="5768" label="7462 (interacts with) 50587" source="410" target="159" cy:directed="1"/>
      <edge id="5767" label="7462 (interacts with) 50859" source="410" target="157" cy:directed="1"/>
      <edge id="5766" label="7462 (interacts with) 51923" source="410" target="151" cy:directed="1"/>
      <edge id="5765" label="7462 (interacts with) 52047" source="410" target="149" cy:directed="1"/>
      <edge id="5764" label="7462 (interacts with) 52297" source="410" target="148" cy:directed="1"/>
      <edge id="5763" label="7462 (interacts with) 53122" source="410" target="144" cy:directed="1"/>
      <edge id="5762" label="7462 (interacts with) 53454" source="410" target="141" cy:directed="1"/>
      <edge id="5761" label="7462 (interacts with) 54260" source="410" target="136" cy:directed="1"/>
      <edge id="5760" label="7462 (interacts with) 57236" source="410" target="120" cy:directed="1"/>
      <edge id="5759" label="7462 (interacts with) 57268" source="410" target="119" cy:directed="1"/>
      <edge id="5758" label="7462 (interacts with) 57568" source="410" target="117" cy:directed="1"/>
      <edge id="5757" label="7462 (interacts with) 57613" source="410" target="116" cy:directed="1"/>
      <edge id="5756" label="7462 (interacts with) 58251" source="410" target="110" cy:directed="1"/>
      <edge id="5755" label="7462 (interacts with) 58260" source="410" target="109" cy:directed="1"/>
      <edge id="5754" label="7462 (interacts with) 58621" source="410" target="102" cy:directed="1"/>
      <edge id="5753" label="7462 (interacts with) 58680" source="410" target="99" cy:directed="1"/>
      <edge id="5752" label="7462 (interacts with) 59350" source="410" target="95" cy:directed="1"/>
      <edge id="5751" label="7462 (interacts with) 59604" source="410" target="92" cy:directed="1"/>
      <edge id="5750" label="7462 (interacts with) 59705" source="410" target="91" cy:directed="1"/>
      <edge id="5749" label="7462 (interacts with) 59733" source="410" target="89" cy:directed="1"/>
      <edge id="5748" label="7462 (interacts with) 59740" source="410" target="88" cy:directed="1"/>
      <edge id="5747" label="7462 (interacts with) 60705" source="410" target="85" cy:directed="1"/>
      <edge id="5746" label="7462 (interacts with) 61172" source="410" target="81" cy:directed="1"/>
      <edge id="5745" label="7462 (interacts with) 61283" source="410" target="80" cy:directed="1"/>
      <edge id="5744" label="7462 (interacts with) 61795" source="410" target="75" cy:directed="1"/>
      <edge id="5743" label="4456 (interacts with) 7483" source="409" target="408" cy:directed="1"/>
      <edge id="5742" label="4456 (interacts with) 14136" source="409" target="368" cy:directed="1"/>
      <edge id="5741" label="4456 (interacts with) 15180" source="409" target="363" cy:directed="1"/>
      <edge id="5740" label="4456 (interacts with) 15551" source="409" target="361" cy:directed="1"/>
      <edge id="5739" label="4456 (interacts with) 20240" source="409" target="337" cy:directed="1"/>
      <edge id="5738" label="4456 (interacts with) 21791" source="409" target="324" cy:directed="1"/>
      <edge id="5737" label="4456 (interacts with) 25068" source="409" target="287" cy:directed="1"/>
      <edge id="5736" label="4456 (interacts with) 25970" source="409" target="281" cy:directed="1"/>
      <edge id="5735" label="4456 (interacts with) 27311" source="409" target="276" cy:directed="1"/>
      <edge id="5734" label="4456 (interacts with) 31025" source="409" target="262" cy:directed="1"/>
      <edge id="5733" label="7483 (interacts with) 10195" source="408" target="398" cy:directed="1"/>
      <edge id="5732" label="7483 (interacts with) 11852" source="408" target="386" cy:directed="1"/>
      <edge id="5731" label="7483 (interacts with) 13172" source="408" target="375" cy:directed="1"/>
      <edge id="5730" label="7483 (interacts with) 15134" source="408" target="364" cy:directed="1"/>
      <edge id="5729" label="7483 (interacts with) 15180" source="408" target="363" cy:directed="1"/>
      <edge id="5728" label="7483 (interacts with) 15423" source="408" target="362" cy:directed="1"/>
      <edge id="5727" label="7483 (interacts with) 15551" source="408" target="361" cy:directed="1"/>
      <edge id="5726" label="7483 (interacts with) 16982" source="408" target="355" cy:directed="1"/>
      <edge id="5725" label="7483 (interacts with) 19007" source="408" target="340" cy:directed="1"/>
      <edge id="5724" label="7483 (interacts with) 20240" source="408" target="337" cy:directed="1"/>
      <edge id="5723" label="7483 (interacts with) 20732" source="408" target="328" cy:directed="1"/>
      <edge id="5722" label="7483 (interacts with) 21037" source="408" target="327" cy:directed="1"/>
      <edge id="5721" label="7483 (interacts with) 21791" source="408" target="324" cy:directed="1"/>
      <edge id="5720" label="7483 (interacts with) 22173" source="408" target="320" cy:directed="1"/>
      <edge id="5719" label="7483 (interacts with) 22695" source="408" target="310" cy:directed="1"/>
      <edge id="5718" label="7483 (interacts with) 25068" source="408" target="287" cy:directed="1"/>
      <edge id="5717" label="7483 (interacts with) 25380" source="408" target="285" cy:directed="1"/>
      <edge id="5716" label="7483 (interacts with) 25970" source="408" target="281" cy:directed="1"/>
      <edge id="5715" label="7483 (interacts with) 27311" source="408" target="276" cy:directed="1"/>
      <edge id="5714" label="7483 (interacts with) 30385" source="408" target="264" cy:directed="1"/>
      <edge id="5713" label="7483 (interacts with) 31025" source="408" target="262" cy:directed="1"/>
      <edge id="5712" label="7483 (interacts with) 33088" source="408" target="251" cy:directed="1"/>
      <edge id="5711" label="7483 (interacts with) 33424" source="408" target="246" cy:directed="1"/>
      <edge id="5710" label="7483 (interacts with) 35934" source="408" target="237" cy:directed="1"/>
      <edge id="5709" label="7483 (interacts with) 40697" source="408" target="210" cy:directed="1"/>
      <edge id="5708" label="7483 (interacts with) 42129" source="408" target="205" cy:directed="1"/>
      <edge id="5707" label="7483 (interacts with) 43548" source="408" target="195" cy:directed="1"/>
      <edge id="5706" label="7483 (interacts with) 47516" source="408" target="172" cy:directed="1"/>
      <edge id="5705" label="7483 (interacts with) 51923" source="408" target="151" cy:directed="1"/>
      <edge id="5704" label="7483 (interacts with) 52047" source="408" target="149" cy:directed="1"/>
      <edge id="5703" label="7483 (interacts with) 52676" source="408" target="147" cy:directed="1"/>
      <edge id="5702" label="7483 (interacts with) 54260" source="408" target="136" cy:directed="1"/>
      <edge id="5701" label="7483 (interacts with) 55744" source="408" target="129" cy:directed="1"/>
      <edge id="5700" label="7483 (interacts with) 57613" source="408" target="116" cy:directed="1"/>
      <edge id="5699" label="7483 (interacts with) 59604" source="408" target="92" cy:directed="1"/>
      <edge id="5698" label="7483 (interacts with) 59740" source="408" target="88" cy:directed="1"/>
      <edge id="5697" label="7483 (interacts with) 61795" source="408" target="75" cy:directed="1"/>
      <edge id="5696" label="7392 (interacts with) 7483" source="407" target="408" cy:directed="1"/>
      <edge id="5695" label="7392 (interacts with) 10195" source="407" target="398" cy:directed="1"/>
      <edge id="5694" label="7392 (interacts with) 14136" source="407" target="368" cy:directed="1"/>
      <edge id="5693" label="7392 (interacts with) 15134" source="407" target="364" cy:directed="1"/>
      <edge id="5692" label="7392 (interacts with) 15551" source="407" target="361" cy:directed="1"/>
      <edge id="5691" label="7392 (interacts with) 20732" source="407" target="328" cy:directed="1"/>
      <edge id="5690" label="7392 (interacts with) 21791" source="407" target="324" cy:directed="1"/>
      <edge id="5689" label="7392 (interacts with) 22034" source="407" target="321" cy:directed="1"/>
      <edge id="5688" label="7392 (interacts with) 22695" source="407" target="310" cy:directed="1"/>
      <edge id="5687" label="7392 (interacts with) 25068" source="407" target="287" cy:directed="1"/>
      <edge id="5686" label="7392 (interacts with) 27311" source="407" target="276" cy:directed="1"/>
      <edge id="5685" label="7392 (interacts with) 29945" source="407" target="265" cy:directed="1"/>
      <edge id="5684" label="7392 (interacts with) 50330" source="407" target="162" cy:directed="1"/>
      <edge id="5683" label="7392 (interacts with) 51923" source="407" target="151" cy:directed="1"/>
      <edge id="5682" label="7392 (interacts with) 52676" source="407" target="147" cy:directed="1"/>
      <edge id="5681" label="7804 (interacts with) 7987" source="406" target="405" cy:directed="1"/>
      <edge id="5680" label="7804 (interacts with) 8242" source="406" target="404" cy:directed="1"/>
      <edge id="5679" label="7804 (interacts with) 8406" source="406" target="403" cy:directed="1"/>
      <edge id="5678" label="7804 (interacts with) 10878" source="406" target="391" cy:directed="1"/>
      <edge id="5677" label="7804 (interacts with) 11632" source="406" target="388" cy:directed="1"/>
      <edge id="5676" label="7804 (interacts with) 12548" source="406" target="378" cy:directed="1"/>
      <edge id="5675" label="7804 (interacts with) 13172" source="406" target="375" cy:directed="1"/>
      <edge id="5674" label="7804 (interacts with) 13712" source="406" target="371" cy:directed="1"/>
      <edge id="5673" label="7804 (interacts with) 14511" source="406" target="367" cy:directed="1"/>
      <edge id="5672" label="7804 (interacts with) 15423" source="406" target="362" cy:directed="1"/>
      <edge id="5671" label="7804 (interacts with) 17802" source="406" target="347" cy:directed="1"/>
      <edge id="5670" label="7804 (interacts with) 20652" source="406" target="330" cy:directed="1"/>
      <edge id="5669" label="7804 (interacts with) 21037" source="406" target="327" cy:directed="1"/>
      <edge id="5668" label="7804 (interacts with) 21250" source="406" target="325" cy:directed="1"/>
      <edge id="5667" label="7804 (interacts with) 21810" source="406" target="323" cy:directed="1"/>
      <edge id="5666" label="7804 (interacts with) 21961" source="406" target="322" cy:directed="1"/>
      <edge id="5665" label="7804 (interacts with) 23634" source="406" target="304" cy:directed="1"/>
      <edge id="5664" label="7804 (interacts with) 23865" source="406" target="301" cy:directed="1"/>
      <edge id="5663" label="7804 (interacts with) 23873" source="406" target="300" cy:directed="1"/>
      <edge id="5662" label="7804 (interacts with) 23968" source="406" target="299" cy:directed="1"/>
      <edge id="5661" label="7804 (interacts with) 24493" source="406" target="294" cy:directed="1"/>
      <edge id="5660" label="7804 (interacts with) 24552" source="406" target="293" cy:directed="1"/>
      <edge id="5659" label="7804 (interacts with) 28325" source="406" target="271" cy:directed="1"/>
      <edge id="5658" label="7804 (interacts with) 29505" source="406" target="266" cy:directed="1"/>
      <edge id="5657" label="7804 (interacts with) 31851" source="406" target="259" cy:directed="1"/>
      <edge id="5656" label="7804 (interacts with) 32695" source="406" target="255" cy:directed="1"/>
      <edge id="5655" label="7804 (interacts with) 33088" source="406" target="251" cy:directed="1"/>
      <edge id="5654" label="7804 (interacts with) 33646" source="406" target="245" cy:directed="1"/>
      <edge id="5653" label="7804 (interacts with) 36355" source="406" target="235" cy:directed="1"/>
      <edge id="5652" label="7804 (interacts with) 39025" source="406" target="218" cy:directed="1"/>
      <edge id="5651" label="7804 (interacts with) 39361" source="406" target="217" cy:directed="1"/>
      <edge id="5650" label="7804 (interacts with) 40511" source="406" target="211" cy:directed="1"/>
      <edge id="5649" label="7804 (interacts with) 40697" source="406" target="210" cy:directed="1"/>
      <edge id="5648" label="7804 (interacts with) 42661" source="406" target="202" cy:directed="1"/>
      <edge id="5647" label="7804 (interacts with) 43910" source="406" target="194" cy:directed="1"/>
      <edge id="5646" label="7804 (interacts with) 44175" source="406" target="191" cy:directed="1"/>
      <edge id="5645" label="7804 (interacts with) 44814" source="406" target="186" cy:directed="1"/>
      <edge id="5644" label="7804 (interacts with) 45452" source="406" target="180" cy:directed="1"/>
      <edge id="5643" label="7804 (interacts with) 47623" source="406" target="170" cy:directed="1"/>
      <edge id="5642" label="7804 (interacts with) 48793" source="406" target="166" cy:directed="1"/>
      <edge id="5641" label="7804 (interacts with) 50859" source="406" target="157" cy:directed="1"/>
      <edge id="5640" label="7804 (interacts with) 51340" source="406" target="156" cy:directed="1"/>
      <edge id="5639" label="7804 (interacts with) 53454" source="406" target="141" cy:directed="1"/>
      <edge id="5638" label="7804 (interacts with) 54422" source="406" target="135" cy:directed="1"/>
      <edge id="5637" label="7804 (interacts with) 54787" source="406" target="133" cy:directed="1"/>
      <edge id="5636" label="7804 (interacts with) 54827" source="406" target="131" cy:directed="1"/>
      <edge id="5635" label="7804 (interacts with) 57268" source="406" target="119" cy:directed="1"/>
      <edge id="5634" label="7804 (interacts with) 57568" source="406" target="117" cy:directed="1"/>
      <edge id="5633" label="7804 (interacts with) 58198" source="406" target="111" cy:directed="1"/>
      <edge id="5632" label="7804 (interacts with) 58668" source="406" target="100" cy:directed="1"/>
      <edge id="5631" label="7804 (interacts with) 58680" source="406" target="99" cy:directed="1"/>
      <edge id="5630" label="7804 (interacts with) 58941" source="406" target="98" cy:directed="1"/>
      <edge id="5629" label="7804 (interacts with) 59350" source="406" target="95" cy:directed="1"/>
      <edge id="5628" label="7804 (interacts with) 59705" source="406" target="91" cy:directed="1"/>
      <edge id="5627" label="7804 (interacts with) 61172" source="406" target="81" cy:directed="1"/>
      <edge id="5626" label="7987 (interacts with) 8406" source="405" target="403" cy:directed="1"/>
      <edge id="5625" label="7987 (interacts with) 10878" source="405" target="391" cy:directed="1"/>
      <edge id="5624" label="7987 (interacts with) 11780" source="405" target="387" cy:directed="1"/>
      <edge id="5623" label="7987 (interacts with) 12548" source="405" target="378" cy:directed="1"/>
      <edge id="5622" label="7987 (interacts with) 22331" source="405" target="317" cy:directed="1"/>
      <edge id="5621" label="7987 (interacts with) 23634" source="405" target="304" cy:directed="1"/>
      <edge id="5620" label="7987 (interacts with) 23790" source="405" target="302" cy:directed="1"/>
      <edge id="5619" label="7987 (interacts with) 37886" source="405" target="226" cy:directed="1"/>
      <edge id="5618" label="7987 (interacts with) 42661" source="405" target="202" cy:directed="1"/>
      <edge id="5617" label="7987 (interacts with) 43910" source="405" target="194" cy:directed="1"/>
      <edge id="5616" label="7987 (interacts with) 51340" source="405" target="156" cy:directed="1"/>
      <edge id="5615" label="7987 (interacts with) 53332" source="405" target="143" cy:directed="1"/>
      <edge id="5614" label="7987 (interacts with) 54827" source="405" target="131" cy:directed="1"/>
      <edge id="5613" label="7987 (interacts with) 57568" source="405" target="117" cy:directed="1"/>
      <edge id="5612" label="7987 (interacts with) 58668" source="405" target="100" cy:directed="1"/>
      <edge id="5611" label="7987 (interacts with) 61357" source="405" target="79" cy:directed="1"/>
      <edge id="5610" label="8242 (interacts with) 9438" source="404" target="401" cy:directed="1"/>
      <edge id="5609" label="8242 (interacts with) 11632" source="404" target="388" cy:directed="1"/>
      <edge id="5608" label="8242 (interacts with) 13712" source="404" target="371" cy:directed="1"/>
      <edge id="5607" label="8242 (interacts with) 15423" source="404" target="362" cy:directed="1"/>
      <edge id="5606" label="8242 (interacts with) 16798" source="404" target="357" cy:directed="1"/>
      <edge id="5605" label="8242 (interacts with) 18835" source="404" target="342" cy:directed="1"/>
      <edge id="5604" label="8242 (interacts with) 18908" source="404" target="341" cy:directed="1"/>
      <edge id="5603" label="8242 (interacts with) 20699" source="404" target="329" cy:directed="1"/>
      <edge id="5602" label="8242 (interacts with) 21037" source="404" target="327" cy:directed="1"/>
      <edge id="5601" label="8242 (interacts with) 21250" source="404" target="325" cy:directed="1"/>
      <edge id="5600" label="8242 (interacts with) 21810" source="404" target="323" cy:directed="1"/>
      <edge id="5599" label="8242 (interacts with) 22200" source="404" target="319" cy:directed="1"/>
      <edge id="5598" label="8242 (interacts with) 22501" source="404" target="312" cy:directed="1"/>
      <edge id="5597" label="8242 (interacts with) 23865" source="404" target="301" cy:directed="1"/>
      <edge id="5596" label="8242 (interacts with) 28325" source="404" target="271" cy:directed="1"/>
      <edge id="5595" label="8242 (interacts with) 33424" source="404" target="246" cy:directed="1"/>
      <edge id="5594" label="8242 (interacts with) 35934" source="404" target="237" cy:directed="1"/>
      <edge id="5593" label="8242 (interacts with) 36355" source="404" target="235" cy:directed="1"/>
      <edge id="5592" label="8242 (interacts with) 36996" source="404" target="231" cy:directed="1"/>
      <edge id="5591" label="8242 (interacts with) 38700" source="404" target="221" cy:directed="1"/>
      <edge id="5590" label="8242 (interacts with) 39361" source="404" target="217" cy:directed="1"/>
      <edge id="5589" label="8242 (interacts with) 39943" source="404" target="215" cy:directed="1"/>
      <edge id="5588" label="8242 (interacts with) 40511" source="404" target="211" cy:directed="1"/>
      <edge id="5587" label="8242 (interacts with) 40697" source="404" target="210" cy:directed="1"/>
      <edge id="5586" label="8242 (interacts with) 42327" source="404" target="204" cy:directed="1"/>
      <edge id="5585" label="8242 (interacts with) 42454" source="404" target="203" cy:directed="1"/>
      <edge id="5584" label="8242 (interacts with) 42662" source="404" target="201" cy:directed="1"/>
      <edge id="5583" label="8242 (interacts with) 42829" source="404" target="200" cy:directed="1"/>
      <edge id="5582" label="8242 (interacts with) 42907" source="404" target="197" cy:directed="1"/>
      <edge id="5581" label="8242 (interacts with) 44439" source="404" target="189" cy:directed="1"/>
      <edge id="5580" label="8242 (interacts with) 44800" source="404" target="187" cy:directed="1"/>
      <edge id="5579" label="8242 (interacts with) 44969" source="404" target="185" cy:directed="1"/>
      <edge id="5578" label="8242 (interacts with) 45452" source="404" target="180" cy:directed="1"/>
      <edge id="5577" label="8242 (interacts with) 45894" source="404" target="179" cy:directed="1"/>
      <edge id="5576" label="8242 (interacts with) 46384" source="404" target="177" cy:directed="1"/>
      <edge id="5575" label="8242 (interacts with) 47507" source="404" target="173" cy:directed="1"/>
      <edge id="5574" label="8242 (interacts with) 48555" source="404" target="167" cy:directed="1"/>
      <edge id="5573" label="8242 (interacts with) 48793" source="404" target="166" cy:directed="1"/>
      <edge id="5572" label="8242 (interacts with) 50527" source="404" target="160" cy:directed="1"/>
      <edge id="5571" label="8242 (interacts with) 50587" source="404" target="159" cy:directed="1"/>
      <edge id="5570" label="8242 (interacts with) 50859" source="404" target="157" cy:directed="1"/>
      <edge id="5569" label="8242 (interacts with) 52297" source="404" target="148" cy:directed="1"/>
      <edge id="5568" label="8242 (interacts with) 53454" source="404" target="141" cy:directed="1"/>
      <edge id="5567" label="8242 (interacts with) 53766" source="404" target="138" cy:directed="1"/>
      <edge id="5566" label="8242 (interacts with) 54422" source="404" target="135" cy:directed="1"/>
      <edge id="5565" label="8242 (interacts with) 55220" source="404" target="130" cy:directed="1"/>
      <edge id="5564" label="8242 (interacts with) 56198" source="404" target="128" cy:directed="1"/>
      <edge id="5563" label="8242 (interacts with) 56437" source="404" target="126" cy:directed="1"/>
      <edge id="5562" label="8242 (interacts with) 57005" source="404" target="121" cy:directed="1"/>
      <edge id="5561" label="8242 (interacts with) 57236" source="404" target="120" cy:directed="1"/>
      <edge id="5560" label="8242 (interacts with) 57268" source="404" target="119" cy:directed="1"/>
      <edge id="5559" label="8242 (interacts with) 58198" source="404" target="111" cy:directed="1"/>
      <edge id="5558" label="8242 (interacts with) 58680" source="404" target="99" cy:directed="1"/>
      <edge id="5557" label="8242 (interacts with) 59350" source="404" target="95" cy:directed="1"/>
      <edge id="5556" label="8242 (interacts with) 59604" source="404" target="92" cy:directed="1"/>
      <edge id="5555" label="8242 (interacts with) 59705" source="404" target="91" cy:directed="1"/>
      <edge id="5554" label="8242 (interacts with) 60705" source="404" target="85" cy:directed="1"/>
      <edge id="5553" label="8242 (interacts with) 61172" source="404" target="81" cy:directed="1"/>
      <edge id="5552" label="8406 (interacts with) 10878" source="403" target="391" cy:directed="1"/>
      <edge id="5551" label="8406 (interacts with) 11780" source="403" target="387" cy:directed="1"/>
      <edge id="5550" label="8406 (interacts with) 12548" source="403" target="378" cy:directed="1"/>
      <edge id="5549" label="8406 (interacts with) 14511" source="403" target="367" cy:directed="1"/>
      <edge id="5548" label="8406 (interacts with) 23634" source="403" target="304" cy:directed="1"/>
      <edge id="5547" label="8406 (interacts with) 36355" source="403" target="235" cy:directed="1"/>
      <edge id="5546" label="8406 (interacts with) 42661" source="403" target="202" cy:directed="1"/>
      <edge id="5545" label="8406 (interacts with) 53332" source="403" target="143" cy:directed="1"/>
      <edge id="5544" label="8406 (interacts with) 54827" source="403" target="131" cy:directed="1"/>
      <edge id="5543" label="8406 (interacts with) 57268" source="403" target="119" cy:directed="1"/>
      <edge id="5542" label="8406 (interacts with) 57568" source="403" target="117" cy:directed="1"/>
      <edge id="5541" label="8406 (interacts with) 58668" source="403" target="100" cy:directed="1"/>
      <edge id="5540" label="8406 (interacts with) 59705" source="403" target="91" cy:directed="1"/>
      <edge id="5539" label="8406 (interacts with) 61357" source="403" target="79" cy:directed="1"/>
      <edge id="5538" label="9244 (interacts with) 9438" source="402" target="401" cy:directed="1"/>
      <edge id="5537" label="9244 (interacts with) 10665" source="402" target="393" cy:directed="1"/>
      <edge id="5536" label="9244 (interacts with) 12462" source="402" target="379" cy:directed="1"/>
      <edge id="5535" label="9244 (interacts with) 16801" source="402" target="356" cy:directed="1"/>
      <edge id="5534" label="9244 (interacts with) 20508" source="402" target="332" cy:directed="1"/>
      <edge id="5533" label="9244 (interacts with) 20699" source="402" target="329" cy:directed="1"/>
      <edge id="5532" label="9244 (interacts with) 26085" source="402" target="278" cy:directed="1"/>
      <edge id="5531" label="9244 (interacts with) 26984" source="402" target="277" cy:directed="1"/>
      <edge id="5530" label="9244 (interacts with) 31934" source="402" target="258" cy:directed="1"/>
      <edge id="5529" label="9244 (interacts with) 32580" source="402" target="256" cy:directed="1"/>
      <edge id="5528" label="9244 (interacts with) 33294" source="402" target="250" cy:directed="1"/>
      <edge id="5527" label="9244 (interacts with) 33365" source="402" target="248" cy:directed="1"/>
      <edge id="5526" label="9244 (interacts with) 33405" source="402" target="247" cy:directed="1"/>
      <edge id="5525" label="9244 (interacts with) 34440" source="402" target="244" cy:directed="1"/>
      <edge id="5524" label="9244 (interacts with) 39943" source="402" target="215" cy:directed="1"/>
      <edge id="5523" label="9244 (interacts with) 41700" source="402" target="206" cy:directed="1"/>
      <edge id="5522" label="9244 (interacts with) 42662" source="402" target="201" cy:directed="1"/>
      <edge id="5521" label="9244 (interacts with) 42889" source="402" target="198" cy:directed="1"/>
      <edge id="5520" label="9244 (interacts with) 42907" source="402" target="197" cy:directed="1"/>
      <edge id="5519" label="9244 (interacts with) 45894" source="402" target="179" cy:directed="1"/>
      <edge id="5518" label="9244 (interacts with) 50527" source="402" target="160" cy:directed="1"/>
      <edge id="5517" label="9244 (interacts with) 56437" source="402" target="126" cy:directed="1"/>
      <edge id="5516" label="9244 (interacts with) 57703" source="402" target="115" cy:directed="1"/>
      <edge id="5515" label="9244 (interacts with) 61630" source="402" target="78" cy:directed="1"/>
      <edge id="5514" label="9438 (interacts with) 10665" source="401" target="393" cy:directed="1"/>
      <edge id="5513" label="9438 (interacts with) 11632" source="401" target="388" cy:directed="1"/>
      <edge id="5512" label="9438 (interacts with) 12462" source="401" target="379" cy:directed="1"/>
      <edge id="5511" label="9438 (interacts with) 16798" source="401" target="357" cy:directed="1"/>
      <edge id="5510" label="9438 (interacts with) 18835" source="401" target="342" cy:directed="1"/>
      <edge id="5509" label="9438 (interacts with) 18908" source="401" target="341" cy:directed="1"/>
      <edge id="5508" label="9438 (interacts with) 20508" source="401" target="332" cy:directed="1"/>
      <edge id="5507" label="9438 (interacts with) 20699" source="401" target="329" cy:directed="1"/>
      <edge id="5506" label="9438 (interacts with) 21250" source="401" target="325" cy:directed="1"/>
      <edge id="5505" label="9438 (interacts with) 22200" source="401" target="319" cy:directed="1"/>
      <edge id="5504" label="9438 (interacts with) 26085" source="401" target="278" cy:directed="1"/>
      <edge id="5503" label="9438 (interacts with) 26984" source="401" target="277" cy:directed="1"/>
      <edge id="5502" label="9438 (interacts with) 29505" source="401" target="266" cy:directed="1"/>
      <edge id="5501" label="9438 (interacts with) 31934" source="401" target="258" cy:directed="1"/>
      <edge id="5500" label="9438 (interacts with) 32580" source="401" target="256" cy:directed="1"/>
      <edge id="5499" label="9438 (interacts with) 33365" source="401" target="248" cy:directed="1"/>
      <edge id="5498" label="9438 (interacts with) 34440" source="401" target="244" cy:directed="1"/>
      <edge id="5497" label="9438 (interacts with) 36996" source="401" target="231" cy:directed="1"/>
      <edge id="5496" label="9438 (interacts with) 39361" source="401" target="217" cy:directed="1"/>
      <edge id="5495" label="9438 (interacts with) 39943" source="401" target="215" cy:directed="1"/>
      <edge id="5494" label="9438 (interacts with) 41700" source="401" target="206" cy:directed="1"/>
      <edge id="5493" label="9438 (interacts with) 42327" source="401" target="204" cy:directed="1"/>
      <edge id="5492" label="9438 (interacts with) 42662" source="401" target="201" cy:directed="1"/>
      <edge id="5491" label="9438 (interacts with) 42889" source="401" target="198" cy:directed="1"/>
      <edge id="5490" label="9438 (interacts with) 42907" source="401" target="197" cy:directed="1"/>
      <edge id="5489" label="9438 (interacts with) 44800" source="401" target="187" cy:directed="1"/>
      <edge id="5488" label="9438 (interacts with) 45452" source="401" target="180" cy:directed="1"/>
      <edge id="5487" label="9438 (interacts with) 45894" source="401" target="179" cy:directed="1"/>
      <edge id="5486" label="9438 (interacts with) 47256" source="401" target="174" cy:directed="1"/>
      <edge id="5485" label="9438 (interacts with) 50527" source="401" target="160" cy:directed="1"/>
      <edge id="5484" label="9438 (interacts with) 50859" source="401" target="157" cy:directed="1"/>
      <edge id="5483" label="9438 (interacts with) 51907" source="401" target="153" cy:directed="1"/>
      <edge id="5482" label="9438 (interacts with) 53454" source="401" target="141" cy:directed="1"/>
      <edge id="5481" label="9438 (interacts with) 53766" source="401" target="138" cy:directed="1"/>
      <edge id="5480" label="9438 (interacts with) 55220" source="401" target="130" cy:directed="1"/>
      <edge id="5479" label="9438 (interacts with) 56437" source="401" target="126" cy:directed="1"/>
      <edge id="5478" label="9438 (interacts with) 57005" source="401" target="121" cy:directed="1"/>
      <edge id="5477" label="9438 (interacts with) 57556" source="401" target="118" cy:directed="1"/>
      <edge id="5476" label="9438 (interacts with) 57703" source="401" target="115" cy:directed="1"/>
      <edge id="5475" label="9438 (interacts with) 58198" source="401" target="111" cy:directed="1"/>
      <edge id="5474" label="9438 (interacts with) 58680" source="401" target="99" cy:directed="1"/>
      <edge id="5473" label="9438 (interacts with) 59316" source="401" target="97" cy:directed="1"/>
      <edge id="5472" label="9438 (interacts with) 59727" source="401" target="90" cy:directed="1"/>
      <edge id="5471" label="9438 (interacts with) 61630" source="401" target="78" cy:directed="1"/>
      <edge id="5470" label="2476 (interacts with) 10193" source="400" target="399" cy:directed="1"/>
      <edge id="5469" label="2476 (interacts with) 36976" source="400" target="232" cy:directed="1"/>
      <edge id="5468" label="2476 (interacts with) 43081" source="400" target="196" cy:directed="1"/>
      <edge id="5467" label="2476 (interacts with) 45255" source="400" target="183" cy:directed="1"/>
      <edge id="5466" label="2476 (interacts with) 56260" source="400" target="127" cy:directed="1"/>
      <edge id="5465" label="2476 (interacts with) 56730" source="400" target="125" cy:directed="1"/>
      <edge id="5464" label="10193 (interacts with) 12251" source="399" target="381" cy:directed="1"/>
      <edge id="5463" label="10193 (interacts with) 17046" source="399" target="354" cy:directed="1"/>
      <edge id="5462" label="10193 (interacts with) 28533" source="399" target="270" cy:directed="1"/>
      <edge id="5461" label="10193 (interacts with) 35331" source="399" target="240" cy:directed="1"/>
      <edge id="5460" label="10193 (interacts with) 36976" source="399" target="232" cy:directed="1"/>
      <edge id="5459" label="10193 (interacts with) 39589" source="399" target="216" cy:directed="1"/>
      <edge id="5458" label="10193 (interacts with) 40341" source="399" target="213" cy:directed="1"/>
      <edge id="5457" label="10193 (interacts with) 43081" source="399" target="196" cy:directed="1"/>
      <edge id="5456" label="10193 (interacts with) 44379" source="399" target="190" cy:directed="1"/>
      <edge id="5455" label="10193 (interacts with) 50474" source="399" target="161" cy:directed="1"/>
      <edge id="5454" label="10193 (interacts with) 56260" source="399" target="127" cy:directed="1"/>
      <edge id="5453" label="10195 (interacts with) 11852" source="398" target="386" cy:directed="1"/>
      <edge id="5452" label="10195 (interacts with) 13732" source="398" target="370" cy:directed="1"/>
      <edge id="5451" label="10195 (interacts with) 15134" source="398" target="364" cy:directed="1"/>
      <edge id="5450" label="10195 (interacts with) 15423" source="398" target="362" cy:directed="1"/>
      <edge id="5449" label="10195 (interacts with) 15551" source="398" target="361" cy:directed="1"/>
      <edge id="5448" label="10195 (interacts with) 16982" source="398" target="355" cy:directed="1"/>
      <edge id="5447" label="10195 (interacts with) 19007" source="398" target="340" cy:directed="1"/>
      <edge id="5446" label="10195 (interacts with) 19035" source="398" target="339" cy:directed="1"/>
      <edge id="5445" label="10195 (interacts with) 20240" source="398" target="337" cy:directed="1"/>
      <edge id="5444" label="10195 (interacts with) 21791" source="398" target="324" cy:directed="1"/>
      <edge id="5443" label="10195 (interacts with) 22173" source="398" target="320" cy:directed="1"/>
      <edge id="5442" label="10195 (interacts with) 22695" source="398" target="310" cy:directed="1"/>
      <edge id="5441" label="10195 (interacts with) 25068" source="398" target="287" cy:directed="1"/>
      <edge id="5440" label="10195 (interacts with) 25970" source="398" target="281" cy:directed="1"/>
      <edge id="5439" label="10195 (interacts with) 27311" source="398" target="276" cy:directed="1"/>
      <edge id="5438" label="10195 (interacts with) 29945" source="398" target="265" cy:directed="1"/>
      <edge id="5437" label="10195 (interacts with) 31025" source="398" target="262" cy:directed="1"/>
      <edge id="5436" label="10195 (interacts with) 33424" source="398" target="246" cy:directed="1"/>
      <edge id="5435" label="10195 (interacts with) 35934" source="398" target="237" cy:directed="1"/>
      <edge id="5434" label="10195 (interacts with) 40697" source="398" target="210" cy:directed="1"/>
      <edge id="5433" label="10195 (interacts with) 43548" source="398" target="195" cy:directed="1"/>
      <edge id="5432" label="10195 (interacts with) 44969" source="398" target="185" cy:directed="1"/>
      <edge id="5431" label="10195 (interacts with) 49059" source="398" target="165" cy:directed="1"/>
      <edge id="5430" label="10195 (interacts with) 51923" source="398" target="151" cy:directed="1"/>
      <edge id="5429" label="10195 (interacts with) 52047" source="398" target="149" cy:directed="1"/>
      <edge id="5428" label="10195 (interacts with) 52676" source="398" target="147" cy:directed="1"/>
      <edge id="5427" label="10195 (interacts with) 52991" source="398" target="145" cy:directed="1"/>
      <edge id="5426" label="10195 (interacts with) 54260" source="398" target="136" cy:directed="1"/>
      <edge id="5425" label="10195 (interacts with) 57613" source="398" target="116" cy:directed="1"/>
      <edge id="5424" label="10195 (interacts with) 57805" source="398" target="113" cy:directed="1"/>
      <edge id="5423" label="10195 (interacts with) 58260" source="398" target="109" cy:directed="1"/>
      <edge id="5422" label="10195 (interacts with) 59604" source="398" target="92" cy:directed="1"/>
      <edge id="5421" label="10195 (interacts with) 59740" source="398" target="88" cy:directed="1"/>
      <edge id="5420" label="10195 (interacts with) 61795" source="398" target="75" cy:directed="1"/>
      <edge id="5419" label="3420 (interacts with) 10402" source="397" target="396" cy:directed="1"/>
      <edge id="5418" label="3420 (interacts with) 13171" source="397" target="376" cy:directed="1"/>
      <edge id="5417" label="3420 (interacts with) 17289" source="397" target="350" cy:directed="1"/>
      <edge id="5416" label="3420 (interacts with) 20638" source="397" target="331" cy:directed="1"/>
      <edge id="5415" label="3420 (interacts with) 22388" source="397" target="313" cy:directed="1"/>
      <edge id="5414" label="3420 (interacts with) 23155" source="397" target="306" cy:directed="1"/>
      <edge id="5413" label="3420 (interacts with) 25387" source="397" target="284" cy:directed="1"/>
      <edge id="5412" label="3420 (interacts with) 35556" source="397" target="239" cy:directed="1"/>
      <edge id="5411" label="3420 (interacts with) 47619" source="397" target="171" cy:directed="1"/>
      <edge id="5410" label="3420 (interacts with) 60390" source="397" target="86" cy:directed="1"/>
      <edge id="5409" label="3420 (interacts with) 60999" source="397" target="83" cy:directed="1"/>
      <edge id="5408" label="3420 (interacts with) 61840" source="397" target="74" cy:directed="1"/>
      <edge id="5407" label="10402 (interacts with) 11163" source="396" target="389" cy:directed="1"/>
      <edge id="5406" label="10402 (interacts with) 14637" source="396" target="366" cy:directed="1"/>
      <edge id="5405" label="10402 (interacts with) 17802" source="396" target="347" cy:directed="1"/>
      <edge id="5404" label="10402 (interacts with) 18824" source="396" target="343" cy:directed="1"/>
      <edge id="5403" label="10402 (interacts with) 22388" source="396" target="313" cy:directed="1"/>
      <edge id="5402" label="10402 (interacts with) 22773" source="396" target="309" cy:directed="1"/>
      <edge id="5401" label="10402 (interacts with) 23155" source="396" target="306" cy:directed="1"/>
      <edge id="5400" label="10402 (interacts with) 24354" source="396" target="296" cy:directed="1"/>
      <edge id="5399" label="10402 (interacts with) 24552" source="396" target="293" cy:directed="1"/>
      <edge id="5398" label="10402 (interacts with) 25387" source="396" target="284" cy:directed="1"/>
      <edge id="5397" label="10402 (interacts with) 29313" source="396" target="268" cy:directed="1"/>
      <edge id="5396" label="10402 (interacts with) 33646" source="396" target="245" cy:directed="1"/>
      <edge id="5395" label="10402 (interacts with) 34937" source="396" target="241" cy:directed="1"/>
      <edge id="5394" label="10402 (interacts with) 35556" source="396" target="239" cy:directed="1"/>
      <edge id="5393" label="10402 (interacts with) 35628" source="396" target="238" cy:directed="1"/>
      <edge id="5392" label="10402 (interacts with) 38754" source="396" target="220" cy:directed="1"/>
      <edge id="5391" label="10402 (interacts with) 47619" source="396" target="171" cy:directed="1"/>
      <edge id="5390" label="10402 (interacts with) 48339" source="396" target="168" cy:directed="1"/>
      <edge id="5389" label="10402 (interacts with) 52795" source="396" target="146" cy:directed="1"/>
      <edge id="5388" label="10402 (interacts with) 58341" source="396" target="107" cy:directed="1"/>
      <edge id="5387" label="10402 (interacts with) 58347" source="396" target="106" cy:directed="1"/>
      <edge id="5386" label="10402 (interacts with) 60214" source="396" target="87" cy:directed="1"/>
      <edge id="5385" label="10402 (interacts with) 60999" source="396" target="83" cy:directed="1"/>
      <edge id="5384" label="10402 (interacts with) 61840" source="396" target="74" cy:directed="1"/>
      <edge id="5383" label="10610 (interacts with) 11852" source="395" target="386" cy:directed="1"/>
      <edge id="5382" label="10610 (interacts with) 11862" source="395" target="385" cy:directed="1"/>
      <edge id="5381" label="10610 (interacts with) 11939" source="395" target="384" cy:directed="1"/>
      <edge id="5380" label="10610 (interacts with) 11964" source="395" target="383" cy:directed="1"/>
      <edge id="5379" label="10610 (interacts with) 11969" source="395" target="382" cy:directed="1"/>
      <edge id="5378" label="10610 (interacts with) 13172" source="395" target="375" cy:directed="1"/>
      <edge id="5377" label="10610 (interacts with) 13712" source="395" target="371" cy:directed="1"/>
      <edge id="5376" label="10610 (interacts with) 15180" source="395" target="363" cy:directed="1"/>
      <edge id="5375" label="10610 (interacts with) 15423" source="395" target="362" cy:directed="1"/>
      <edge id="5374" label="10610 (interacts with) 16701" source="395" target="359" cy:directed="1"/>
      <edge id="5373" label="10610 (interacts with) 17923" source="395" target="346" cy:directed="1"/>
      <edge id="5372" label="10610 (interacts with) 20240" source="395" target="337" cy:directed="1"/>
      <edge id="5371" label="10610 (interacts with) 20652" source="395" target="330" cy:directed="1"/>
      <edge id="5370" label="10610 (interacts with) 21037" source="395" target="327" cy:directed="1"/>
      <edge id="5369" label="10610 (interacts with) 21250" source="395" target="325" cy:directed="1"/>
      <edge id="5368" label="10610 (interacts with) 21810" source="395" target="323" cy:directed="1"/>
      <edge id="5367" label="10610 (interacts with) 21961" source="395" target="322" cy:directed="1"/>
      <edge id="5366" label="10610 (interacts with) 22229" source="395" target="318" cy:directed="1"/>
      <edge id="5365" label="10610 (interacts with) 23119" source="395" target="307" cy:directed="1"/>
      <edge id="5364" label="10610 (interacts with) 23995" source="395" target="298" cy:directed="1"/>
      <edge id="5363" label="10610 (interacts with) 24493" source="395" target="294" cy:directed="1"/>
      <edge id="5362" label="10610 (interacts with) 24718" source="395" target="289" cy:directed="1"/>
      <edge id="5361" label="10610 (interacts with) 25068" source="395" target="287" cy:directed="1"/>
      <edge id="5360" label="10610 (interacts with) 25380" source="395" target="285" cy:directed="1"/>
      <edge id="5359" label="10610 (interacts with) 30385" source="395" target="264" cy:directed="1"/>
      <edge id="5358" label="10610 (interacts with) 33088" source="395" target="251" cy:directed="1"/>
      <edge id="5357" label="10610 (interacts with) 35934" source="395" target="237" cy:directed="1"/>
      <edge id="5356" label="10610 (interacts with) 36495" source="395" target="233" cy:directed="1"/>
      <edge id="5355" label="10610 (interacts with) 36996" source="395" target="231" cy:directed="1"/>
      <edge id="5354" label="10610 (interacts with) 37636" source="395" target="228" cy:directed="1"/>
      <edge id="5353" label="10610 (interacts with) 38279" source="395" target="223" cy:directed="1"/>
      <edge id="5352" label="10610 (interacts with) 40697" source="395" target="210" cy:directed="1"/>
      <edge id="5351" label="10610 (interacts with) 41638" source="395" target="207" cy:directed="1"/>
      <edge id="5350" label="10610 (interacts with) 42829" source="395" target="200" cy:directed="1"/>
      <edge id="5349" label="10610 (interacts with) 44175" source="395" target="191" cy:directed="1"/>
      <edge id="5348" label="10610 (interacts with) 44439" source="395" target="189" cy:directed="1"/>
      <edge id="5347" label="10610 (interacts with) 44814" source="395" target="186" cy:directed="1"/>
      <edge id="5346" label="10610 (interacts with) 44969" source="395" target="185" cy:directed="1"/>
      <edge id="5345" label="10610 (interacts with) 45894" source="395" target="179" cy:directed="1"/>
      <edge id="5344" label="10610 (interacts with) 46493" source="395" target="176" cy:directed="1"/>
      <edge id="5343" label="10610 (interacts with) 47023" source="395" target="175" cy:directed="1"/>
      <edge id="5342" label="10610 (interacts with) 47516" source="395" target="172" cy:directed="1"/>
      <edge id="5341" label="10610 (interacts with) 50859" source="395" target="157" cy:directed="1"/>
      <edge id="5340" label="10610 (interacts with) 52047" source="395" target="149" cy:directed="1"/>
      <edge id="5339" label="10610 (interacts with) 53419" source="395" target="142" cy:directed="1"/>
      <edge id="5338" label="10610 (interacts with) 53531" source="395" target="139" cy:directed="1"/>
      <edge id="5337" label="10610 (interacts with) 54260" source="395" target="136" cy:directed="1"/>
      <edge id="5336" label="10610 (interacts with) 55220" source="395" target="130" cy:directed="1"/>
      <edge id="5335" label="10610 (interacts with) 55744" source="395" target="129" cy:directed="1"/>
      <edge id="5334" label="10610 (interacts with) 56920" source="395" target="122" cy:directed="1"/>
      <edge id="5333" label="10610 (interacts with) 57556" source="395" target="118" cy:directed="1"/>
      <edge id="5332" label="10610 (interacts with) 58941" source="395" target="98" cy:directed="1"/>
      <edge id="5331" label="10610 (interacts with) 59350" source="395" target="95" cy:directed="1"/>
      <edge id="5330" label="10610 (interacts with) 59472" source="395" target="94" cy:directed="1"/>
      <edge id="5329" label="10610 (interacts with) 59516" source="395" target="93" cy:directed="1"/>
      <edge id="5328" label="10610 (interacts with) 59604" source="395" target="92" cy:directed="1"/>
      <edge id="5327" label="10610 (interacts with) 59727" source="395" target="90" cy:directed="1"/>
      <edge id="5326" label="10610 (interacts with) 59740" source="395" target="88" cy:directed="1"/>
      <edge id="5325" label="10610 (interacts with) 60987" source="395" target="84" cy:directed="1"/>
      <edge id="5324" label="10610 (interacts with) 61074" source="395" target="82" cy:directed="1"/>
      <edge id="5323" label="10610 (interacts with) 61172" source="395" target="81" cy:directed="1"/>
      <edge id="5322" label="10610 (interacts with) 61283" source="395" target="80" cy:directed="1"/>
      <edge id="5321" label="10610 (interacts with) 61795" source="395" target="75" cy:directed="1"/>
      <edge id="5320" label="10610 (interacts with) 61889" source="395" target="72" cy:directed="1"/>
      <edge id="5319" label="4067 (interacts with) 10610" source="394" target="395" cy:directed="1"/>
      <edge id="5318" label="4067 (interacts with) 13172" source="394" target="375" cy:directed="1"/>
      <edge id="5317" label="4067 (interacts with) 15180" source="394" target="363" cy:directed="1"/>
      <edge id="5316" label="4067 (interacts with) 20240" source="394" target="337" cy:directed="1"/>
      <edge id="5315" label="4067 (interacts with) 20732" source="394" target="328" cy:directed="1"/>
      <edge id="5314" label="4067 (interacts with) 21037" source="394" target="327" cy:directed="1"/>
      <edge id="5313" label="4067 (interacts with) 21961" source="394" target="322" cy:directed="1"/>
      <edge id="5312" label="4067 (interacts with) 24493" source="394" target="294" cy:directed="1"/>
      <edge id="5311" label="4067 (interacts with) 25068" source="394" target="287" cy:directed="1"/>
      <edge id="5310" label="4067 (interacts with) 25380" source="394" target="285" cy:directed="1"/>
      <edge id="5309" label="4067 (interacts with) 25970" source="394" target="281" cy:directed="1"/>
      <edge id="5308" label="4067 (interacts with) 30385" source="394" target="264" cy:directed="1"/>
      <edge id="5307" label="4067 (interacts with) 33088" source="394" target="251" cy:directed="1"/>
      <edge id="5306" label="4067 (interacts with) 44175" source="394" target="191" cy:directed="1"/>
      <edge id="5305" label="4067 (interacts with) 44814" source="394" target="186" cy:directed="1"/>
      <edge id="5304" label="4067 (interacts with) 46493" source="394" target="176" cy:directed="1"/>
      <edge id="5303" label="4067 (interacts with) 47516" source="394" target="172" cy:directed="1"/>
      <edge id="5302" label="4067 (interacts with) 49998" source="394" target="163" cy:directed="1"/>
      <edge id="5301" label="4067 (interacts with) 52047" source="394" target="149" cy:directed="1"/>
      <edge id="5300" label="4067 (interacts with) 54260" source="394" target="136" cy:directed="1"/>
      <edge id="5299" label="4067 (interacts with) 55744" source="394" target="129" cy:directed="1"/>
      <edge id="5298" label="4067 (interacts with) 58585" source="394" target="103" cy:directed="1"/>
      <edge id="5297" label="4067 (interacts with) 59740" source="394" target="88" cy:directed="1"/>
      <edge id="5296" label="4067 (interacts with) 61795" source="394" target="75" cy:directed="1"/>
      <edge id="5295" label="10665 (interacts with) 12462" source="393" target="379" cy:directed="1"/>
      <edge id="5294" label="10665 (interacts with) 16798" source="393" target="357" cy:directed="1"/>
      <edge id="5293" label="10665 (interacts with) 16801" source="393" target="356" cy:directed="1"/>
      <edge id="5292" label="10665 (interacts with) 18835" source="393" target="342" cy:directed="1"/>
      <edge id="5291" label="10665 (interacts with) 20699" source="393" target="329" cy:directed="1"/>
      <edge id="5290" label="10665 (interacts with) 22501" source="393" target="312" cy:directed="1"/>
      <edge id="5289" label="10665 (interacts with) 26085" source="393" target="278" cy:directed="1"/>
      <edge id="5288" label="10665 (interacts with) 32580" source="393" target="256" cy:directed="1"/>
      <edge id="5287" label="10665 (interacts with) 33365" source="393" target="248" cy:directed="1"/>
      <edge id="5286" label="10665 (interacts with) 34440" source="393" target="244" cy:directed="1"/>
      <edge id="5285" label="10665 (interacts with) 39361" source="393" target="217" cy:directed="1"/>
      <edge id="5284" label="10665 (interacts with) 39943" source="393" target="215" cy:directed="1"/>
      <edge id="5283" label="10665 (interacts with) 42327" source="393" target="204" cy:directed="1"/>
      <edge id="5282" label="10665 (interacts with) 42662" source="393" target="201" cy:directed="1"/>
      <edge id="5281" label="10665 (interacts with) 44800" source="393" target="187" cy:directed="1"/>
      <edge id="5280" label="10665 (interacts with) 46384" source="393" target="177" cy:directed="1"/>
      <edge id="5279" label="10665 (interacts with) 50527" source="393" target="160" cy:directed="1"/>
      <edge id="5278" label="10665 (interacts with) 51824" source="393" target="154" cy:directed="1"/>
      <edge id="5277" label="10665 (interacts with) 51907" source="393" target="153" cy:directed="1"/>
      <edge id="5276" label="10665 (interacts with) 53766" source="393" target="138" cy:directed="1"/>
      <edge id="5275" label="10665 (interacts with) 56437" source="393" target="126" cy:directed="1"/>
      <edge id="5274" label="10665 (interacts with) 57005" source="393" target="121" cy:directed="1"/>
      <edge id="5273" label="10665 (interacts with) 57703" source="393" target="115" cy:directed="1"/>
      <edge id="5272" label="10867 (interacts with) 17190" source="392" target="353" cy:directed="1"/>
      <edge id="5271" label="10867 (interacts with) 22989" source="392" target="308" cy:directed="1"/>
      <edge id="5270" label="10867 (interacts with) 46091" source="392" target="178" cy:directed="1"/>
      <edge id="5269" label="10867 (interacts with) 51936" source="392" target="150" cy:directed="1"/>
      <edge id="5268" label="10878 (interacts with) 12548" source="391" target="378" cy:directed="1"/>
      <edge id="5267" label="10878 (interacts with) 14511" source="391" target="367" cy:directed="1"/>
      <edge id="5266" label="10878 (interacts with) 21250" source="391" target="325" cy:directed="1"/>
      <edge id="5265" label="10878 (interacts with) 23634" source="391" target="304" cy:directed="1"/>
      <edge id="5264" label="10878 (interacts with) 23790" source="391" target="302" cy:directed="1"/>
      <edge id="5263" label="10878 (interacts with) 23865" source="391" target="301" cy:directed="1"/>
      <edge id="5262" label="10878 (interacts with) 29505" source="391" target="266" cy:directed="1"/>
      <edge id="5261" label="10878 (interacts with) 33295" source="391" target="249" cy:directed="1"/>
      <edge id="5260" label="10878 (interacts with) 36355" source="391" target="235" cy:directed="1"/>
      <edge id="5259" label="10878 (interacts with) 37886" source="391" target="226" cy:directed="1"/>
      <edge id="5258" label="10878 (interacts with) 40193" source="391" target="214" cy:directed="1"/>
      <edge id="5257" label="10878 (interacts with) 42661" source="391" target="202" cy:directed="1"/>
      <edge id="5256" label="10878 (interacts with) 43910" source="391" target="194" cy:directed="1"/>
      <edge id="5255" label="10878 (interacts with) 44814" source="391" target="186" cy:directed="1"/>
      <edge id="5254" label="10878 (interacts with) 47623" source="391" target="170" cy:directed="1"/>
      <edge id="5253" label="10878 (interacts with) 50859" source="391" target="157" cy:directed="1"/>
      <edge id="5252" label="10878 (interacts with) 51340" source="391" target="156" cy:directed="1"/>
      <edge id="5251" label="10878 (interacts with) 54422" source="391" target="135" cy:directed="1"/>
      <edge id="5250" label="10878 (interacts with) 54827" source="391" target="131" cy:directed="1"/>
      <edge id="5249" label="10878 (interacts with) 57268" source="391" target="119" cy:directed="1"/>
      <edge id="5248" label="10878 (interacts with) 57568" source="391" target="117" cy:directed="1"/>
      <edge id="5247" label="10878 (interacts with) 58668" source="391" target="100" cy:directed="1"/>
      <edge id="5246" label="10878 (interacts with) 58680" source="391" target="99" cy:directed="1"/>
      <edge id="5245" label="10878 (interacts with) 59350" source="391" target="95" cy:directed="1"/>
      <edge id="5244" label="10878 (interacts with) 59705" source="391" target="91" cy:directed="1"/>
      <edge id="5243" label="10878 (interacts with) 61172" source="391" target="81" cy:directed="1"/>
      <edge id="5242" label="11037 (interacts with) 11939" source="390" target="384" cy:directed="1"/>
      <edge id="5241" label="11037 (interacts with) 11964" source="390" target="383" cy:directed="1"/>
      <edge id="5240" label="11037 (interacts with) 11969" source="390" target="382" cy:directed="1"/>
      <edge id="5239" label="11037 (interacts with) 13423" source="390" target="372" cy:directed="1"/>
      <edge id="5238" label="11037 (interacts with) 16701" source="390" target="359" cy:directed="1"/>
      <edge id="5237" label="11037 (interacts with) 17923" source="390" target="346" cy:directed="1"/>
      <edge id="5236" label="11037 (interacts with) 20435" source="390" target="334" cy:directed="1"/>
      <edge id="5235" label="11037 (interacts with) 20497" source="390" target="333" cy:directed="1"/>
      <edge id="5234" label="11037 (interacts with) 22229" source="390" target="318" cy:directed="1"/>
      <edge id="5233" label="11037 (interacts with) 23995" source="390" target="298" cy:directed="1"/>
      <edge id="5232" label="11037 (interacts with) 24718" source="390" target="289" cy:directed="1"/>
      <edge id="5231" label="11037 (interacts with) 37310" source="390" target="229" cy:directed="1"/>
      <edge id="5230" label="11037 (interacts with) 37636" source="390" target="228" cy:directed="1"/>
      <edge id="5229" label="11037 (interacts with) 39589" source="390" target="216" cy:directed="1"/>
      <edge id="5228" label="11037 (interacts with) 44379" source="390" target="190" cy:directed="1"/>
      <edge id="5227" label="11037 (interacts with) 45331" source="390" target="182" cy:directed="1"/>
      <edge id="5226" label="11037 (interacts with) 47023" source="390" target="175" cy:directed="1"/>
      <edge id="5225" label="11037 (interacts with) 51912" source="390" target="152" cy:directed="1"/>
      <edge id="5224" label="11037 (interacts with) 53419" source="390" target="142" cy:directed="1"/>
      <edge id="5223" label="11037 (interacts with) 53531" source="390" target="139" cy:directed="1"/>
      <edge id="5222" label="11037 (interacts with) 54712" source="390" target="134" cy:directed="1"/>
      <edge id="5221" label="11037 (interacts with) 55744" source="390" target="129" cy:directed="1"/>
      <edge id="5220" label="11037 (interacts with) 58274" source="390" target="108" cy:directed="1"/>
      <edge id="5219" label="11037 (interacts with) 59472" source="390" target="94" cy:directed="1"/>
      <edge id="5218" label="11037 (interacts with) 59516" source="390" target="93" cy:directed="1"/>
      <edge id="5217" label="11037 (interacts with) 60987" source="390" target="84" cy:directed="1"/>
      <edge id="5216" label="11037 (interacts with) 61889" source="390" target="72" cy:directed="1"/>
      <edge id="5215" label="11163 (interacts with) 12548" source="389" target="378" cy:directed="1"/>
      <edge id="5214" label="11163 (interacts with) 13171" source="389" target="376" cy:directed="1"/>
      <edge id="5213" label="11163 (interacts with) 14511" source="389" target="367" cy:directed="1"/>
      <edge id="5212" label="11163 (interacts with) 17289" source="389" target="350" cy:directed="1"/>
      <edge id="5211" label="11163 (interacts with) 17802" source="389" target="347" cy:directed="1"/>
      <edge id="5210" label="11163 (interacts with) 20262" source="389" target="336" cy:directed="1"/>
      <edge id="5209" label="11163 (interacts with) 22388" source="389" target="313" cy:directed="1"/>
      <edge id="5208" label="11163 (interacts with) 23155" source="389" target="306" cy:directed="1"/>
      <edge id="5207" label="11163 (interacts with) 25387" source="389" target="284" cy:directed="1"/>
      <edge id="5206" label="11163 (interacts with) 27590" source="389" target="275" cy:directed="1"/>
      <edge id="5205" label="11163 (interacts with) 28325" source="389" target="271" cy:directed="1"/>
      <edge id="5204" label="11163 (interacts with) 29313" source="389" target="268" cy:directed="1"/>
      <edge id="5203" label="11163 (interacts with) 31851" source="389" target="259" cy:directed="1"/>
      <edge id="5202" label="11163 (interacts with) 32695" source="389" target="255" cy:directed="1"/>
      <edge id="5201" label="11163 (interacts with) 33646" source="389" target="245" cy:directed="1"/>
      <edge id="5200" label="11163 (interacts with) 34937" source="389" target="241" cy:directed="1"/>
      <edge id="5199" label="11163 (interacts with) 35556" source="389" target="239" cy:directed="1"/>
      <edge id="5198" label="11163 (interacts with) 35628" source="389" target="238" cy:directed="1"/>
      <edge id="5197" label="11163 (interacts with) 38754" source="389" target="220" cy:directed="1"/>
      <edge id="5196" label="11163 (interacts with) 39025" source="389" target="218" cy:directed="1"/>
      <edge id="5195" label="11163 (interacts with) 40424" source="389" target="212" cy:directed="1"/>
      <edge id="5194" label="11163 (interacts with) 42661" source="389" target="202" cy:directed="1"/>
      <edge id="5193" label="11163 (interacts with) 43910" source="389" target="194" cy:directed="1"/>
      <edge id="5192" label="11163 (interacts with) 47619" source="389" target="171" cy:directed="1"/>
      <edge id="5191" label="11163 (interacts with) 51340" source="389" target="156" cy:directed="1"/>
      <edge id="5190" label="11163 (interacts with) 52795" source="389" target="146" cy:directed="1"/>
      <edge id="5189" label="11163 (interacts with) 53332" source="389" target="143" cy:directed="1"/>
      <edge id="5188" label="11163 (interacts with) 54422" source="389" target="135" cy:directed="1"/>
      <edge id="5187" label="11163 (interacts with) 56735" source="389" target="123" cy:directed="1"/>
      <edge id="5186" label="11163 (interacts with) 58341" source="389" target="107" cy:directed="1"/>
      <edge id="5185" label="11163 (interacts with) 58347" source="389" target="106" cy:directed="1"/>
      <edge id="5184" label="11163 (interacts with) 58655" source="389" target="101" cy:directed="1"/>
      <edge id="5183" label="11163 (interacts with) 60214" source="389" target="87" cy:directed="1"/>
      <edge id="5182" label="11163 (interacts with) 60999" source="389" target="83" cy:directed="1"/>
      <edge id="5181" label="11163 (interacts with) 61730" source="389" target="76" cy:directed="1"/>
      <edge id="5180" label="11163 (interacts with) 61840" source="389" target="74" cy:directed="1"/>
      <edge id="5179" label="11632 (interacts with) 13712" source="388" target="371" cy:directed="1"/>
      <edge id="5178" label="11632 (interacts with) 14511" source="388" target="367" cy:directed="1"/>
      <edge id="5177" label="11632 (interacts with) 15423" source="388" target="362" cy:directed="1"/>
      <edge id="5176" label="11632 (interacts with) 16798" source="388" target="357" cy:directed="1"/>
      <edge id="5175" label="11632 (interacts with) 20699" source="388" target="329" cy:directed="1"/>
      <edge id="5174" label="11632 (interacts with) 21250" source="388" target="325" cy:directed="1"/>
      <edge id="5173" label="11632 (interacts with) 21810" source="388" target="323" cy:directed="1"/>
      <edge id="5172" label="11632 (interacts with) 22200" source="388" target="319" cy:directed="1"/>
      <edge id="5171" label="11632 (interacts with) 23298" source="388" target="305" cy:directed="1"/>
      <edge id="5170" label="11632 (interacts with) 23634" source="388" target="304" cy:directed="1"/>
      <edge id="5169" label="11632 (interacts with) 23865" source="388" target="301" cy:directed="1"/>
      <edge id="5168" label="11632 (interacts with) 24552" source="388" target="293" cy:directed="1"/>
      <edge id="5167" label="11632 (interacts with) 28325" source="388" target="271" cy:directed="1"/>
      <edge id="5166" label="11632 (interacts with) 29505" source="388" target="266" cy:directed="1"/>
      <edge id="5165" label="11632 (interacts with) 33295" source="388" target="249" cy:directed="1"/>
      <edge id="5164" label="11632 (interacts with) 36355" source="388" target="235" cy:directed="1"/>
      <edge id="5163" label="11632 (interacts with) 36996" source="388" target="231" cy:directed="1"/>
      <edge id="5162" label="11632 (interacts with) 38700" source="388" target="221" cy:directed="1"/>
      <edge id="5161" label="11632 (interacts with) 39361" source="388" target="217" cy:directed="1"/>
      <edge id="5160" label="11632 (interacts with) 39943" source="388" target="215" cy:directed="1"/>
      <edge id="5159" label="11632 (interacts with) 40511" source="388" target="211" cy:directed="1"/>
      <edge id="5158" label="11632 (interacts with) 40697" source="388" target="210" cy:directed="1"/>
      <edge id="5157" label="11632 (interacts with) 42327" source="388" target="204" cy:directed="1"/>
      <edge id="5156" label="11632 (interacts with) 42454" source="388" target="203" cy:directed="1"/>
      <edge id="5155" label="11632 (interacts with) 42661" source="388" target="202" cy:directed="1"/>
      <edge id="5154" label="11632 (interacts with) 42662" source="388" target="201" cy:directed="1"/>
      <edge id="5153" label="11632 (interacts with) 42829" source="388" target="200" cy:directed="1"/>
      <edge id="5152" label="11632 (interacts with) 43910" source="388" target="194" cy:directed="1"/>
      <edge id="5151" label="11632 (interacts with) 44800" source="388" target="187" cy:directed="1"/>
      <edge id="5150" label="11632 (interacts with) 44969" source="388" target="185" cy:directed="1"/>
      <edge id="5149" label="11632 (interacts with) 45452" source="388" target="180" cy:directed="1"/>
      <edge id="5148" label="11632 (interacts with) 45894" source="388" target="179" cy:directed="1"/>
      <edge id="5147" label="11632 (interacts with) 47507" source="388" target="173" cy:directed="1"/>
      <edge id="5146" label="11632 (interacts with) 48793" source="388" target="166" cy:directed="1"/>
      <edge id="5145" label="11632 (interacts with) 50859" source="388" target="157" cy:directed="1"/>
      <edge id="5144" label="11632 (interacts with) 52297" source="388" target="148" cy:directed="1"/>
      <edge id="5143" label="11632 (interacts with) 53454" source="388" target="141" cy:directed="1"/>
      <edge id="5142" label="11632 (interacts with) 54422" source="388" target="135" cy:directed="1"/>
      <edge id="5141" label="11632 (interacts with) 54827" source="388" target="131" cy:directed="1"/>
      <edge id="5140" label="11632 (interacts with) 56198" source="388" target="128" cy:directed="1"/>
      <edge id="5139" label="11632 (interacts with) 56437" source="388" target="126" cy:directed="1"/>
      <edge id="5138" label="11632 (interacts with) 57005" source="388" target="121" cy:directed="1"/>
      <edge id="5137" label="11632 (interacts with) 57236" source="388" target="120" cy:directed="1"/>
      <edge id="5136" label="11632 (interacts with) 57268" source="388" target="119" cy:directed="1"/>
      <edge id="5135" label="11632 (interacts with) 57568" source="388" target="117" cy:directed="1"/>
      <edge id="5134" label="11632 (interacts with) 58198" source="388" target="111" cy:directed="1"/>
      <edge id="5133" label="11632 (interacts with) 58668" source="388" target="100" cy:directed="1"/>
      <edge id="5132" label="11632 (interacts with) 58680" source="388" target="99" cy:directed="1"/>
      <edge id="5131" label="11632 (interacts with) 59350" source="388" target="95" cy:directed="1"/>
      <edge id="5130" label="11632 (interacts with) 59705" source="388" target="91" cy:directed="1"/>
      <edge id="5129" label="11632 (interacts with) 60705" source="388" target="85" cy:directed="1"/>
      <edge id="5128" label="11632 (interacts with) 61172" source="388" target="81" cy:directed="1"/>
      <edge id="5127" label="11780 (interacts with) 53332" source="387" target="143" cy:directed="1"/>
      <edge id="5126" label="11852 (interacts with) 11939" source="386" target="384" cy:directed="1"/>
      <edge id="5125" label="11852 (interacts with) 13172" source="386" target="375" cy:directed="1"/>
      <edge id="5124" label="11852 (interacts with) 13327" source="386" target="374" cy:directed="1"/>
      <edge id="5123" label="11852 (interacts with) 13712" source="386" target="371" cy:directed="1"/>
      <edge id="5122" label="11852 (interacts with) 15134" source="386" target="364" cy:directed="1"/>
      <edge id="5121" label="11852 (interacts with) 15180" source="386" target="363" cy:directed="1"/>
      <edge id="5120" label="11852 (interacts with) 15423" source="386" target="362" cy:directed="1"/>
      <edge id="5119" label="11852 (interacts with) 15551" source="386" target="361" cy:directed="1"/>
      <edge id="5118" label="11852 (interacts with) 16701" source="386" target="359" cy:directed="1"/>
      <edge id="5117" label="11852 (interacts with) 16982" source="386" target="355" cy:directed="1"/>
      <edge id="5116" label="11852 (interacts with) 19007" source="386" target="340" cy:directed="1"/>
      <edge id="5115" label="11852 (interacts with) 20732" source="386" target="328" cy:directed="1"/>
      <edge id="5114" label="11852 (interacts with) 21037" source="386" target="327" cy:directed="1"/>
      <edge id="5113" label="11852 (interacts with) 21791" source="386" target="324" cy:directed="1"/>
      <edge id="5112" label="11852 (interacts with) 21810" source="386" target="323" cy:directed="1"/>
      <edge id="5111" label="11852 (interacts with) 22034" source="386" target="321" cy:directed="1"/>
      <edge id="5110" label="11852 (interacts with) 22173" source="386" target="320" cy:directed="1"/>
      <edge id="5109" label="11852 (interacts with) 22229" source="386" target="318" cy:directed="1"/>
      <edge id="5108" label="11852 (interacts with) 22695" source="386" target="310" cy:directed="1"/>
      <edge id="5107" label="11852 (interacts with) 24624" source="386" target="290" cy:directed="1"/>
      <edge id="5106" label="11852 (interacts with) 25068" source="386" target="287" cy:directed="1"/>
      <edge id="5105" label="11852 (interacts with) 25380" source="386" target="285" cy:directed="1"/>
      <edge id="5104" label="11852 (interacts with) 29945" source="386" target="265" cy:directed="1"/>
      <edge id="5103" label="11852 (interacts with) 30385" source="386" target="264" cy:directed="1"/>
      <edge id="5102" label="11852 (interacts with) 33088" source="386" target="251" cy:directed="1"/>
      <edge id="5101" label="11852 (interacts with) 35934" source="386" target="237" cy:directed="1"/>
      <edge id="5100" label="11852 (interacts with) 36495" source="386" target="233" cy:directed="1"/>
      <edge id="5099" label="11852 (interacts with) 39589" source="386" target="216" cy:directed="1"/>
      <edge id="5098" label="11852 (interacts with) 40697" source="386" target="210" cy:directed="1"/>
      <edge id="5097" label="11852 (interacts with) 41638" source="386" target="207" cy:directed="1"/>
      <edge id="5096" label="11852 (interacts with) 42829" source="386" target="200" cy:directed="1"/>
      <edge id="5095" label="11852 (interacts with) 44439" source="386" target="189" cy:directed="1"/>
      <edge id="5094" label="11852 (interacts with) 44969" source="386" target="185" cy:directed="1"/>
      <edge id="5093" label="11852 (interacts with) 46493" source="386" target="176" cy:directed="1"/>
      <edge id="5092" label="11852 (interacts with) 47516" source="386" target="172" cy:directed="1"/>
      <edge id="5091" label="11852 (interacts with) 51742" source="386" target="155" cy:directed="1"/>
      <edge id="5090" label="11852 (interacts with) 51923" source="386" target="151" cy:directed="1"/>
      <edge id="5089" label="11852 (interacts with) 52047" source="386" target="149" cy:directed="1"/>
      <edge id="5088" label="11852 (interacts with) 52297" source="386" target="148" cy:directed="1"/>
      <edge id="5087" label="11852 (interacts with) 53122" source="386" target="144" cy:directed="1"/>
      <edge id="5086" label="11852 (interacts with) 53419" source="386" target="142" cy:directed="1"/>
      <edge id="5085" label="11852 (interacts with) 54260" source="386" target="136" cy:directed="1"/>
      <edge id="5084" label="11852 (interacts with) 55744" source="386" target="129" cy:directed="1"/>
      <edge id="5083" label="11852 (interacts with) 57236" source="386" target="120" cy:directed="1"/>
      <edge id="5082" label="11852 (interacts with) 57613" source="386" target="116" cy:directed="1"/>
      <edge id="5081" label="11852 (interacts with) 59350" source="386" target="95" cy:directed="1"/>
      <edge id="5080" label="11852 (interacts with) 59516" source="386" target="93" cy:directed="1"/>
      <edge id="5079" label="11852 (interacts with) 59604" source="386" target="92" cy:directed="1"/>
      <edge id="5078" label="11852 (interacts with) 59733" source="386" target="89" cy:directed="1"/>
      <edge id="5077" label="11852 (interacts with) 59740" source="386" target="88" cy:directed="1"/>
      <edge id="5076" label="11852 (interacts with) 60705" source="386" target="85" cy:directed="1"/>
      <edge id="5075" label="11852 (interacts with) 61172" source="386" target="81" cy:directed="1"/>
      <edge id="5074" label="11852 (interacts with) 61283" source="386" target="80" cy:directed="1"/>
      <edge id="5073" label="11862 (interacts with) 11939" source="385" target="384" cy:directed="1"/>
      <edge id="5072" label="11862 (interacts with) 11969" source="385" target="382" cy:directed="1"/>
      <edge id="5071" label="11862 (interacts with) 17923" source="385" target="346" cy:directed="1"/>
      <edge id="5070" label="11862 (interacts with) 19116" source="385" target="338" cy:directed="1"/>
      <edge id="5069" label="11862 (interacts with) 20652" source="385" target="330" cy:directed="1"/>
      <edge id="5068" label="11862 (interacts with) 21961" source="385" target="322" cy:directed="1"/>
      <edge id="5067" label="11862 (interacts with) 24493" source="385" target="294" cy:directed="1"/>
      <edge id="5066" label="11862 (interacts with) 38279" source="385" target="223" cy:directed="1"/>
      <edge id="5065" label="11862 (interacts with) 55220" source="385" target="130" cy:directed="1"/>
      <edge id="5064" label="11862 (interacts with) 55744" source="385" target="129" cy:directed="1"/>
      <edge id="5063" label="11862 (interacts with) 57556" source="385" target="118" cy:directed="1"/>
      <edge id="5062" label="11862 (interacts with) 57778" source="385" target="114" cy:directed="1"/>
      <edge id="5061" label="11939 (interacts with) 11964" source="384" target="383" cy:directed="1"/>
      <edge id="5060" label="11939 (interacts with) 11969" source="384" target="382" cy:directed="1"/>
      <edge id="5059" label="11939 (interacts with) 13172" source="384" target="375" cy:directed="1"/>
      <edge id="5058" label="11939 (interacts with) 13712" source="384" target="371" cy:directed="1"/>
      <edge id="5057" label="11939 (interacts with) 15180" source="384" target="363" cy:directed="1"/>
      <edge id="5056" label="11939 (interacts with) 15423" source="384" target="362" cy:directed="1"/>
      <edge id="5055" label="11939 (interacts with) 16701" source="384" target="359" cy:directed="1"/>
      <edge id="5054" label="11939 (interacts with) 17923" source="384" target="346" cy:directed="1"/>
      <edge id="5053" label="11939 (interacts with) 18835" source="384" target="342" cy:directed="1"/>
      <edge id="5052" label="11939 (interacts with) 18908" source="384" target="341" cy:directed="1"/>
      <edge id="5051" label="11939 (interacts with) 20652" source="384" target="330" cy:directed="1"/>
      <edge id="5050" label="11939 (interacts with) 21037" source="384" target="327" cy:directed="1"/>
      <edge id="5049" label="11939 (interacts with) 21250" source="384" target="325" cy:directed="1"/>
      <edge id="5048" label="11939 (interacts with) 21961" source="384" target="322" cy:directed="1"/>
      <edge id="5047" label="11939 (interacts with) 22229" source="384" target="318" cy:directed="1"/>
      <edge id="5046" label="11939 (interacts with) 23119" source="384" target="307" cy:directed="1"/>
      <edge id="5045" label="11939 (interacts with) 23995" source="384" target="298" cy:directed="1"/>
      <edge id="5044" label="11939 (interacts with) 24493" source="384" target="294" cy:directed="1"/>
      <edge id="5043" label="11939 (interacts with) 24718" source="384" target="289" cy:directed="1"/>
      <edge id="5042" label="11939 (interacts with) 25068" source="384" target="287" cy:directed="1"/>
      <edge id="5041" label="11939 (interacts with) 25380" source="384" target="285" cy:directed="1"/>
      <edge id="5040" label="11939 (interacts with) 25893" source="384" target="282" cy:directed="1"/>
      <edge id="5039" label="11939 (interacts with) 30385" source="384" target="264" cy:directed="1"/>
      <edge id="5038" label="11939 (interacts with) 31792" source="384" target="260" cy:directed="1"/>
      <edge id="5037" label="11939 (interacts with) 35934" source="384" target="237" cy:directed="1"/>
      <edge id="5036" label="11939 (interacts with) 36495" source="384" target="233" cy:directed="1"/>
      <edge id="5035" label="11939 (interacts with) 36996" source="384" target="231" cy:directed="1"/>
      <edge id="5034" label="11939 (interacts with) 37636" source="384" target="228" cy:directed="1"/>
      <edge id="5033" label="11939 (interacts with) 38279" source="384" target="223" cy:directed="1"/>
      <edge id="5032" label="11939 (interacts with) 41638" source="384" target="207" cy:directed="1"/>
      <edge id="5031" label="11939 (interacts with) 42829" source="384" target="200" cy:directed="1"/>
      <edge id="5030" label="11939 (interacts with) 44439" source="384" target="189" cy:directed="1"/>
      <edge id="5029" label="11939 (interacts with) 45894" source="384" target="179" cy:directed="1"/>
      <edge id="5028" label="11939 (interacts with) 46493" source="384" target="176" cy:directed="1"/>
      <edge id="5027" label="11939 (interacts with) 47023" source="384" target="175" cy:directed="1"/>
      <edge id="5026" label="11939 (interacts with) 47256" source="384" target="174" cy:directed="1"/>
      <edge id="5025" label="11939 (interacts with) 51742" source="384" target="155" cy:directed="1"/>
      <edge id="5024" label="11939 (interacts with) 52047" source="384" target="149" cy:directed="1"/>
      <edge id="5023" label="11939 (interacts with) 53419" source="384" target="142" cy:directed="1"/>
      <edge id="5022" label="11939 (interacts with) 53531" source="384" target="139" cy:directed="1"/>
      <edge id="5021" label="11939 (interacts with) 55220" source="384" target="130" cy:directed="1"/>
      <edge id="5020" label="11939 (interacts with) 55744" source="384" target="129" cy:directed="1"/>
      <edge id="5019" label="11939 (interacts with) 56920" source="384" target="122" cy:directed="1"/>
      <edge id="5018" label="11939 (interacts with) 57556" source="384" target="118" cy:directed="1"/>
      <edge id="5017" label="11939 (interacts with) 58941" source="384" target="98" cy:directed="1"/>
      <edge id="5016" label="11939 (interacts with) 59350" source="384" target="95" cy:directed="1"/>
      <edge id="5015" label="11939 (interacts with) 59472" source="384" target="94" cy:directed="1"/>
      <edge id="5014" label="11939 (interacts with) 59516" source="384" target="93" cy:directed="1"/>
      <edge id="5013" label="11939 (interacts with) 59604" source="384" target="92" cy:directed="1"/>
      <edge id="5012" label="11939 (interacts with) 59727" source="384" target="90" cy:directed="1"/>
      <edge id="5011" label="11939 (interacts with) 59740" source="384" target="88" cy:directed="1"/>
      <edge id="5010" label="11939 (interacts with) 60987" source="384" target="84" cy:directed="1"/>
      <edge id="5009" label="11939 (interacts with) 61074" source="384" target="82" cy:directed="1"/>
      <edge id="5008" label="11939 (interacts with) 61172" source="384" target="81" cy:directed="1"/>
      <edge id="5007" label="11939 (interacts with) 61283" source="384" target="80" cy:directed="1"/>
      <edge id="5006" label="11939 (interacts with) 61889" source="384" target="72" cy:directed="1"/>
      <edge id="5005" label="11964 (interacts with) 13423" source="383" target="372" cy:directed="1"/>
      <edge id="5004" label="11964 (interacts with) 16701" source="383" target="359" cy:directed="1"/>
      <edge id="5003" label="11964 (interacts with) 17923" source="383" target="346" cy:directed="1"/>
      <edge id="5002" label="11964 (interacts with) 20435" source="383" target="334" cy:directed="1"/>
      <edge id="5001" label="11964 (interacts with) 20497" source="383" target="333" cy:directed="1"/>
      <edge id="5000" label="11964 (interacts with) 22229" source="383" target="318" cy:directed="1"/>
      <edge id="4999" label="11964 (interacts with) 23995" source="383" target="298" cy:directed="1"/>
      <edge id="4998" label="11964 (interacts with) 24718" source="383" target="289" cy:directed="1"/>
      <edge id="4997" label="11964 (interacts with) 30385" source="383" target="264" cy:directed="1"/>
      <edge id="4996" label="11964 (interacts with) 30764" source="383" target="263" cy:directed="1"/>
      <edge id="4995" label="11964 (interacts with) 34485" source="383" target="243" cy:directed="1"/>
      <edge id="4994" label="11964 (interacts with) 36495" source="383" target="233" cy:directed="1"/>
      <edge id="4993" label="11964 (interacts with) 37310" source="383" target="229" cy:directed="1"/>
      <edge id="4992" label="11964 (interacts with) 37636" source="383" target="228" cy:directed="1"/>
      <edge id="4991" label="11964 (interacts with) 37989" source="383" target="224" cy:directed="1"/>
      <edge id="4990" label="11964 (interacts with) 39589" source="383" target="216" cy:directed="1"/>
      <edge id="4989" label="11964 (interacts with) 40193" source="383" target="214" cy:directed="1"/>
      <edge id="4988" label="11964 (interacts with) 41490" source="383" target="208" cy:directed="1"/>
      <edge id="4987" label="11964 (interacts with) 43081" source="383" target="196" cy:directed="1"/>
      <edge id="4986" label="11964 (interacts with) 44379" source="383" target="190" cy:directed="1"/>
      <edge id="4985" label="11964 (interacts with) 46493" source="383" target="176" cy:directed="1"/>
      <edge id="4984" label="11964 (interacts with) 47023" source="383" target="175" cy:directed="1"/>
      <edge id="4983" label="11964 (interacts with) 53419" source="383" target="142" cy:directed="1"/>
      <edge id="4982" label="11964 (interacts with) 53531" source="383" target="139" cy:directed="1"/>
      <edge id="4981" label="11964 (interacts with) 54712" source="383" target="134" cy:directed="1"/>
      <edge id="4980" label="11964 (interacts with) 55744" source="383" target="129" cy:directed="1"/>
      <edge id="4979" label="11964 (interacts with) 56920" source="383" target="122" cy:directed="1"/>
      <edge id="4978" label="11964 (interacts with) 58274" source="383" target="108" cy:directed="1"/>
      <edge id="4977" label="11964 (interacts with) 58941" source="383" target="98" cy:directed="1"/>
      <edge id="4976" label="11964 (interacts with) 59472" source="383" target="94" cy:directed="1"/>
      <edge id="4975" label="11964 (interacts with) 59516" source="383" target="93" cy:directed="1"/>
      <edge id="4974" label="11964 (interacts with) 60987" source="383" target="84" cy:directed="1"/>
      <edge id="4973" label="11964 (interacts with) 61074" source="383" target="82" cy:directed="1"/>
      <edge id="4972" label="11964 (interacts with) 61889" source="383" target="72" cy:directed="1"/>
      <edge id="4971" label="11969 (interacts with) 15180" source="382" target="363" cy:directed="1"/>
      <edge id="4970" label="11969 (interacts with) 16701" source="382" target="359" cy:directed="1"/>
      <edge id="4969" label="11969 (interacts with) 17923" source="382" target="346" cy:directed="1"/>
      <edge id="4968" label="11969 (interacts with) 20435" source="382" target="334" cy:directed="1"/>
      <edge id="4967" label="11969 (interacts with) 21037" source="382" target="327" cy:directed="1"/>
      <edge id="4966" label="11969 (interacts with) 22229" source="382" target="318" cy:directed="1"/>
      <edge id="4965" label="11969 (interacts with) 23119" source="382" target="307" cy:directed="1"/>
      <edge id="4964" label="11969 (interacts with) 23995" source="382" target="298" cy:directed="1"/>
      <edge id="4963" label="11969 (interacts with) 30385" source="382" target="264" cy:directed="1"/>
      <edge id="4962" label="11969 (interacts with) 31792" source="382" target="260" cy:directed="1"/>
      <edge id="4961" label="11969 (interacts with) 37636" source="382" target="228" cy:directed="1"/>
      <edge id="4960" label="11969 (interacts with) 38279" source="382" target="223" cy:directed="1"/>
      <edge id="4959" label="11969 (interacts with) 41638" source="382" target="207" cy:directed="1"/>
      <edge id="4958" label="11969 (interacts with) 45331" source="382" target="182" cy:directed="1"/>
      <edge id="4957" label="11969 (interacts with) 47023" source="382" target="175" cy:directed="1"/>
      <edge id="4956" label="11969 (interacts with) 51742" source="382" target="155" cy:directed="1"/>
      <edge id="4955" label="11969 (interacts with) 53419" source="382" target="142" cy:directed="1"/>
      <edge id="4954" label="11969 (interacts with) 53531" source="382" target="139" cy:directed="1"/>
      <edge id="4953" label="11969 (interacts with) 55744" source="382" target="129" cy:directed="1"/>
      <edge id="4952" label="12251 (interacts with) 17046" source="381" target="354" cy:directed="1"/>
      <edge id="4951" label="12251 (interacts with) 17925" source="381" target="345" cy:directed="1"/>
      <edge id="4950" label="12251 (interacts with) 24730" source="381" target="288" cy:directed="1"/>
      <edge id="4949" label="12251 (interacts with) 28533" source="381" target="270" cy:directed="1"/>
      <edge id="4948" label="12251 (interacts with) 42454" source="381" target="203" cy:directed="1"/>
      <edge id="4947" label="12251 (interacts with) 50474" source="381" target="161" cy:directed="1"/>
      <edge id="4946" label="12251 (interacts with) 50587" source="381" target="159" cy:directed="1"/>
      <edge id="4945" label="12251 (interacts with) 56260" source="381" target="127" cy:directed="1"/>
      <edge id="4944" label="12251 (interacts with) 57236" source="381" target="120" cy:directed="1"/>
      <edge id="4943" label="10729 (interacts with) 12251" source="380" target="381" cy:directed="1"/>
      <edge id="4942" label="10729 (interacts with) 24621" source="380" target="291" cy:directed="1"/>
      <edge id="4941" label="10729 (interacts with) 34812" source="380" target="242" cy:directed="1"/>
      <edge id="4940" label="10729 (interacts with) 36068" source="380" target="236" cy:directed="1"/>
      <edge id="4939" label="12462 (interacts with) 16801" source="379" target="356" cy:directed="1"/>
      <edge id="4938" label="12462 (interacts with) 18835" source="379" target="342" cy:directed="1"/>
      <edge id="4937" label="12462 (interacts with) 20508" source="379" target="332" cy:directed="1"/>
      <edge id="4936" label="12462 (interacts with) 20699" source="379" target="329" cy:directed="1"/>
      <edge id="4935" label="12462 (interacts with) 26085" source="379" target="278" cy:directed="1"/>
      <edge id="4934" label="12462 (interacts with) 26984" source="379" target="277" cy:directed="1"/>
      <edge id="4933" label="12462 (interacts with) 31934" source="379" target="258" cy:directed="1"/>
      <edge id="4932" label="12462 (interacts with) 32580" source="379" target="256" cy:directed="1"/>
      <edge id="4931" label="12462 (interacts with) 33294" source="379" target="250" cy:directed="1"/>
      <edge id="4930" label="12462 (interacts with) 33365" source="379" target="248" cy:directed="1"/>
      <edge id="4929" label="12462 (interacts with) 33405" source="379" target="247" cy:directed="1"/>
      <edge id="4928" label="12462 (interacts with) 34440" source="379" target="244" cy:directed="1"/>
      <edge id="4927" label="12462 (interacts with) 39943" source="379" target="215" cy:directed="1"/>
      <edge id="4926" label="12462 (interacts with) 41700" source="379" target="206" cy:directed="1"/>
      <edge id="4925" label="12462 (interacts with) 42662" source="379" target="201" cy:directed="1"/>
      <edge id="4924" label="12462 (interacts with) 42889" source="379" target="198" cy:directed="1"/>
      <edge id="4923" label="12462 (interacts with) 42907" source="379" target="197" cy:directed="1"/>
      <edge id="4922" label="12462 (interacts with) 44979" source="379" target="184" cy:directed="1"/>
      <edge id="4921" label="12462 (interacts with) 45894" source="379" target="179" cy:directed="1"/>
      <edge id="4920" label="12462 (interacts with) 47256" source="379" target="174" cy:directed="1"/>
      <edge id="4919" label="12462 (interacts with) 50527" source="379" target="160" cy:directed="1"/>
      <edge id="4918" label="12462 (interacts with) 56437" source="379" target="126" cy:directed="1"/>
      <edge id="4917" label="12462 (interacts with) 57703" source="379" target="115" cy:directed="1"/>
      <edge id="4916" label="12462 (interacts with) 61630" source="379" target="78" cy:directed="1"/>
      <edge id="4915" label="12548 (interacts with) 14511" source="378" target="367" cy:directed="1"/>
      <edge id="4914" label="12548 (interacts with) 23155" source="378" target="306" cy:directed="1"/>
      <edge id="4913" label="12548 (interacts with) 23634" source="378" target="304" cy:directed="1"/>
      <edge id="4912" label="12548 (interacts with) 23790" source="378" target="302" cy:directed="1"/>
      <edge id="4911" label="12548 (interacts with) 23865" source="378" target="301" cy:directed="1"/>
      <edge id="4910" label="12548 (interacts with) 23968" source="378" target="299" cy:directed="1"/>
      <edge id="4909" label="12548 (interacts with) 29505" source="378" target="266" cy:directed="1"/>
      <edge id="4908" label="12548 (interacts with) 31851" source="378" target="259" cy:directed="1"/>
      <edge id="4907" label="12548 (interacts with) 37886" source="378" target="226" cy:directed="1"/>
      <edge id="4906" label="12548 (interacts with) 42661" source="378" target="202" cy:directed="1"/>
      <edge id="4905" label="12548 (interacts with) 43910" source="378" target="194" cy:directed="1"/>
      <edge id="4904" label="12548 (interacts with) 44814" source="378" target="186" cy:directed="1"/>
      <edge id="4903" label="12548 (interacts with) 47623" source="378" target="170" cy:directed="1"/>
      <edge id="4902" label="12548 (interacts with) 50859" source="378" target="157" cy:directed="1"/>
      <edge id="4901" label="12548 (interacts with) 51340" source="378" target="156" cy:directed="1"/>
      <edge id="4900" label="12548 (interacts with) 53332" source="378" target="143" cy:directed="1"/>
      <edge id="4899" label="12548 (interacts with) 54422" source="378" target="135" cy:directed="1"/>
      <edge id="4898" label="12548 (interacts with) 54827" source="378" target="131" cy:directed="1"/>
      <edge id="4897" label="12548 (interacts with) 56735" source="378" target="123" cy:directed="1"/>
      <edge id="4896" label="12548 (interacts with) 57568" source="378" target="117" cy:directed="1"/>
      <edge id="4895" label="12548 (interacts with) 58155" source="378" target="112" cy:directed="1"/>
      <edge id="4894" label="12548 (interacts with) 58668" source="378" target="100" cy:directed="1"/>
      <edge id="4893" label="12857 (interacts with) 59316" source="377" target="97" cy:directed="1"/>
      <edge id="4892" label="13171 (interacts with) 17802" source="376" target="347" cy:directed="1"/>
      <edge id="4891" label="13171 (interacts with) 22388" source="376" target="313" cy:directed="1"/>
      <edge id="4890" label="13171 (interacts with) 22773" source="376" target="309" cy:directed="1"/>
      <edge id="4889" label="13171 (interacts with) 23155" source="376" target="306" cy:directed="1"/>
      <edge id="4888" label="13171 (interacts with) 23736" source="376" target="303" cy:directed="1"/>
      <edge id="4887" label="13171 (interacts with) 23873" source="376" target="300" cy:directed="1"/>
      <edge id="4886" label="13171 (interacts with) 24354" source="376" target="296" cy:directed="1"/>
      <edge id="4885" label="13171 (interacts with) 24552" source="376" target="293" cy:directed="1"/>
      <edge id="4884" label="13171 (interacts with) 25838" source="376" target="283" cy:directed="1"/>
      <edge id="4883" label="13171 (interacts with) 33034" source="376" target="252" cy:directed="1"/>
      <edge id="4882" label="13171 (interacts with) 33088" source="376" target="251" cy:directed="1"/>
      <edge id="4881" label="13171 (interacts with) 33646" source="376" target="245" cy:directed="1"/>
      <edge id="4880" label="13171 (interacts with) 34937" source="376" target="241" cy:directed="1"/>
      <edge id="4879" label="13171 (interacts with) 35556" source="376" target="239" cy:directed="1"/>
      <edge id="4878" label="13171 (interacts with) 35628" source="376" target="238" cy:directed="1"/>
      <edge id="4877" label="13171 (interacts with) 39025" source="376" target="218" cy:directed="1"/>
      <edge id="4876" label="13171 (interacts with) 42844" source="376" target="199" cy:directed="1"/>
      <edge id="4875" label="13171 (interacts with) 43910" source="376" target="194" cy:directed="1"/>
      <edge id="4874" label="13171 (interacts with) 44814" source="376" target="186" cy:directed="1"/>
      <edge id="4873" label="13171 (interacts with) 47619" source="376" target="171" cy:directed="1"/>
      <edge id="4872" label="13171 (interacts with) 49059" source="376" target="165" cy:directed="1"/>
      <edge id="4871" label="13171 (interacts with) 51340" source="376" target="156" cy:directed="1"/>
      <edge id="4870" label="13171 (interacts with) 54260" source="376" target="136" cy:directed="1"/>
      <edge id="4869" label="13171 (interacts with) 54422" source="376" target="135" cy:directed="1"/>
      <edge id="4868" label="13171 (interacts with) 57568" source="376" target="117" cy:directed="1"/>
      <edge id="4867" label="13171 (interacts with) 58155" source="376" target="112" cy:directed="1"/>
      <edge id="4866" label="13171 (interacts with) 58260" source="376" target="109" cy:directed="1"/>
      <edge id="4865" label="13171 (interacts with) 58341" source="376" target="107" cy:directed="1"/>
      <edge id="4864" label="13171 (interacts with) 58585" source="376" target="103" cy:directed="1"/>
      <edge id="4863" label="13171 (interacts with) 61795" source="376" target="75" cy:directed="1"/>
      <edge id="4862" label="13172 (interacts with) 13712" source="375" target="371" cy:directed="1"/>
      <edge id="4861" label="13172 (interacts with) 15180" source="375" target="363" cy:directed="1"/>
      <edge id="4860" label="13172 (interacts with) 15423" source="375" target="362" cy:directed="1"/>
      <edge id="4859" label="13172 (interacts with) 15551" source="375" target="361" cy:directed="1"/>
      <edge id="4858" label="13172 (interacts with) 16701" source="375" target="359" cy:directed="1"/>
      <edge id="4857" label="13172 (interacts with) 20240" source="375" target="337" cy:directed="1"/>
      <edge id="4856" label="13172 (interacts with) 20732" source="375" target="328" cy:directed="1"/>
      <edge id="4855" label="13172 (interacts with) 21037" source="375" target="327" cy:directed="1"/>
      <edge id="4854" label="13172 (interacts with) 21810" source="375" target="323" cy:directed="1"/>
      <edge id="4853" label="13172 (interacts with) 21961" source="375" target="322" cy:directed="1"/>
      <edge id="4852" label="13172 (interacts with) 22173" source="375" target="320" cy:directed="1"/>
      <edge id="4851" label="13172 (interacts with) 23634" source="375" target="304" cy:directed="1"/>
      <edge id="4850" label="13172 (interacts with) 23873" source="375" target="300" cy:directed="1"/>
      <edge id="4849" label="13172 (interacts with) 24493" source="375" target="294" cy:directed="1"/>
      <edge id="4848" label="13172 (interacts with) 24552" source="375" target="293" cy:directed="1"/>
      <edge id="4847" label="13172 (interacts with) 24624" source="375" target="290" cy:directed="1"/>
      <edge id="4846" label="13172 (interacts with) 25068" source="375" target="287" cy:directed="1"/>
      <edge id="4845" label="13172 (interacts with) 25380" source="375" target="285" cy:directed="1"/>
      <edge id="4844" label="13172 (interacts with) 25838" source="375" target="283" cy:directed="1"/>
      <edge id="4843" label="13172 (interacts with) 25970" source="375" target="281" cy:directed="1"/>
      <edge id="4842" label="13172 (interacts with) 29945" source="375" target="265" cy:directed="1"/>
      <edge id="4841" label="13172 (interacts with) 30385" source="375" target="264" cy:directed="1"/>
      <edge id="4840" label="13172 (interacts with) 33088" source="375" target="251" cy:directed="1"/>
      <edge id="4839" label="13172 (interacts with) 33424" source="375" target="246" cy:directed="1"/>
      <edge id="4838" label="13172 (interacts with) 36495" source="375" target="233" cy:directed="1"/>
      <edge id="4837" label="13172 (interacts with) 39025" source="375" target="218" cy:directed="1"/>
      <edge id="4836" label="13172 (interacts with) 40511" source="375" target="211" cy:directed="1"/>
      <edge id="4835" label="13172 (interacts with) 40697" source="375" target="210" cy:directed="1"/>
      <edge id="4834" label="13172 (interacts with) 42129" source="375" target="205" cy:directed="1"/>
      <edge id="4833" label="13172 (interacts with) 42829" source="375" target="200" cy:directed="1"/>
      <edge id="4832" label="13172 (interacts with) 43548" source="375" target="195" cy:directed="1"/>
      <edge id="4831" label="13172 (interacts with) 43910" source="375" target="194" cy:directed="1"/>
      <edge id="4830" label="13172 (interacts with) 44175" source="375" target="191" cy:directed="1"/>
      <edge id="4829" label="13172 (interacts with) 44814" source="375" target="186" cy:directed="1"/>
      <edge id="4828" label="13172 (interacts with) 44969" source="375" target="185" cy:directed="1"/>
      <edge id="4827" label="13172 (interacts with) 46493" source="375" target="176" cy:directed="1"/>
      <edge id="4826" label="13172 (interacts with) 47516" source="375" target="172" cy:directed="1"/>
      <edge id="4825" label="13172 (interacts with) 49059" source="375" target="165" cy:directed="1"/>
      <edge id="4824" label="13172 (interacts with) 49998" source="375" target="163" cy:directed="1"/>
      <edge id="4823" label="13172 (interacts with) 50859" source="375" target="157" cy:directed="1"/>
      <edge id="4822" label="13172 (interacts with) 51340" source="375" target="156" cy:directed="1"/>
      <edge id="4821" label="13172 (interacts with) 51923" source="375" target="151" cy:directed="1"/>
      <edge id="4820" label="13172 (interacts with) 52047" source="375" target="149" cy:directed="1"/>
      <edge id="4819" label="13172 (interacts with) 53122" source="375" target="144" cy:directed="1"/>
      <edge id="4818" label="13172 (interacts with) 54260" source="375" target="136" cy:directed="1"/>
      <edge id="4817" label="13172 (interacts with) 54422" source="375" target="135" cy:directed="1"/>
      <edge id="4816" label="13172 (interacts with) 57568" source="375" target="117" cy:directed="1"/>
      <edge id="4815" label="13172 (interacts with) 57613" source="375" target="116" cy:directed="1"/>
      <edge id="4814" label="13172 (interacts with) 58260" source="375" target="109" cy:directed="1"/>
      <edge id="4813" label="13172 (interacts with) 58585" source="375" target="103" cy:directed="1"/>
      <edge id="4812" label="13172 (interacts with) 59350" source="375" target="95" cy:directed="1"/>
      <edge id="4811" label="13172 (interacts with) 59604" source="375" target="92" cy:directed="1"/>
      <edge id="4810" label="13172 (interacts with) 59740" source="375" target="88" cy:directed="1"/>
      <edge id="4809" label="13172 (interacts with) 61172" source="375" target="81" cy:directed="1"/>
      <edge id="4808" label="13172 (interacts with) 61795" source="375" target="75" cy:directed="1"/>
      <edge id="4807" label="13327 (interacts with) 14729" source="374" target="365" cy:directed="1"/>
      <edge id="4806" label="13327 (interacts with) 15134" source="374" target="364" cy:directed="1"/>
      <edge id="4805" label="13327 (interacts with) 16701" source="374" target="359" cy:directed="1"/>
      <edge id="4804" label="13327 (interacts with) 17433" source="374" target="348" cy:directed="1"/>
      <edge id="4803" label="13327 (interacts with) 22034" source="374" target="321" cy:directed="1"/>
      <edge id="4802" label="13327 (interacts with) 22229" source="374" target="318" cy:directed="1"/>
      <edge id="4801" label="13327 (interacts with) 24624" source="374" target="290" cy:directed="1"/>
      <edge id="4800" label="13327 (interacts with) 32375" source="374" target="257" cy:directed="1"/>
      <edge id="4799" label="13327 (interacts with) 36068" source="374" target="236" cy:directed="1"/>
      <edge id="4798" label="13327 (interacts with) 36495" source="374" target="233" cy:directed="1"/>
      <edge id="4797" label="13327 (interacts with) 39589" source="374" target="216" cy:directed="1"/>
      <edge id="4796" label="13327 (interacts with) 40341" source="374" target="213" cy:directed="1"/>
      <edge id="4795" label="13327 (interacts with) 41490" source="374" target="208" cy:directed="1"/>
      <edge id="4794" label="13327 (interacts with) 44379" source="374" target="190" cy:directed="1"/>
      <edge id="4793" label="13327 (interacts with) 46493" source="374" target="176" cy:directed="1"/>
      <edge id="4792" label="13327 (interacts with) 50474" source="374" target="161" cy:directed="1"/>
      <edge id="4791" label="13327 (interacts with) 53122" source="374" target="144" cy:directed="1"/>
      <edge id="4790" label="13327 (interacts with) 61283" source="374" target="80" cy:directed="1"/>
      <edge id="4789" label="10256 (interacts with) 13327" source="373" target="374" cy:directed="1"/>
      <edge id="4788" label="10256 (interacts with) 17046" source="373" target="354" cy:directed="1"/>
      <edge id="4787" label="10256 (interacts with) 17433" source="373" target="348" cy:directed="1"/>
      <edge id="4786" label="10256 (interacts with) 36068" source="373" target="236" cy:directed="1"/>
      <edge id="4785" label="10256 (interacts with) 39589" source="373" target="216" cy:directed="1"/>
      <edge id="4784" label="10256 (interacts with) 44379" source="373" target="190" cy:directed="1"/>
      <edge id="4783" label="10256 (interacts with) 45331" source="373" target="182" cy:directed="1"/>
      <edge id="4782" label="13423 (interacts with) 20497" source="372" target="333" cy:directed="1"/>
      <edge id="4781" label="13423 (interacts with) 22229" source="372" target="318" cy:directed="1"/>
      <edge id="4780" label="13423 (interacts with) 22603" source="372" target="311" cy:directed="1"/>
      <edge id="4779" label="13423 (interacts with) 23790" source="372" target="302" cy:directed="1"/>
      <edge id="4778" label="13423 (interacts with) 24718" source="372" target="289" cy:directed="1"/>
      <edge id="4777" label="13423 (interacts with) 30764" source="372" target="263" cy:directed="1"/>
      <edge id="4776" label="13423 (interacts with) 34485" source="372" target="243" cy:directed="1"/>
      <edge id="4775" label="13423 (interacts with) 37310" source="372" target="229" cy:directed="1"/>
      <edge id="4774" label="13423 (interacts with) 37989" source="372" target="224" cy:directed="1"/>
      <edge id="4773" label="13423 (interacts with) 40193" source="372" target="214" cy:directed="1"/>
      <edge id="4772" label="13423 (interacts with) 46493" source="372" target="176" cy:directed="1"/>
      <edge id="4771" label="13423 (interacts with) 47023" source="372" target="175" cy:directed="1"/>
      <edge id="4770" label="13423 (interacts with) 49998" source="372" target="163" cy:directed="1"/>
      <edge id="4769" label="13423 (interacts with) 53419" source="372" target="142" cy:directed="1"/>
      <edge id="4768" label="13423 (interacts with) 53531" source="372" target="139" cy:directed="1"/>
      <edge id="4767" label="13423 (interacts with) 54712" source="372" target="134" cy:directed="1"/>
      <edge id="4766" label="13423 (interacts with) 56920" source="372" target="122" cy:directed="1"/>
      <edge id="4765" label="13423 (interacts with) 59516" source="372" target="93" cy:directed="1"/>
      <edge id="4764" label="13423 (interacts with) 61889" source="372" target="72" cy:directed="1"/>
      <edge id="4763" label="13712 (interacts with) 15180" source="371" target="363" cy:directed="1"/>
      <edge id="4762" label="13712 (interacts with) 15423" source="371" target="362" cy:directed="1"/>
      <edge id="4761" label="13712 (interacts with) 16701" source="371" target="359" cy:directed="1"/>
      <edge id="4760" label="13712 (interacts with) 16798" source="371" target="357" cy:directed="1"/>
      <edge id="4759" label="13712 (interacts with) 17923" source="371" target="346" cy:directed="1"/>
      <edge id="4758" label="13712 (interacts with) 18835" source="371" target="342" cy:directed="1"/>
      <edge id="4757" label="13712 (interacts with) 18908" source="371" target="341" cy:directed="1"/>
      <edge id="4756" label="13712 (interacts with) 20699" source="371" target="329" cy:directed="1"/>
      <edge id="4755" label="13712 (interacts with) 21037" source="371" target="327" cy:directed="1"/>
      <edge id="4754" label="13712 (interacts with) 21250" source="371" target="325" cy:directed="1"/>
      <edge id="4753" label="13712 (interacts with) 21810" source="371" target="323" cy:directed="1"/>
      <edge id="4752" label="13712 (interacts with) 21961" source="371" target="322" cy:directed="1"/>
      <edge id="4751" label="13712 (interacts with) 22173" source="371" target="320" cy:directed="1"/>
      <edge id="4750" label="13712 (interacts with) 23634" source="371" target="304" cy:directed="1"/>
      <edge id="4749" label="13712 (interacts with) 23865" source="371" target="301" cy:directed="1"/>
      <edge id="4748" label="13712 (interacts with) 23995" source="371" target="298" cy:directed="1"/>
      <edge id="4747" label="13712 (interacts with) 24624" source="371" target="290" cy:directed="1"/>
      <edge id="4746" label="13712 (interacts with) 25068" source="371" target="287" cy:directed="1"/>
      <edge id="4745" label="13712 (interacts with) 25380" source="371" target="285" cy:directed="1"/>
      <edge id="4744" label="13712 (interacts with) 29505" source="371" target="266" cy:directed="1"/>
      <edge id="4743" label="13712 (interacts with) 30385" source="371" target="264" cy:directed="1"/>
      <edge id="4742" label="13712 (interacts with) 33088" source="371" target="251" cy:directed="1"/>
      <edge id="4741" label="13712 (interacts with) 33295" source="371" target="249" cy:directed="1"/>
      <edge id="4740" label="13712 (interacts with) 33424" source="371" target="246" cy:directed="1"/>
      <edge id="4739" label="13712 (interacts with) 35934" source="371" target="237" cy:directed="1"/>
      <edge id="4738" label="13712 (interacts with) 36355" source="371" target="235" cy:directed="1"/>
      <edge id="4737" label="13712 (interacts with) 36495" source="371" target="233" cy:directed="1"/>
      <edge id="4736" label="13712 (interacts with) 36996" source="371" target="231" cy:directed="1"/>
      <edge id="4735" label="13712 (interacts with) 37636" source="371" target="228" cy:directed="1"/>
      <edge id="4734" label="13712 (interacts with) 38566" source="371" target="222" cy:directed="1"/>
      <edge id="4733" label="13712 (interacts with) 38700" source="371" target="221" cy:directed="1"/>
      <edge id="4732" label="13712 (interacts with) 39361" source="371" target="217" cy:directed="1"/>
      <edge id="4731" label="13712 (interacts with) 40511" source="371" target="211" cy:directed="1"/>
      <edge id="4730" label="13712 (interacts with) 40697" source="371" target="210" cy:directed="1"/>
      <edge id="4729" label="13712 (interacts with) 41638" source="371" target="207" cy:directed="1"/>
      <edge id="4728" label="13712 (interacts with) 42327" source="371" target="204" cy:directed="1"/>
      <edge id="4727" label="13712 (interacts with) 42454" source="371" target="203" cy:directed="1"/>
      <edge id="4726" label="13712 (interacts with) 42829" source="371" target="200" cy:directed="1"/>
      <edge id="4725" label="13712 (interacts with) 43910" source="371" target="194" cy:directed="1"/>
      <edge id="4724" label="13712 (interacts with) 44175" source="371" target="191" cy:directed="1"/>
      <edge id="4723" label="13712 (interacts with) 44439" source="371" target="189" cy:directed="1"/>
      <edge id="4722" label="13712 (interacts with) 44814" source="371" target="186" cy:directed="1"/>
      <edge id="4721" label="13712 (interacts with) 44969" source="371" target="185" cy:directed="1"/>
      <edge id="4720" label="13712 (interacts with) 45452" source="371" target="180" cy:directed="1"/>
      <edge id="4719" label="13712 (interacts with) 45894" source="371" target="179" cy:directed="1"/>
      <edge id="4718" label="13712 (interacts with) 46493" source="371" target="176" cy:directed="1"/>
      <edge id="4717" label="13712 (interacts with) 47516" source="371" target="172" cy:directed="1"/>
      <edge id="4716" label="13712 (interacts with) 48793" source="371" target="166" cy:directed="1"/>
      <edge id="4715" label="13712 (interacts with) 50587" source="371" target="159" cy:directed="1"/>
      <edge id="4714" label="13712 (interacts with) 50859" source="371" target="157" cy:directed="1"/>
      <edge id="4713" label="13712 (interacts with) 51923" source="371" target="151" cy:directed="1"/>
      <edge id="4712" label="13712 (interacts with) 52047" source="371" target="149" cy:directed="1"/>
      <edge id="4711" label="13712 (interacts with) 52297" source="371" target="148" cy:directed="1"/>
      <edge id="4710" label="13712 (interacts with) 53122" source="371" target="144" cy:directed="1"/>
      <edge id="4709" label="13712 (interacts with) 53419" source="371" target="142" cy:directed="1"/>
      <edge id="4708" label="13712 (interacts with) 53454" source="371" target="141" cy:directed="1"/>
      <edge id="4707" label="13712 (interacts with) 53766" source="371" target="138" cy:directed="1"/>
      <edge id="4706" label="13712 (interacts with) 54260" source="371" target="136" cy:directed="1"/>
      <edge id="4705" label="13712 (interacts with) 54422" source="371" target="135" cy:directed="1"/>
      <edge id="4704" label="13712 (interacts with) 55220" source="371" target="130" cy:directed="1"/>
      <edge id="4703" label="13712 (interacts with) 56437" source="371" target="126" cy:directed="1"/>
      <edge id="4702" label="13712 (interacts with) 56920" source="371" target="122" cy:directed="1"/>
      <edge id="4701" label="13712 (interacts with) 57236" source="371" target="120" cy:directed="1"/>
      <edge id="4700" label="13712 (interacts with) 57268" source="371" target="119" cy:directed="1"/>
      <edge id="4699" label="13712 (interacts with) 57568" source="371" target="117" cy:directed="1"/>
      <edge id="4698" label="13712 (interacts with) 58198" source="371" target="111" cy:directed="1"/>
      <edge id="4697" label="13712 (interacts with) 58621" source="371" target="102" cy:directed="1"/>
      <edge id="4696" label="13712 (interacts with) 58680" source="371" target="99" cy:directed="1"/>
      <edge id="4695" label="13712 (interacts with) 58941" source="371" target="98" cy:directed="1"/>
      <edge id="4694" label="13712 (interacts with) 59350" source="371" target="95" cy:directed="1"/>
      <edge id="4693" label="13712 (interacts with) 59604" source="371" target="92" cy:directed="1"/>
      <edge id="4692" label="13712 (interacts with) 59705" source="371" target="91" cy:directed="1"/>
      <edge id="4691" label="13712 (interacts with) 59727" source="371" target="90" cy:directed="1"/>
      <edge id="4690" label="13712 (interacts with) 59740" source="371" target="88" cy:directed="1"/>
      <edge id="4689" label="13712 (interacts with) 60705" source="371" target="85" cy:directed="1"/>
      <edge id="4688" label="13712 (interacts with) 60987" source="371" target="84" cy:directed="1"/>
      <edge id="4687" label="13712 (interacts with) 61074" source="371" target="82" cy:directed="1"/>
      <edge id="4686" label="13712 (interacts with) 61172" source="371" target="81" cy:directed="1"/>
      <edge id="4685" label="13712 (interacts with) 61283" source="371" target="80" cy:directed="1"/>
      <edge id="4684" label="13712 (interacts with) 61795" source="371" target="75" cy:directed="1"/>
      <edge id="4683" label="13732 (interacts with) 16798" source="370" target="357" cy:directed="1"/>
      <edge id="4682" label="13732 (interacts with) 16982" source="370" target="355" cy:directed="1"/>
      <edge id="4681" label="13732 (interacts with) 17253" source="370" target="351" cy:directed="1"/>
      <edge id="4680" label="13732 (interacts with) 18835" source="370" target="342" cy:directed="1"/>
      <edge id="4679" label="13732 (interacts with) 18908" source="370" target="341" cy:directed="1"/>
      <edge id="4678" label="13732 (interacts with) 19007" source="370" target="340" cy:directed="1"/>
      <edge id="4677" label="13732 (interacts with) 22501" source="370" target="312" cy:directed="1"/>
      <edge id="4676" label="13732 (interacts with) 22695" source="370" target="310" cy:directed="1"/>
      <edge id="4675" label="13732 (interacts with) 31025" source="370" target="262" cy:directed="1"/>
      <edge id="4674" label="13732 (interacts with) 35934" source="370" target="237" cy:directed="1"/>
      <edge id="4673" label="13732 (interacts with) 42327" source="370" target="204" cy:directed="1"/>
      <edge id="4672" label="13732 (interacts with) 44439" source="370" target="189" cy:directed="1"/>
      <edge id="4671" label="13732 (interacts with) 48555" source="370" target="167" cy:directed="1"/>
      <edge id="4670" label="13732 (interacts with) 52991" source="370" target="145" cy:directed="1"/>
      <edge id="4669" label="13732 (interacts with) 59733" source="370" target="89" cy:directed="1"/>
      <edge id="4668" label="13894 (interacts with) 18835" source="369" target="342" cy:directed="1"/>
      <edge id="4667" label="13894 (interacts with) 18908" source="369" target="341" cy:directed="1"/>
      <edge id="4666" label="13894 (interacts with) 23119" source="369" target="307" cy:directed="1"/>
      <edge id="4665" label="13894 (interacts with) 24621" source="369" target="291" cy:directed="1"/>
      <edge id="4664" label="13894 (interacts with) 31792" source="369" target="260" cy:directed="1"/>
      <edge id="4663" label="13894 (interacts with) 37953" source="369" target="225" cy:directed="1"/>
      <edge id="4662" label="13894 (interacts with) 41638" source="369" target="207" cy:directed="1"/>
      <edge id="4661" label="13894 (interacts with) 41700" source="369" target="206" cy:directed="1"/>
      <edge id="4660" label="13894 (interacts with) 44439" source="369" target="189" cy:directed="1"/>
      <edge id="4659" label="13894 (interacts with) 48555" source="369" target="167" cy:directed="1"/>
      <edge id="4658" label="13894 (interacts with) 51742" source="369" target="155" cy:directed="1"/>
      <edge id="4657" label="13894 (interacts with) 53766" source="369" target="138" cy:directed="1"/>
      <edge id="4656" label="13894 (interacts with) 59733" source="369" target="89" cy:directed="1"/>
      <edge id="4655" label="14136 (interacts with) 15551" source="368" target="361" cy:directed="1"/>
      <edge id="4654" label="14136 (interacts with) 21791" source="368" target="324" cy:directed="1"/>
      <edge id="4653" label="14136 (interacts with) 22034" source="368" target="321" cy:directed="1"/>
      <edge id="4652" label="14136 (interacts with) 27311" source="368" target="276" cy:directed="1"/>
      <edge id="4651" label="14511 (interacts with) 23155" source="367" target="306" cy:directed="1"/>
      <edge id="4650" label="14511 (interacts with) 23298" source="367" target="305" cy:directed="1"/>
      <edge id="4649" label="14511 (interacts with) 27590" source="367" target="275" cy:directed="1"/>
      <edge id="4648" label="14511 (interacts with) 28325" source="367" target="271" cy:directed="1"/>
      <edge id="4647" label="14511 (interacts with) 29313" source="367" target="268" cy:directed="1"/>
      <edge id="4646" label="14511 (interacts with) 29505" source="367" target="266" cy:directed="1"/>
      <edge id="4645" label="14511 (interacts with) 31851" source="367" target="259" cy:directed="1"/>
      <edge id="4644" label="14511 (interacts with) 32695" source="367" target="255" cy:directed="1"/>
      <edge id="4643" label="14511 (interacts with) 33646" source="367" target="245" cy:directed="1"/>
      <edge id="4642" label="14511 (interacts with) 36355" source="367" target="235" cy:directed="1"/>
      <edge id="4641" label="14511 (interacts with) 38754" source="367" target="220" cy:directed="1"/>
      <edge id="4640" label="14511 (interacts with) 39361" source="367" target="217" cy:directed="1"/>
      <edge id="4639" label="14511 (interacts with) 40511" source="367" target="211" cy:directed="1"/>
      <edge id="4638" label="14511 (interacts with) 42661" source="367" target="202" cy:directed="1"/>
      <edge id="4637" label="14511 (interacts with) 45452" source="367" target="180" cy:directed="1"/>
      <edge id="4636" label="14511 (interacts with) 47623" source="367" target="170" cy:directed="1"/>
      <edge id="4635" label="14511 (interacts with) 48793" source="367" target="166" cy:directed="1"/>
      <edge id="4634" label="14511 (interacts with) 50859" source="367" target="157" cy:directed="1"/>
      <edge id="4633" label="14511 (interacts with) 52795" source="367" target="146" cy:directed="1"/>
      <edge id="4632" label="14511 (interacts with) 53332" source="367" target="143" cy:directed="1"/>
      <edge id="4631" label="14511 (interacts with) 53454" source="367" target="141" cy:directed="1"/>
      <edge id="4630" label="14511 (interacts with) 54422" source="367" target="135" cy:directed="1"/>
      <edge id="4629" label="14511 (interacts with) 54827" source="367" target="131" cy:directed="1"/>
      <edge id="4628" label="14511 (interacts with) 56735" source="367" target="123" cy:directed="1"/>
      <edge id="4627" label="14511 (interacts with) 57568" source="367" target="117" cy:directed="1"/>
      <edge id="4626" label="14511 (interacts with) 58198" source="367" target="111" cy:directed="1"/>
      <edge id="4625" label="14511 (interacts with) 58680" source="367" target="99" cy:directed="1"/>
      <edge id="4624" label="14511 (interacts with) 59705" source="367" target="91" cy:directed="1"/>
      <edge id="4623" label="14511 (interacts with) 60214" source="367" target="87" cy:directed="1"/>
      <edge id="4622" label="14511 (interacts with) 61730" source="367" target="76" cy:directed="1"/>
      <edge id="4621" label="14637 (interacts with) 16777" source="366" target="358" cy:directed="1"/>
      <edge id="4620" label="14637 (interacts with) 18824" source="366" target="343" cy:directed="1"/>
      <edge id="4619" label="14637 (interacts with) 22388" source="366" target="313" cy:directed="1"/>
      <edge id="4618" label="14637 (interacts with) 22773" source="366" target="309" cy:directed="1"/>
      <edge id="4617" label="14637 (interacts with) 24354" source="366" target="296" cy:directed="1"/>
      <edge id="4616" label="14637 (interacts with) 24552" source="366" target="293" cy:directed="1"/>
      <edge id="4615" label="14637 (interacts with) 29313" source="366" target="268" cy:directed="1"/>
      <edge id="4614" label="14637 (interacts with) 34937" source="366" target="241" cy:directed="1"/>
      <edge id="4613" label="14637 (interacts with) 38754" source="366" target="220" cy:directed="1"/>
      <edge id="4612" label="14637 (interacts with) 48339" source="366" target="168" cy:directed="1"/>
      <edge id="4611" label="14637 (interacts with) 49059" source="366" target="165" cy:directed="1"/>
      <edge id="4610" label="14637 (interacts with) 60214" source="366" target="87" cy:directed="1"/>
      <edge id="4609" label="14729 (interacts with) 18319" source="365" target="344" cy:directed="1"/>
      <edge id="4608" label="14729 (interacts with) 24624" source="365" target="290" cy:directed="1"/>
      <edge id="4607" label="14729 (interacts with) 32375" source="365" target="257" cy:directed="1"/>
      <edge id="4606" label="14729 (interacts with) 34485" source="365" target="243" cy:directed="1"/>
      <edge id="4605" label="14729 (interacts with) 39589" source="365" target="216" cy:directed="1"/>
      <edge id="4604" label="14729 (interacts with) 40341" source="365" target="213" cy:directed="1"/>
      <edge id="4603" label="14729 (interacts with) 41490" source="365" target="208" cy:directed="1"/>
      <edge id="4602" label="14729 (interacts with) 45255" source="365" target="183" cy:directed="1"/>
      <edge id="4601" label="14729 (interacts with) 45423" source="365" target="181" cy:directed="1"/>
      <edge id="4600" label="14729 (interacts with) 53122" source="365" target="144" cy:directed="1"/>
      <edge id="4599" label="14729 (interacts with) 54712" source="365" target="134" cy:directed="1"/>
      <edge id="4598" label="14729 (interacts with) 56730" source="365" target="125" cy:directed="1"/>
      <edge id="4597" label="14729 (interacts with) 58251" source="365" target="110" cy:directed="1"/>
      <edge id="4596" label="14729 (interacts with) 58621" source="365" target="102" cy:directed="1"/>
      <edge id="4595" label="14729 (interacts with) 61669" source="365" target="77" cy:directed="1"/>
      <edge id="4594" label="14729 (interacts with) 61885" source="365" target="73" cy:directed="1"/>
      <edge id="4593" label="15134 (interacts with) 15423" source="364" target="362" cy:directed="1"/>
      <edge id="4592" label="15134 (interacts with) 16384" source="364" target="360" cy:directed="1"/>
      <edge id="4591" label="15134 (interacts with) 16701" source="364" target="359" cy:directed="1"/>
      <edge id="4590" label="15134 (interacts with) 16982" source="364" target="355" cy:directed="1"/>
      <edge id="4589" label="15134 (interacts with) 18319" source="364" target="344" cy:directed="1"/>
      <edge id="4588" label="15134 (interacts with) 19007" source="364" target="340" cy:directed="1"/>
      <edge id="4587" label="15134 (interacts with) 19035" source="364" target="339" cy:directed="1"/>
      <edge id="4586" label="15134 (interacts with) 20732" source="364" target="328" cy:directed="1"/>
      <edge id="4585" label="15134 (interacts with) 21791" source="364" target="324" cy:directed="1"/>
      <edge id="4584" label="15134 (interacts with) 22034" source="364" target="321" cy:directed="1"/>
      <edge id="4583" label="15134 (interacts with) 22173" source="364" target="320" cy:directed="1"/>
      <edge id="4582" label="15134 (interacts with) 22695" source="364" target="310" cy:directed="1"/>
      <edge id="4581" label="15134 (interacts with) 24475" source="364" target="295" cy:directed="1"/>
      <edge id="4580" label="15134 (interacts with) 24624" source="364" target="290" cy:directed="1"/>
      <edge id="4579" label="15134 (interacts with) 25068" source="364" target="287" cy:directed="1"/>
      <edge id="4578" label="15134 (interacts with) 28226" source="364" target="272" cy:directed="1"/>
      <edge id="4577" label="15134 (interacts with) 29945" source="364" target="265" cy:directed="1"/>
      <edge id="4576" label="15134 (interacts with) 32375" source="364" target="257" cy:directed="1"/>
      <edge id="4575" label="15134 (interacts with) 33424" source="364" target="246" cy:directed="1"/>
      <edge id="4574" label="15134 (interacts with) 38566" source="364" target="222" cy:directed="1"/>
      <edge id="4573" label="15134 (interacts with) 42829" source="364" target="200" cy:directed="1"/>
      <edge id="4572" label="15134 (interacts with) 44969" source="364" target="185" cy:directed="1"/>
      <edge id="4571" label="15134 (interacts with) 45423" source="364" target="181" cy:directed="1"/>
      <edge id="4570" label="15134 (interacts with) 46493" source="364" target="176" cy:directed="1"/>
      <edge id="4569" label="15134 (interacts with) 51923" source="364" target="151" cy:directed="1"/>
      <edge id="4568" label="15134 (interacts with) 52047" source="364" target="149" cy:directed="1"/>
      <edge id="4567" label="15134 (interacts with) 52676" source="364" target="147" cy:directed="1"/>
      <edge id="4566" label="15134 (interacts with) 53122" source="364" target="144" cy:directed="1"/>
      <edge id="4565" label="15134 (interacts with) 57613" source="364" target="116" cy:directed="1"/>
      <edge id="4564" label="15134 (interacts with) 58251" source="364" target="110" cy:directed="1"/>
      <edge id="4563" label="15134 (interacts with) 59604" source="364" target="92" cy:directed="1"/>
      <edge id="4562" label="15134 (interacts with) 59733" source="364" target="89" cy:directed="1"/>
      <edge id="4561" label="15134 (interacts with) 59740" source="364" target="88" cy:directed="1"/>
      <edge id="4560" label="15134 (interacts with) 60705" source="364" target="85" cy:directed="1"/>
      <edge id="4559" label="15134 (interacts with) 61283" source="364" target="80" cy:directed="1"/>
      <edge id="4558" label="15180 (interacts with) 15423" source="363" target="362" cy:directed="1"/>
      <edge id="4557" label="15180 (interacts with) 15551" source="363" target="361" cy:directed="1"/>
      <edge id="4556" label="15180 (interacts with) 16701" source="363" target="359" cy:directed="1"/>
      <edge id="4555" label="15180 (interacts with) 17923" source="363" target="346" cy:directed="1"/>
      <edge id="4554" label="15180 (interacts with) 20240" source="363" target="337" cy:directed="1"/>
      <edge id="4553" label="15180 (interacts with) 20732" source="363" target="328" cy:directed="1"/>
      <edge id="4552" label="15180 (interacts with) 21037" source="363" target="327" cy:directed="1"/>
      <edge id="4551" label="15180 (interacts with) 21791" source="363" target="324" cy:directed="1"/>
      <edge id="4550" label="15180 (interacts with) 21961" source="363" target="322" cy:directed="1"/>
      <edge id="4549" label="15180 (interacts with) 22173" source="363" target="320" cy:directed="1"/>
      <edge id="4548" label="15180 (interacts with) 23873" source="363" target="300" cy:directed="1"/>
      <edge id="4547" label="15180 (interacts with) 24493" source="363" target="294" cy:directed="1"/>
      <edge id="4546" label="15180 (interacts with) 25068" source="363" target="287" cy:directed="1"/>
      <edge id="4545" label="15180 (interacts with) 25380" source="363" target="285" cy:directed="1"/>
      <edge id="4544" label="15180 (interacts with) 25970" source="363" target="281" cy:directed="1"/>
      <edge id="4543" label="15180 (interacts with) 30385" source="363" target="264" cy:directed="1"/>
      <edge id="4542" label="15180 (interacts with) 33088" source="363" target="251" cy:directed="1"/>
      <edge id="4541" label="15180 (interacts with) 35934" source="363" target="237" cy:directed="1"/>
      <edge id="4540" label="15180 (interacts with) 40697" source="363" target="210" cy:directed="1"/>
      <edge id="4539" label="15180 (interacts with) 43548" source="363" target="195" cy:directed="1"/>
      <edge id="4538" label="15180 (interacts with) 44175" source="363" target="191" cy:directed="1"/>
      <edge id="4537" label="15180 (interacts with) 44814" source="363" target="186" cy:directed="1"/>
      <edge id="4536" label="15180 (interacts with) 46493" source="363" target="176" cy:directed="1"/>
      <edge id="4535" label="15180 (interacts with) 47516" source="363" target="172" cy:directed="1"/>
      <edge id="4534" label="15180 (interacts with) 49998" source="363" target="163" cy:directed="1"/>
      <edge id="4533" label="15180 (interacts with) 51923" source="363" target="151" cy:directed="1"/>
      <edge id="4532" label="15180 (interacts with) 52047" source="363" target="149" cy:directed="1"/>
      <edge id="4531" label="15180 (interacts with) 54260" source="363" target="136" cy:directed="1"/>
      <edge id="4530" label="15180 (interacts with) 55744" source="363" target="129" cy:directed="1"/>
      <edge id="4529" label="15180 (interacts with) 57613" source="363" target="116" cy:directed="1"/>
      <edge id="4528" label="15180 (interacts with) 59604" source="363" target="92" cy:directed="1"/>
      <edge id="4527" label="15180 (interacts with) 59740" source="363" target="88" cy:directed="1"/>
      <edge id="4526" label="15180 (interacts with) 61795" source="363" target="75" cy:directed="1"/>
      <edge id="4525" label="15423 (interacts with) 16701" source="362" target="359" cy:directed="1"/>
      <edge id="4524" label="15423 (interacts with) 20240" source="362" target="337" cy:directed="1"/>
      <edge id="4523" label="15423 (interacts with) 20732" source="362" target="328" cy:directed="1"/>
      <edge id="4522" label="15423 (interacts with) 21037" source="362" target="327" cy:directed="1"/>
      <edge id="4521" label="15423 (interacts with) 21250" source="362" target="325" cy:directed="1"/>
      <edge id="4520" label="15423 (interacts with) 21810" source="362" target="323" cy:directed="1"/>
      <edge id="4519" label="15423 (interacts with) 21961" source="362" target="322" cy:directed="1"/>
      <edge id="4518" label="15423 (interacts with) 22173" source="362" target="320" cy:directed="1"/>
      <edge id="4517" label="15423 (interacts with) 23634" source="362" target="304" cy:directed="1"/>
      <edge id="4516" label="15423 (interacts with) 23865" source="362" target="301" cy:directed="1"/>
      <edge id="4515" label="15423 (interacts with) 23873" source="362" target="300" cy:directed="1"/>
      <edge id="4514" label="15423 (interacts with) 24493" source="362" target="294" cy:directed="1"/>
      <edge id="4513" label="15423 (interacts with) 24552" source="362" target="293" cy:directed="1"/>
      <edge id="4512" label="15423 (interacts with) 24624" source="362" target="290" cy:directed="1"/>
      <edge id="4511" label="15423 (interacts with) 25068" source="362" target="287" cy:directed="1"/>
      <edge id="4510" label="15423 (interacts with) 25380" source="362" target="285" cy:directed="1"/>
      <edge id="4509" label="15423 (interacts with) 25838" source="362" target="283" cy:directed="1"/>
      <edge id="4508" label="15423 (interacts with) 30385" source="362" target="264" cy:directed="1"/>
      <edge id="4507" label="15423 (interacts with) 33088" source="362" target="251" cy:directed="1"/>
      <edge id="4506" label="15423 (interacts with) 33424" source="362" target="246" cy:directed="1"/>
      <edge id="4505" label="15423 (interacts with) 35934" source="362" target="237" cy:directed="1"/>
      <edge id="4504" label="15423 (interacts with) 36355" source="362" target="235" cy:directed="1"/>
      <edge id="4503" label="15423 (interacts with) 36495" source="362" target="233" cy:directed="1"/>
      <edge id="4502" label="15423 (interacts with) 38566" source="362" target="222" cy:directed="1"/>
      <edge id="4501" label="15423 (interacts with) 39025" source="362" target="218" cy:directed="1"/>
      <edge id="4500" label="15423 (interacts with) 40511" source="362" target="211" cy:directed="1"/>
      <edge id="4499" label="15423 (interacts with) 40697" source="362" target="210" cy:directed="1"/>
      <edge id="4498" label="15423 (interacts with) 42829" source="362" target="200" cy:directed="1"/>
      <edge id="4497" label="15423 (interacts with) 43548" source="362" target="195" cy:directed="1"/>
      <edge id="4496" label="15423 (interacts with) 43910" source="362" target="194" cy:directed="1"/>
      <edge id="4495" label="15423 (interacts with) 44175" source="362" target="191" cy:directed="1"/>
      <edge id="4494" label="15423 (interacts with) 44814" source="362" target="186" cy:directed="1"/>
      <edge id="4493" label="15423 (interacts with) 44969" source="362" target="185" cy:directed="1"/>
      <edge id="4492" label="15423 (interacts with) 46493" source="362" target="176" cy:directed="1"/>
      <edge id="4491" label="15423 (interacts with) 47516" source="362" target="172" cy:directed="1"/>
      <edge id="4490" label="15423 (interacts with) 48793" source="362" target="166" cy:directed="1"/>
      <edge id="4489" label="15423 (interacts with) 49059" source="362" target="165" cy:directed="1"/>
      <edge id="4488" label="15423 (interacts with) 49998" source="362" target="163" cy:directed="1"/>
      <edge id="4487" label="15423 (interacts with) 50859" source="362" target="157" cy:directed="1"/>
      <edge id="4486" label="15423 (interacts with) 51340" source="362" target="156" cy:directed="1"/>
      <edge id="4485" label="15423 (interacts with) 51923" source="362" target="151" cy:directed="1"/>
      <edge id="4484" label="15423 (interacts with) 52047" source="362" target="149" cy:directed="1"/>
      <edge id="4483" label="15423 (interacts with) 52297" source="362" target="148" cy:directed="1"/>
      <edge id="4482" label="15423 (interacts with) 53122" source="362" target="144" cy:directed="1"/>
      <edge id="4481" label="15423 (interacts with) 54260" source="362" target="136" cy:directed="1"/>
      <edge id="4480" label="15423 (interacts with) 54422" source="362" target="135" cy:directed="1"/>
      <edge id="4479" label="15423 (interacts with) 57268" source="362" target="119" cy:directed="1"/>
      <edge id="4478" label="15423 (interacts with) 57568" source="362" target="117" cy:directed="1"/>
      <edge id="4477" label="15423 (interacts with) 57613" source="362" target="116" cy:directed="1"/>
      <edge id="4476" label="15423 (interacts with) 58260" source="362" target="109" cy:directed="1"/>
      <edge id="4475" label="15423 (interacts with) 58680" source="362" target="99" cy:directed="1"/>
      <edge id="4474" label="15423 (interacts with) 58941" source="362" target="98" cy:directed="1"/>
      <edge id="4473" label="15423 (interacts with) 59350" source="362" target="95" cy:directed="1"/>
      <edge id="4472" label="15423 (interacts with) 59604" source="362" target="92" cy:directed="1"/>
      <edge id="4471" label="15423 (interacts with) 59740" source="362" target="88" cy:directed="1"/>
      <edge id="4470" label="15423 (interacts with) 60705" source="362" target="85" cy:directed="1"/>
      <edge id="4469" label="15423 (interacts with) 61172" source="362" target="81" cy:directed="1"/>
      <edge id="4468" label="15423 (interacts with) 61283" source="362" target="80" cy:directed="1"/>
      <edge id="4467" label="15423 (interacts with) 61795" source="362" target="75" cy:directed="1"/>
      <edge id="4466" label="15551 (interacts with) 19007" source="361" target="340" cy:directed="1"/>
      <edge id="4465" label="15551 (interacts with) 20240" source="361" target="337" cy:directed="1"/>
      <edge id="4464" label="15551 (interacts with) 20732" source="361" target="328" cy:directed="1"/>
      <edge id="4463" label="15551 (interacts with) 21791" source="361" target="324" cy:directed="1"/>
      <edge id="4462" label="15551 (interacts with) 22173" source="361" target="320" cy:directed="1"/>
      <edge id="4461" label="15551 (interacts with) 22695" source="361" target="310" cy:directed="1"/>
      <edge id="4460" label="15551 (interacts with) 25068" source="361" target="287" cy:directed="1"/>
      <edge id="4459" label="15551 (interacts with) 25380" source="361" target="285" cy:directed="1"/>
      <edge id="4458" label="15551 (interacts with) 25970" source="361" target="281" cy:directed="1"/>
      <edge id="4457" label="15551 (interacts with) 27311" source="361" target="276" cy:directed="1"/>
      <edge id="4456" label="15551 (interacts with) 31025" source="361" target="262" cy:directed="1"/>
      <edge id="4455" label="15551 (interacts with) 33088" source="361" target="251" cy:directed="1"/>
      <edge id="4454" label="15551 (interacts with) 35934" source="361" target="237" cy:directed="1"/>
      <edge id="4453" label="15551 (interacts with) 40697" source="361" target="210" cy:directed="1"/>
      <edge id="4452" label="15551 (interacts with) 42129" source="361" target="205" cy:directed="1"/>
      <edge id="4451" label="15551 (interacts with) 43548" source="361" target="195" cy:directed="1"/>
      <edge id="4450" label="15551 (interacts with) 47516" source="361" target="172" cy:directed="1"/>
      <edge id="4449" label="15551 (interacts with) 51923" source="361" target="151" cy:directed="1"/>
      <edge id="4448" label="15551 (interacts with) 52047" source="361" target="149" cy:directed="1"/>
      <edge id="4447" label="15551 (interacts with) 52676" source="361" target="147" cy:directed="1"/>
      <edge id="4446" label="15551 (interacts with) 54260" source="361" target="136" cy:directed="1"/>
      <edge id="4445" label="15551 (interacts with) 55744" source="361" target="129" cy:directed="1"/>
      <edge id="4444" label="15551 (interacts with) 57613" source="361" target="116" cy:directed="1"/>
      <edge id="4443" label="15551 (interacts with) 59604" source="361" target="92" cy:directed="1"/>
      <edge id="4442" label="15551 (interacts with) 59740" source="361" target="88" cy:directed="1"/>
      <edge id="4441" label="15551 (interacts with) 61795" source="361" target="75" cy:directed="1"/>
      <edge id="4440" label="16384 (interacts with) 16982" source="360" target="355" cy:directed="1"/>
      <edge id="4439" label="16384 (interacts with) 19007" source="360" target="340" cy:directed="1"/>
      <edge id="4438" label="16384 (interacts with) 19035" source="360" target="339" cy:directed="1"/>
      <edge id="4437" label="16384 (interacts with) 21810" source="360" target="323" cy:directed="1"/>
      <edge id="4436" label="16384 (interacts with) 22367" source="360" target="315" cy:directed="1"/>
      <edge id="4435" label="16384 (interacts with) 24475" source="360" target="295" cy:directed="1"/>
      <edge id="4434" label="16384 (interacts with) 28226" source="360" target="272" cy:directed="1"/>
      <edge id="4433" label="16384 (interacts with) 31609" source="360" target="261" cy:directed="1"/>
      <edge id="4432" label="16384 (interacts with) 32375" source="360" target="257" cy:directed="1"/>
      <edge id="4431" label="16384 (interacts with) 32775" source="360" target="254" cy:directed="1"/>
      <edge id="4430" label="16384 (interacts with) 33424" source="360" target="246" cy:directed="1"/>
      <edge id="4429" label="16384 (interacts with) 37031" source="360" target="230" cy:directed="1"/>
      <edge id="4428" label="16384 (interacts with) 38566" source="360" target="222" cy:directed="1"/>
      <edge id="4427" label="16384 (interacts with) 38700" source="360" target="221" cy:directed="1"/>
      <edge id="4426" label="16384 (interacts with) 42454" source="360" target="203" cy:directed="1"/>
      <edge id="4425" label="16384 (interacts with) 42829" source="360" target="200" cy:directed="1"/>
      <edge id="4424" label="16384 (interacts with) 44439" source="360" target="189" cy:directed="1"/>
      <edge id="4423" label="16384 (interacts with) 44969" source="360" target="185" cy:directed="1"/>
      <edge id="4422" label="16384 (interacts with) 45423" source="360" target="181" cy:directed="1"/>
      <edge id="4421" label="16384 (interacts with) 50587" source="360" target="159" cy:directed="1"/>
      <edge id="4420" label="16384 (interacts with) 52297" source="360" target="148" cy:directed="1"/>
      <edge id="4419" label="16384 (interacts with) 53122" source="360" target="144" cy:directed="1"/>
      <edge id="4418" label="16384 (interacts with) 53766" source="360" target="138" cy:directed="1"/>
      <edge id="4417" label="16384 (interacts with) 57236" source="360" target="120" cy:directed="1"/>
      <edge id="4416" label="16384 (interacts with) 57268" source="360" target="119" cy:directed="1"/>
      <edge id="4415" label="16384 (interacts with) 58251" source="360" target="110" cy:directed="1"/>
      <edge id="4414" label="16384 (interacts with) 60705" source="360" target="85" cy:directed="1"/>
      <edge id="4413" label="16384 (interacts with) 61283" source="360" target="80" cy:directed="1"/>
      <edge id="4412" label="16701 (interacts with) 17923" source="359" target="346" cy:directed="1"/>
      <edge id="4411" label="16701 (interacts with) 20732" source="359" target="328" cy:directed="1"/>
      <edge id="4410" label="16701 (interacts with) 21037" source="359" target="327" cy:directed="1"/>
      <edge id="4409" label="16701 (interacts with) 22173" source="359" target="320" cy:directed="1"/>
      <edge id="4408" label="16701 (interacts with) 22229" source="359" target="318" cy:directed="1"/>
      <edge id="4407" label="16701 (interacts with) 22695" source="359" target="310" cy:directed="1"/>
      <edge id="4406" label="16701 (interacts with) 23995" source="359" target="298" cy:directed="1"/>
      <edge id="4405" label="16701 (interacts with) 24624" source="359" target="290" cy:directed="1"/>
      <edge id="4404" label="16701 (interacts with) 24718" source="359" target="289" cy:directed="1"/>
      <edge id="4403" label="16701 (interacts with) 25068" source="359" target="287" cy:directed="1"/>
      <edge id="4402" label="16701 (interacts with) 25380" source="359" target="285" cy:directed="1"/>
      <edge id="4401" label="16701 (interacts with) 29945" source="359" target="265" cy:directed="1"/>
      <edge id="4400" label="16701 (interacts with) 30385" source="359" target="264" cy:directed="1"/>
      <edge id="4399" label="16701 (interacts with) 33088" source="359" target="251" cy:directed="1"/>
      <edge id="4398" label="16701 (interacts with) 36495" source="359" target="233" cy:directed="1"/>
      <edge id="4397" label="16701 (interacts with) 37636" source="359" target="228" cy:directed="1"/>
      <edge id="4396" label="16701 (interacts with) 39589" source="359" target="216" cy:directed="1"/>
      <edge id="4395" label="16701 (interacts with) 41490" source="359" target="208" cy:directed="1"/>
      <edge id="4394" label="16701 (interacts with) 41638" source="359" target="207" cy:directed="1"/>
      <edge id="4393" label="16701 (interacts with) 42829" source="359" target="200" cy:directed="1"/>
      <edge id="4392" label="16701 (interacts with) 44379" source="359" target="190" cy:directed="1"/>
      <edge id="4391" label="16701 (interacts with) 46493" source="359" target="176" cy:directed="1"/>
      <edge id="4390" label="16701 (interacts with) 47516" source="359" target="172" cy:directed="1"/>
      <edge id="4389" label="16701 (interacts with) 49998" source="359" target="163" cy:directed="1"/>
      <edge id="4388" label="16701 (interacts with) 51742" source="359" target="155" cy:directed="1"/>
      <edge id="4387" label="16701 (interacts with) 51923" source="359" target="151" cy:directed="1"/>
      <edge id="4386" label="16701 (interacts with) 52047" source="359" target="149" cy:directed="1"/>
      <edge id="4385" label="16701 (interacts with) 52297" source="359" target="148" cy:directed="1"/>
      <edge id="4384" label="16701 (interacts with) 53122" source="359" target="144" cy:directed="1"/>
      <edge id="4383" label="16701 (interacts with) 53419" source="359" target="142" cy:directed="1"/>
      <edge id="4382" label="16701 (interacts with) 53531" source="359" target="139" cy:directed="1"/>
      <edge id="4381" label="16701 (interacts with) 55744" source="359" target="129" cy:directed="1"/>
      <edge id="4380" label="16701 (interacts with) 58621" source="359" target="102" cy:directed="1"/>
      <edge id="4379" label="16701 (interacts with) 59350" source="359" target="95" cy:directed="1"/>
      <edge id="4378" label="16701 (interacts with) 59516" source="359" target="93" cy:directed="1"/>
      <edge id="4377" label="16701 (interacts with) 59604" source="359" target="92" cy:directed="1"/>
      <edge id="4376" label="16701 (interacts with) 59740" source="359" target="88" cy:directed="1"/>
      <edge id="4375" label="16701 (interacts with) 60987" source="359" target="84" cy:directed="1"/>
      <edge id="4374" label="16701 (interacts with) 61074" source="359" target="82" cy:directed="1"/>
      <edge id="4373" label="16701 (interacts with) 61172" source="359" target="81" cy:directed="1"/>
      <edge id="4372" label="16701 (interacts with) 61283" source="359" target="80" cy:directed="1"/>
      <edge id="4371" label="16701 (interacts with) 61889" source="359" target="72" cy:directed="1"/>
      <edge id="4370" label="16777 (interacts with) 18824" source="358" target="343" cy:directed="1"/>
      <edge id="4369" label="16777 (interacts with) 22773" source="358" target="309" cy:directed="1"/>
      <edge id="4368" label="16777 (interacts with) 24354" source="358" target="296" cy:directed="1"/>
      <edge id="4367" label="16777 (interacts with) 34937" source="358" target="241" cy:directed="1"/>
      <edge id="4366" label="16777 (interacts with) 48339" source="358" target="168" cy:directed="1"/>
      <edge id="4365" label="16798 (interacts with) 18835" source="357" target="342" cy:directed="1"/>
      <edge id="4364" label="16798 (interacts with) 18908" source="357" target="341" cy:directed="1"/>
      <edge id="4363" label="16798 (interacts with) 20699" source="357" target="329" cy:directed="1"/>
      <edge id="4362" label="16798 (interacts with) 21810" source="357" target="323" cy:directed="1"/>
      <edge id="4361" label="16798 (interacts with) 22200" source="357" target="319" cy:directed="1"/>
      <edge id="4360" label="16798 (interacts with) 22501" source="357" target="312" cy:directed="1"/>
      <edge id="4359" label="16798 (interacts with) 26085" source="357" target="278" cy:directed="1"/>
      <edge id="4358" label="16798 (interacts with) 32580" source="357" target="256" cy:directed="1"/>
      <edge id="4357" label="16798 (interacts with) 34440" source="357" target="244" cy:directed="1"/>
      <edge id="4356" label="16798 (interacts with) 35934" source="357" target="237" cy:directed="1"/>
      <edge id="4355" label="16798 (interacts with) 36996" source="357" target="231" cy:directed="1"/>
      <edge id="4354" label="16798 (interacts with) 38700" source="357" target="221" cy:directed="1"/>
      <edge id="4353" label="16798 (interacts with) 39361" source="357" target="217" cy:directed="1"/>
      <edge id="4352" label="16798 (interacts with) 39943" source="357" target="215" cy:directed="1"/>
      <edge id="4351" label="16798 (interacts with) 40511" source="357" target="211" cy:directed="1"/>
      <edge id="4350" label="16798 (interacts with) 42327" source="357" target="204" cy:directed="1"/>
      <edge id="4349" label="16798 (interacts with) 42454" source="357" target="203" cy:directed="1"/>
      <edge id="4348" label="16798 (interacts with) 42662" source="357" target="201" cy:directed="1"/>
      <edge id="4347" label="16798 (interacts with) 42829" source="357" target="200" cy:directed="1"/>
      <edge id="4346" label="16798 (interacts with) 42907" source="357" target="197" cy:directed="1"/>
      <edge id="4345" label="16798 (interacts with) 44439" source="357" target="189" cy:directed="1"/>
      <edge id="4344" label="16798 (interacts with) 44800" source="357" target="187" cy:directed="1"/>
      <edge id="4343" label="16798 (interacts with) 44969" source="357" target="185" cy:directed="1"/>
      <edge id="4342" label="16798 (interacts with) 45452" source="357" target="180" cy:directed="1"/>
      <edge id="4341" label="16798 (interacts with) 45894" source="357" target="179" cy:directed="1"/>
      <edge id="4340" label="16798 (interacts with) 46384" source="357" target="177" cy:directed="1"/>
      <edge id="4339" label="16798 (interacts with) 47507" source="357" target="173" cy:directed="1"/>
      <edge id="4338" label="16798 (interacts with) 48555" source="357" target="167" cy:directed="1"/>
      <edge id="4337" label="16798 (interacts with) 48793" source="357" target="166" cy:directed="1"/>
      <edge id="4336" label="16798 (interacts with) 50527" source="357" target="160" cy:directed="1"/>
      <edge id="4335" label="16798 (interacts with) 50587" source="357" target="159" cy:directed="1"/>
      <edge id="4334" label="16798 (interacts with) 50859" source="357" target="157" cy:directed="1"/>
      <edge id="4333" label="16798 (interacts with) 51824" source="357" target="154" cy:directed="1"/>
      <edge id="4332" label="16798 (interacts with) 51907" source="357" target="153" cy:directed="1"/>
      <edge id="4331" label="16798 (interacts with) 52297" source="357" target="148" cy:directed="1"/>
      <edge id="4330" label="16798 (interacts with) 53454" source="357" target="141" cy:directed="1"/>
      <edge id="4329" label="16798 (interacts with) 53766" source="357" target="138" cy:directed="1"/>
      <edge id="4328" label="16798 (interacts with) 56198" source="357" target="128" cy:directed="1"/>
      <edge id="4327" label="16798 (interacts with) 56437" source="357" target="126" cy:directed="1"/>
      <edge id="4326" label="16798 (interacts with) 57005" source="357" target="121" cy:directed="1"/>
      <edge id="4325" label="16798 (interacts with) 57236" source="357" target="120" cy:directed="1"/>
      <edge id="4324" label="16798 (interacts with) 57268" source="357" target="119" cy:directed="1"/>
      <edge id="4323" label="16798 (interacts with) 57703" source="357" target="115" cy:directed="1"/>
      <edge id="4322" label="16798 (interacts with) 58198" source="357" target="111" cy:directed="1"/>
      <edge id="4321" label="16798 (interacts with) 58680" source="357" target="99" cy:directed="1"/>
      <edge id="4320" label="16798 (interacts with) 59705" source="357" target="91" cy:directed="1"/>
      <edge id="4319" label="16798 (interacts with) 60705" source="357" target="85" cy:directed="1"/>
      <edge id="4318" label="16798 (interacts with) 61172" source="357" target="81" cy:directed="1"/>
      <edge id="4317" label="16798 (interacts with) 61630" source="357" target="78" cy:directed="1"/>
      <edge id="4316" label="16801 (interacts with) 20508" source="356" target="332" cy:directed="1"/>
      <edge id="4315" label="16801 (interacts with) 26085" source="356" target="278" cy:directed="1"/>
      <edge id="4314" label="16801 (interacts with) 26984" source="356" target="277" cy:directed="1"/>
      <edge id="4313" label="16801 (interacts with) 31934" source="356" target="258" cy:directed="1"/>
      <edge id="4312" label="16801 (interacts with) 32580" source="356" target="256" cy:directed="1"/>
      <edge id="4311" label="16801 (interacts with) 33294" source="356" target="250" cy:directed="1"/>
      <edge id="4310" label="16801 (interacts with) 33365" source="356" target="248" cy:directed="1"/>
      <edge id="4309" label="16801 (interacts with) 33405" source="356" target="247" cy:directed="1"/>
      <edge id="4308" label="16801 (interacts with) 34440" source="356" target="244" cy:directed="1"/>
      <edge id="4307" label="16801 (interacts with) 42662" source="356" target="201" cy:directed="1"/>
      <edge id="4306" label="16801 (interacts with) 42889" source="356" target="198" cy:directed="1"/>
      <edge id="4305" label="16801 (interacts with) 50527" source="356" target="160" cy:directed="1"/>
      <edge id="4304" label="16801 (interacts with) 57703" source="356" target="115" cy:directed="1"/>
      <edge id="4303" label="16801 (interacts with) 61630" source="356" target="78" cy:directed="1"/>
      <edge id="4302" label="16982 (interacts with) 18835" source="355" target="342" cy:directed="1"/>
      <edge id="4301" label="16982 (interacts with) 19007" source="355" target="340" cy:directed="1"/>
      <edge id="4300" label="16982 (interacts with) 19035" source="355" target="339" cy:directed="1"/>
      <edge id="4299" label="16982 (interacts with) 21791" source="355" target="324" cy:directed="1"/>
      <edge id="4298" label="16982 (interacts with) 22501" source="355" target="312" cy:directed="1"/>
      <edge id="4297" label="16982 (interacts with) 22695" source="355" target="310" cy:directed="1"/>
      <edge id="4296" label="16982 (interacts with) 24621" source="355" target="291" cy:directed="1"/>
      <edge id="4295" label="16982 (interacts with) 25068" source="355" target="287" cy:directed="1"/>
      <edge id="4294" label="16982 (interacts with) 27311" source="355" target="276" cy:directed="1"/>
      <edge id="4293" label="16982 (interacts with) 31025" source="355" target="262" cy:directed="1"/>
      <edge id="4292" label="16982 (interacts with) 33424" source="355" target="246" cy:directed="1"/>
      <edge id="4291" label="16982 (interacts with) 35934" source="355" target="237" cy:directed="1"/>
      <edge id="4290" label="16982 (interacts with) 44439" source="355" target="189" cy:directed="1"/>
      <edge id="4289" label="16982 (interacts with) 44969" source="355" target="185" cy:directed="1"/>
      <edge id="4288" label="16982 (interacts with) 48555" source="355" target="167" cy:directed="1"/>
      <edge id="4287" label="16982 (interacts with) 51742" source="355" target="155" cy:directed="1"/>
      <edge id="4286" label="16982 (interacts with) 59604" source="355" target="92" cy:directed="1"/>
      <edge id="4285" label="16982 (interacts with) 59733" source="355" target="89" cy:directed="1"/>
      <edge id="4284" label="17046 (interacts with) 28533" source="354" target="270" cy:directed="1"/>
      <edge id="4283" label="17046 (interacts with) 35331" source="354" target="240" cy:directed="1"/>
      <edge id="4282" label="17046 (interacts with) 36068" source="354" target="236" cy:directed="1"/>
      <edge id="4281" label="17046 (interacts with) 36976" source="354" target="232" cy:directed="1"/>
      <edge id="4280" label="17046 (interacts with) 39589" source="354" target="216" cy:directed="1"/>
      <edge id="4279" label="17046 (interacts with) 40341" source="354" target="213" cy:directed="1"/>
      <edge id="4278" label="17046 (interacts with) 44379" source="354" target="190" cy:directed="1"/>
      <edge id="4277" label="17046 (interacts with) 50474" source="354" target="161" cy:directed="1"/>
      <edge id="4276" label="17046 (interacts with) 56260" source="354" target="127" cy:directed="1"/>
      <edge id="4275" label="17190 (interacts with) 19035" source="353" target="339" cy:directed="1"/>
      <edge id="4274" label="17190 (interacts with) 21054" source="353" target="326" cy:directed="1"/>
      <edge id="4273" label="17190 (interacts with) 22367" source="353" target="315" cy:directed="1"/>
      <edge id="4272" label="17190 (interacts with) 22989" source="353" target="308" cy:directed="1"/>
      <edge id="4271" label="17190 (interacts with) 24475" source="353" target="295" cy:directed="1"/>
      <edge id="4270" label="17190 (interacts with) 24554" source="353" target="292" cy:directed="1"/>
      <edge id="4269" label="17190 (interacts with) 27810" source="353" target="273" cy:directed="1"/>
      <edge id="4268" label="17190 (interacts with) 28226" source="353" target="272" cy:directed="1"/>
      <edge id="4267" label="17190 (interacts with) 31609" source="353" target="261" cy:directed="1"/>
      <edge id="4266" label="17190 (interacts with) 32775" source="353" target="254" cy:directed="1"/>
      <edge id="4265" label="17190 (interacts with) 44467" source="353" target="188" cy:directed="1"/>
      <edge id="4264" label="17190 (interacts with) 45423" source="353" target="181" cy:directed="1"/>
      <edge id="4263" label="17190 (interacts with) 46091" source="353" target="178" cy:directed="1"/>
      <edge id="4262" label="17190 (interacts with) 51936" source="353" target="150" cy:directed="1"/>
      <edge id="4261" label="17190 (interacts with) 53502" source="353" target="140" cy:directed="1"/>
      <edge id="4260" label="17190 (interacts with) 58251" source="353" target="110" cy:directed="1"/>
      <edge id="4259" label="4951 (interacts with) 17190" source="352" target="353" cy:directed="1"/>
      <edge id="4258" label="4951 (interacts with) 24554" source="352" target="292" cy:directed="1"/>
      <edge id="4257" label="4951 (interacts with) 28226" source="352" target="272" cy:directed="1"/>
      <edge id="4256" label="4951 (interacts with) 28642" source="352" target="269" cy:directed="1"/>
      <edge id="4255" label="4951 (interacts with) 32775" source="352" target="254" cy:directed="1"/>
      <edge id="4254" label="4951 (interacts with) 44467" source="352" target="188" cy:directed="1"/>
      <edge id="4253" label="4951 (interacts with) 45423" source="352" target="181" cy:directed="1"/>
      <edge id="4252" label="4951 (interacts with) 46091" source="352" target="178" cy:directed="1"/>
      <edge id="4251" label="4951 (interacts with) 51936" source="352" target="150" cy:directed="1"/>
      <edge id="4250" label="4951 (interacts with) 53502" source="352" target="140" cy:directed="1"/>
      <edge id="4249" label="4951 (interacts with) 61669" source="352" target="77" cy:directed="1"/>
      <edge id="4248" label="4951 (interacts with) 61885" source="352" target="73" cy:directed="1"/>
      <edge id="4247" label="17253 (interacts with) 21791" source="351" target="324" cy:directed="1"/>
      <edge id="4246" label="17253 (interacts with) 31025" source="351" target="262" cy:directed="1"/>
      <edge id="4245" label="17289 (interacts with) 20262" source="350" target="336" cy:directed="1"/>
      <edge id="4244" label="17289 (interacts with) 20638" source="350" target="331" cy:directed="1"/>
      <edge id="4243" label="17289 (interacts with) 22388" source="350" target="313" cy:directed="1"/>
      <edge id="4242" label="17289 (interacts with) 23155" source="350" target="306" cy:directed="1"/>
      <edge id="4241" label="17289 (interacts with) 25387" source="350" target="284" cy:directed="1"/>
      <edge id="4240" label="17289 (interacts with) 35556" source="350" target="239" cy:directed="1"/>
      <edge id="4239" label="17289 (interacts with) 36466" source="350" target="234" cy:directed="1"/>
      <edge id="4238" label="17289 (interacts with) 40424" source="350" target="212" cy:directed="1"/>
      <edge id="4237" label="17289 (interacts with) 60390" source="350" target="86" cy:directed="1"/>
      <edge id="4236" label="17289 (interacts with) 60999" source="350" target="83" cy:directed="1"/>
      <edge id="4235" label="8509 (interacts with) 17289" source="349" target="350" cy:directed="1"/>
      <edge id="4234" label="8509 (interacts with) 20262" source="349" target="336" cy:directed="1"/>
      <edge id="4233" label="8509 (interacts with) 20638" source="349" target="331" cy:directed="1"/>
      <edge id="4232" label="8509 (interacts with) 22388" source="349" target="313" cy:directed="1"/>
      <edge id="4231" label="8509 (interacts with) 25387" source="349" target="284" cy:directed="1"/>
      <edge id="4230" label="8509 (interacts with) 36466" source="349" target="234" cy:directed="1"/>
      <edge id="4229" label="8509 (interacts with) 40424" source="349" target="212" cy:directed="1"/>
      <edge id="4228" label="8509 (interacts with) 60390" source="349" target="86" cy:directed="1"/>
      <edge id="4227" label="8509 (interacts with) 60999" source="349" target="83" cy:directed="1"/>
      <edge id="4226" label="8509 (interacts with) 61840" source="349" target="74" cy:directed="1"/>
      <edge id="4225" label="17433 (interacts with) 24621" source="348" target="291" cy:directed="1"/>
      <edge id="4224" label="17433 (interacts with) 34812" source="348" target="242" cy:directed="1"/>
      <edge id="4223" label="17433 (interacts with) 36068" source="348" target="236" cy:directed="1"/>
      <edge id="4222" label="17802 (interacts with) 22388" source="347" target="313" cy:directed="1"/>
      <edge id="4221" label="17802 (interacts with) 22773" source="347" target="309" cy:directed="1"/>
      <edge id="4220" label="17802 (interacts with) 23155" source="347" target="306" cy:directed="1"/>
      <edge id="4219" label="17802 (interacts with) 23736" source="347" target="303" cy:directed="1"/>
      <edge id="4218" label="17802 (interacts with) 23873" source="347" target="300" cy:directed="1"/>
      <edge id="4217" label="17802 (interacts with) 24354" source="347" target="296" cy:directed="1"/>
      <edge id="4216" label="17802 (interacts with) 24552" source="347" target="293" cy:directed="1"/>
      <edge id="4215" label="17802 (interacts with) 25387" source="347" target="284" cy:directed="1"/>
      <edge id="4214" label="17802 (interacts with) 25838" source="347" target="283" cy:directed="1"/>
      <edge id="4213" label="17802 (interacts with) 27590" source="347" target="275" cy:directed="1"/>
      <edge id="4212" label="17802 (interacts with) 28325" source="347" target="271" cy:directed="1"/>
      <edge id="4211" label="17802 (interacts with) 29313" source="347" target="268" cy:directed="1"/>
      <edge id="4210" label="17802 (interacts with) 31851" source="347" target="259" cy:directed="1"/>
      <edge id="4209" label="17802 (interacts with) 32695" source="347" target="255" cy:directed="1"/>
      <edge id="4208" label="17802 (interacts with) 33646" source="347" target="245" cy:directed="1"/>
      <edge id="4207" label="17802 (interacts with) 34937" source="347" target="241" cy:directed="1"/>
      <edge id="4206" label="17802 (interacts with) 35556" source="347" target="239" cy:directed="1"/>
      <edge id="4205" label="17802 (interacts with) 35628" source="347" target="238" cy:directed="1"/>
      <edge id="4204" label="17802 (interacts with) 39025" source="347" target="218" cy:directed="1"/>
      <edge id="4203" label="17802 (interacts with) 40511" source="347" target="211" cy:directed="1"/>
      <edge id="4202" label="17802 (interacts with) 42129" source="347" target="205" cy:directed="1"/>
      <edge id="4201" label="17802 (interacts with) 43910" source="347" target="194" cy:directed="1"/>
      <edge id="4200" label="17802 (interacts with) 44175" source="347" target="191" cy:directed="1"/>
      <edge id="4199" label="17802 (interacts with) 44814" source="347" target="186" cy:directed="1"/>
      <edge id="4198" label="17802 (interacts with) 47619" source="347" target="171" cy:directed="1"/>
      <edge id="4197" label="17802 (interacts with) 48339" source="347" target="168" cy:directed="1"/>
      <edge id="4196" label="17802 (interacts with) 48793" source="347" target="166" cy:directed="1"/>
      <edge id="4195" label="17802 (interacts with) 51340" source="347" target="156" cy:directed="1"/>
      <edge id="4194" label="17802 (interacts with) 54422" source="347" target="135" cy:directed="1"/>
      <edge id="4193" label="17802 (interacts with) 56735" source="347" target="123" cy:directed="1"/>
      <edge id="4192" label="17802 (interacts with) 57568" source="347" target="117" cy:directed="1"/>
      <edge id="4191" label="17802 (interacts with) 58260" source="347" target="109" cy:directed="1"/>
      <edge id="4190" label="17802 (interacts with) 58341" source="347" target="107" cy:directed="1"/>
      <edge id="4189" label="17802 (interacts with) 58347" source="347" target="106" cy:directed="1"/>
      <edge id="4188" label="17802 (interacts with) 60214" source="347" target="87" cy:directed="1"/>
      <edge id="4187" label="17802 (interacts with) 61795" source="347" target="75" cy:directed="1"/>
      <edge id="4186" label="17802 (interacts with) 61840" source="347" target="74" cy:directed="1"/>
      <edge id="4185" label="17923 (interacts with) 19116" source="346" target="338" cy:directed="1"/>
      <edge id="4184" label="17923 (interacts with) 20435" source="346" target="334" cy:directed="1"/>
      <edge id="4183" label="17923 (interacts with) 20497" source="346" target="333" cy:directed="1"/>
      <edge id="4182" label="17923 (interacts with) 20652" source="346" target="330" cy:directed="1"/>
      <edge id="4181" label="17923 (interacts with) 21037" source="346" target="327" cy:directed="1"/>
      <edge id="4180" label="17923 (interacts with) 21250" source="346" target="325" cy:directed="1"/>
      <edge id="4179" label="17923 (interacts with) 21961" source="346" target="322" cy:directed="1"/>
      <edge id="4178" label="17923 (interacts with) 22229" source="346" target="318" cy:directed="1"/>
      <edge id="4177" label="17923 (interacts with) 23119" source="346" target="307" cy:directed="1"/>
      <edge id="4176" label="17923 (interacts with) 23995" source="346" target="298" cy:directed="1"/>
      <edge id="4175" label="17923 (interacts with) 24493" source="346" target="294" cy:directed="1"/>
      <edge id="4174" label="17923 (interacts with) 24718" source="346" target="289" cy:directed="1"/>
      <edge id="4173" label="17923 (interacts with) 25380" source="346" target="285" cy:directed="1"/>
      <edge id="4172" label="17923 (interacts with) 25893" source="346" target="282" cy:directed="1"/>
      <edge id="4171" label="17923 (interacts with) 30385" source="346" target="264" cy:directed="1"/>
      <edge id="4170" label="17923 (interacts with) 31792" source="346" target="260" cy:directed="1"/>
      <edge id="4169" label="17923 (interacts with) 36495" source="346" target="233" cy:directed="1"/>
      <edge id="4168" label="17923 (interacts with) 36996" source="346" target="231" cy:directed="1"/>
      <edge id="4167" label="17923 (interacts with) 37636" source="346" target="228" cy:directed="1"/>
      <edge id="4166" label="17923 (interacts with) 38279" source="346" target="223" cy:directed="1"/>
      <edge id="4165" label="17923 (interacts with) 38994" source="346" target="219" cy:directed="1"/>
      <edge id="4164" label="17923 (interacts with) 41638" source="346" target="207" cy:directed="1"/>
      <edge id="4163" label="17923 (interacts with) 41700" source="346" target="206" cy:directed="1"/>
      <edge id="4162" label="17923 (interacts with) 42907" source="346" target="197" cy:directed="1"/>
      <edge id="4161" label="17923 (interacts with) 44439" source="346" target="189" cy:directed="1"/>
      <edge id="4160" label="17923 (interacts with) 45894" source="346" target="179" cy:directed="1"/>
      <edge id="4159" label="17923 (interacts with) 46493" source="346" target="176" cy:directed="1"/>
      <edge id="4158" label="17923 (interacts with) 47023" source="346" target="175" cy:directed="1"/>
      <edge id="4157" label="17923 (interacts with) 47256" source="346" target="174" cy:directed="1"/>
      <edge id="4156" label="17923 (interacts with) 53419" source="346" target="142" cy:directed="1"/>
      <edge id="4155" label="17923 (interacts with) 53531" source="346" target="139" cy:directed="1"/>
      <edge id="4154" label="17923 (interacts with) 55220" source="346" target="130" cy:directed="1"/>
      <edge id="4153" label="17923 (interacts with) 55744" source="346" target="129" cy:directed="1"/>
      <edge id="4152" label="17923 (interacts with) 56920" source="346" target="122" cy:directed="1"/>
      <edge id="4151" label="17923 (interacts with) 57556" source="346" target="118" cy:directed="1"/>
      <edge id="4150" label="17923 (interacts with) 58941" source="346" target="98" cy:directed="1"/>
      <edge id="4149" label="17923 (interacts with) 59350" source="346" target="95" cy:directed="1"/>
      <edge id="4148" label="17923 (interacts with) 59472" source="346" target="94" cy:directed="1"/>
      <edge id="4147" label="17923 (interacts with) 59516" source="346" target="93" cy:directed="1"/>
      <edge id="4146" label="17923 (interacts with) 59727" source="346" target="90" cy:directed="1"/>
      <edge id="4145" label="17923 (interacts with) 60987" source="346" target="84" cy:directed="1"/>
      <edge id="4144" label="17923 (interacts with) 61074" source="346" target="82" cy:directed="1"/>
      <edge id="4143" label="17923 (interacts with) 61630" source="346" target="78" cy:directed="1"/>
      <edge id="4142" label="17923 (interacts with) 61889" source="346" target="72" cy:directed="1"/>
      <edge id="4141" label="17925 (interacts with) 24730" source="345" target="288" cy:directed="1"/>
      <edge id="4140" label="17925 (interacts with) 28533" source="345" target="270" cy:directed="1"/>
      <edge id="4139" label="17925 (interacts with) 33295" source="345" target="249" cy:directed="1"/>
      <edge id="4138" label="17925 (interacts with) 42454" source="345" target="203" cy:directed="1"/>
      <edge id="4137" label="17925 (interacts with) 50587" source="345" target="159" cy:directed="1"/>
      <edge id="4136" label="17925 (interacts with) 51907" source="345" target="153" cy:directed="1"/>
      <edge id="4135" label="17925 (interacts with) 53454" source="345" target="141" cy:directed="1"/>
      <edge id="4134" label="17925 (interacts with) 57236" source="345" target="120" cy:directed="1"/>
      <edge id="4133" label="17925 (interacts with) 62023" source="345" target="71" cy:directed="1"/>
      <edge id="4132" label="18319 (interacts with) 22173" source="344" target="320" cy:directed="1"/>
      <edge id="4131" label="18319 (interacts with) 23634" source="344" target="304" cy:directed="1"/>
      <edge id="4130" label="18319 (interacts with) 24475" source="344" target="295" cy:directed="1"/>
      <edge id="4129" label="18319 (interacts with) 24554" source="344" target="292" cy:directed="1"/>
      <edge id="4128" label="18319 (interacts with) 24624" source="344" target="290" cy:directed="1"/>
      <edge id="4127" label="18319 (interacts with) 28226" source="344" target="272" cy:directed="1"/>
      <edge id="4126" label="18319 (interacts with) 29945" source="344" target="265" cy:directed="1"/>
      <edge id="4125" label="18319 (interacts with) 32375" source="344" target="257" cy:directed="1"/>
      <edge id="4124" label="18319 (interacts with) 32775" source="344" target="254" cy:directed="1"/>
      <edge id="4123" label="18319 (interacts with) 38566" source="344" target="222" cy:directed="1"/>
      <edge id="4122" label="18319 (interacts with) 39589" source="344" target="216" cy:directed="1"/>
      <edge id="4121" label="18319 (interacts with) 41490" source="344" target="208" cy:directed="1"/>
      <edge id="4120" label="18319 (interacts with) 42829" source="344" target="200" cy:directed="1"/>
      <edge id="4119" label="18319 (interacts with) 44467" source="344" target="188" cy:directed="1"/>
      <edge id="4118" label="18319 (interacts with) 45255" source="344" target="183" cy:directed="1"/>
      <edge id="4117" label="18319 (interacts with) 45423" source="344" target="181" cy:directed="1"/>
      <edge id="4116" label="18319 (interacts with) 51923" source="344" target="151" cy:directed="1"/>
      <edge id="4115" label="18319 (interacts with) 52297" source="344" target="148" cy:directed="1"/>
      <edge id="4114" label="18319 (interacts with) 53122" source="344" target="144" cy:directed="1"/>
      <edge id="4113" label="18319 (interacts with) 53502" source="344" target="140" cy:directed="1"/>
      <edge id="4112" label="18319 (interacts with) 57268" source="344" target="119" cy:directed="1"/>
      <edge id="4111" label="18319 (interacts with) 58251" source="344" target="110" cy:directed="1"/>
      <edge id="4110" label="18319 (interacts with) 58621" source="344" target="102" cy:directed="1"/>
      <edge id="4109" label="18319 (interacts with) 60705" source="344" target="85" cy:directed="1"/>
      <edge id="4108" label="18319 (interacts with) 61172" source="344" target="81" cy:directed="1"/>
      <edge id="4107" label="18319 (interacts with) 61283" source="344" target="80" cy:directed="1"/>
      <edge id="4106" label="18319 (interacts with) 61669" source="344" target="77" cy:directed="1"/>
      <edge id="4105" label="18319 (interacts with) 61885" source="344" target="73" cy:directed="1"/>
      <edge id="4104" label="18824 (interacts with) 22388" source="343" target="313" cy:directed="1"/>
      <edge id="4103" label="18824 (interacts with) 22773" source="343" target="309" cy:directed="1"/>
      <edge id="4102" label="18824 (interacts with) 24354" source="343" target="296" cy:directed="1"/>
      <edge id="4101" label="18824 (interacts with) 24552" source="343" target="293" cy:directed="1"/>
      <edge id="4100" label="18824 (interacts with) 28325" source="343" target="271" cy:directed="1"/>
      <edge id="4099" label="18824 (interacts with) 29313" source="343" target="268" cy:directed="1"/>
      <edge id="4098" label="18824 (interacts with) 33646" source="343" target="245" cy:directed="1"/>
      <edge id="4097" label="18824 (interacts with) 34937" source="343" target="241" cy:directed="1"/>
      <edge id="4096" label="18824 (interacts with) 35628" source="343" target="238" cy:directed="1"/>
      <edge id="4095" label="18824 (interacts with) 38754" source="343" target="220" cy:directed="1"/>
      <edge id="4094" label="18824 (interacts with) 48339" source="343" target="168" cy:directed="1"/>
      <edge id="4093" label="18824 (interacts with) 58341" source="343" target="107" cy:directed="1"/>
      <edge id="4092" label="18824 (interacts with) 58347" source="343" target="106" cy:directed="1"/>
      <edge id="4091" label="18824 (interacts with) 60214" source="343" target="87" cy:directed="1"/>
      <edge id="4090" label="18824 (interacts with) 61840" source="343" target="74" cy:directed="1"/>
      <edge id="4089" label="18835 (interacts with) 18908" source="342" target="341" cy:directed="1"/>
      <edge id="4088" label="18835 (interacts with) 20508" source="342" target="332" cy:directed="1"/>
      <edge id="4087" label="18835 (interacts with) 20699" source="342" target="329" cy:directed="1"/>
      <edge id="4086" label="18835 (interacts with) 21810" source="342" target="323" cy:directed="1"/>
      <edge id="4085" label="18835 (interacts with) 22200" source="342" target="319" cy:directed="1"/>
      <edge id="4084" label="18835 (interacts with) 22501" source="342" target="312" cy:directed="1"/>
      <edge id="4083" label="18835 (interacts with) 23119" source="342" target="307" cy:directed="1"/>
      <edge id="4082" label="18835 (interacts with) 23995" source="342" target="298" cy:directed="1"/>
      <edge id="4081" label="18835 (interacts with) 25893" source="342" target="282" cy:directed="1"/>
      <edge id="4080" label="18835 (interacts with) 26085" source="342" target="278" cy:directed="1"/>
      <edge id="4079" label="18835 (interacts with) 26984" source="342" target="277" cy:directed="1"/>
      <edge id="4078" label="18835 (interacts with) 31792" source="342" target="260" cy:directed="1"/>
      <edge id="4077" label="18835 (interacts with) 32580" source="342" target="256" cy:directed="1"/>
      <edge id="4076" label="18835 (interacts with) 34440" source="342" target="244" cy:directed="1"/>
      <edge id="4075" label="18835 (interacts with) 35934" source="342" target="237" cy:directed="1"/>
      <edge id="4074" label="18835 (interacts with) 36996" source="342" target="231" cy:directed="1"/>
      <edge id="4073" label="18835 (interacts with) 37953" source="342" target="225" cy:directed="1"/>
      <edge id="4072" label="18835 (interacts with) 38700" source="342" target="221" cy:directed="1"/>
      <edge id="4071" label="18835 (interacts with) 39361" source="342" target="217" cy:directed="1"/>
      <edge id="4070" label="18835 (interacts with) 39943" source="342" target="215" cy:directed="1"/>
      <edge id="4069" label="18835 (interacts with) 41638" source="342" target="207" cy:directed="1"/>
      <edge id="4068" label="18835 (interacts with) 41700" source="342" target="206" cy:directed="1"/>
      <edge id="4067" label="18835 (interacts with) 42327" source="342" target="204" cy:directed="1"/>
      <edge id="4066" label="18835 (interacts with) 42662" source="342" target="201" cy:directed="1"/>
      <edge id="4065" label="18835 (interacts with) 42889" source="342" target="198" cy:directed="1"/>
      <edge id="4064" label="18835 (interacts with) 42907" source="342" target="197" cy:directed="1"/>
      <edge id="4063" label="18835 (interacts with) 44439" source="342" target="189" cy:directed="1"/>
      <edge id="4062" label="18835 (interacts with) 44800" source="342" target="187" cy:directed="1"/>
      <edge id="4061" label="18835 (interacts with) 44969" source="342" target="185" cy:directed="1"/>
      <edge id="4060" label="18835 (interacts with) 45894" source="342" target="179" cy:directed="1"/>
      <edge id="4059" label="18835 (interacts with) 47256" source="342" target="174" cy:directed="1"/>
      <edge id="4058" label="18835 (interacts with) 48555" source="342" target="167" cy:directed="1"/>
      <edge id="4057" label="18835 (interacts with) 50527" source="342" target="160" cy:directed="1"/>
      <edge id="4056" label="18835 (interacts with) 51907" source="342" target="153" cy:directed="1"/>
      <edge id="4055" label="18835 (interacts with) 53766" source="342" target="138" cy:directed="1"/>
      <edge id="4054" label="18835 (interacts with) 55220" source="342" target="130" cy:directed="1"/>
      <edge id="4053" label="18835 (interacts with) 56437" source="342" target="126" cy:directed="1"/>
      <edge id="4052" label="18835 (interacts with) 57703" source="342" target="115" cy:directed="1"/>
      <edge id="4051" label="18835 (interacts with) 59733" source="342" target="89" cy:directed="1"/>
      <edge id="4050" label="18835 (interacts with) 61074" source="342" target="82" cy:directed="1"/>
      <edge id="4049" label="18835 (interacts with) 61630" source="342" target="78" cy:directed="1"/>
      <edge id="4048" label="18908 (interacts with) 20699" source="341" target="329" cy:directed="1"/>
      <edge id="4047" label="18908 (interacts with) 21810" source="341" target="323" cy:directed="1"/>
      <edge id="4046" label="18908 (interacts with) 23119" source="341" target="307" cy:directed="1"/>
      <edge id="4045" label="18908 (interacts with) 23995" source="341" target="298" cy:directed="1"/>
      <edge id="4044" label="18908 (interacts with) 25893" source="341" target="282" cy:directed="1"/>
      <edge id="4043" label="18908 (interacts with) 26085" source="341" target="278" cy:directed="1"/>
      <edge id="4042" label="18908 (interacts with) 26984" source="341" target="277" cy:directed="1"/>
      <edge id="4041" label="18908 (interacts with) 31792" source="341" target="260" cy:directed="1"/>
      <edge id="4040" label="18908 (interacts with) 34440" source="341" target="244" cy:directed="1"/>
      <edge id="4039" label="18908 (interacts with) 35934" source="341" target="237" cy:directed="1"/>
      <edge id="4038" label="18908 (interacts with) 36495" source="341" target="233" cy:directed="1"/>
      <edge id="4037" label="18908 (interacts with) 36996" source="341" target="231" cy:directed="1"/>
      <edge id="4036" label="18908 (interacts with) 37953" source="341" target="225" cy:directed="1"/>
      <edge id="4035" label="18908 (interacts with) 38700" source="341" target="221" cy:directed="1"/>
      <edge id="4034" label="18908 (interacts with) 39361" source="341" target="217" cy:directed="1"/>
      <edge id="4033" label="18908 (interacts with) 39943" source="341" target="215" cy:directed="1"/>
      <edge id="4032" label="18908 (interacts with) 41638" source="341" target="207" cy:directed="1"/>
      <edge id="4031" label="18908 (interacts with) 41700" source="341" target="206" cy:directed="1"/>
      <edge id="4030" label="18908 (interacts with) 42327" source="341" target="204" cy:directed="1"/>
      <edge id="4029" label="18908 (interacts with) 42454" source="341" target="203" cy:directed="1"/>
      <edge id="4028" label="18908 (interacts with) 42662" source="341" target="201" cy:directed="1"/>
      <edge id="4027" label="18908 (interacts with) 42829" source="341" target="200" cy:directed="1"/>
      <edge id="4026" label="18908 (interacts with) 42889" source="341" target="198" cy:directed="1"/>
      <edge id="4025" label="18908 (interacts with) 42907" source="341" target="197" cy:directed="1"/>
      <edge id="4024" label="18908 (interacts with) 44439" source="341" target="189" cy:directed="1"/>
      <edge id="4023" label="18908 (interacts with) 44800" source="341" target="187" cy:directed="1"/>
      <edge id="4022" label="18908 (interacts with) 44969" source="341" target="185" cy:directed="1"/>
      <edge id="4021" label="18908 (interacts with) 45894" source="341" target="179" cy:directed="1"/>
      <edge id="4020" label="18908 (interacts with) 47256" source="341" target="174" cy:directed="1"/>
      <edge id="4019" label="18908 (interacts with) 48555" source="341" target="167" cy:directed="1"/>
      <edge id="4018" label="18908 (interacts with) 50527" source="341" target="160" cy:directed="1"/>
      <edge id="4017" label="18908 (interacts with) 50587" source="341" target="159" cy:directed="1"/>
      <edge id="4016" label="18908 (interacts with) 51742" source="341" target="155" cy:directed="1"/>
      <edge id="4015" label="18908 (interacts with) 51907" source="341" target="153" cy:directed="1"/>
      <edge id="4014" label="18908 (interacts with) 52297" source="341" target="148" cy:directed="1"/>
      <edge id="4013" label="18908 (interacts with) 53766" source="341" target="138" cy:directed="1"/>
      <edge id="4012" label="18908 (interacts with) 55220" source="341" target="130" cy:directed="1"/>
      <edge id="4011" label="18908 (interacts with) 56437" source="341" target="126" cy:directed="1"/>
      <edge id="4010" label="18908 (interacts with) 57236" source="341" target="120" cy:directed="1"/>
      <edge id="4009" label="18908 (interacts with) 59350" source="341" target="95" cy:directed="1"/>
      <edge id="4008" label="18908 (interacts with) 59472" source="341" target="94" cy:directed="1"/>
      <edge id="4007" label="18908 (interacts with) 59727" source="341" target="90" cy:directed="1"/>
      <edge id="4006" label="18908 (interacts with) 59733" source="341" target="89" cy:directed="1"/>
      <edge id="4005" label="18908 (interacts with) 61074" source="341" target="82" cy:directed="1"/>
      <edge id="4004" label="18908 (interacts with) 61172" source="341" target="81" cy:directed="1"/>
      <edge id="4003" label="18908 (interacts with) 61283" source="341" target="80" cy:directed="1"/>
      <edge id="4002" label="18908 (interacts with) 61630" source="341" target="78" cy:directed="1"/>
      <edge id="4001" label="19007 (interacts with) 19035" source="340" target="339" cy:directed="1"/>
      <edge id="4000" label="19007 (interacts with) 20240" source="340" target="337" cy:directed="1"/>
      <edge id="3999" label="19007 (interacts with) 21791" source="340" target="324" cy:directed="1"/>
      <edge id="3998" label="19007 (interacts with) 22501" source="340" target="312" cy:directed="1"/>
      <edge id="3997" label="19007 (interacts with) 22695" source="340" target="310" cy:directed="1"/>
      <edge id="3996" label="19007 (interacts with) 25068" source="340" target="287" cy:directed="1"/>
      <edge id="3995" label="19007 (interacts with) 27311" source="340" target="276" cy:directed="1"/>
      <edge id="3994" label="19007 (interacts with) 31025" source="340" target="262" cy:directed="1"/>
      <edge id="3993" label="19007 (interacts with) 33424" source="340" target="246" cy:directed="1"/>
      <edge id="3992" label="19007 (interacts with) 35934" source="340" target="237" cy:directed="1"/>
      <edge id="3991" label="19007 (interacts with) 43548" source="340" target="195" cy:directed="1"/>
      <edge id="3990" label="19007 (interacts with) 44439" source="340" target="189" cy:directed="1"/>
      <edge id="3989" label="19007 (interacts with) 44969" source="340" target="185" cy:directed="1"/>
      <edge id="3988" label="19007 (interacts with) 51742" source="340" target="155" cy:directed="1"/>
      <edge id="3987" label="19007 (interacts with) 52991" source="340" target="145" cy:directed="1"/>
      <edge id="3986" label="19007 (interacts with) 57613" source="340" target="116" cy:directed="1"/>
      <edge id="3985" label="19007 (interacts with) 59604" source="340" target="92" cy:directed="1"/>
      <edge id="3984" label="19007 (interacts with) 59733" source="340" target="89" cy:directed="1"/>
      <edge id="3983" label="19035 (interacts with) 21054" source="339" target="326" cy:directed="1"/>
      <edge id="3982" label="19035 (interacts with) 22367" source="339" target="315" cy:directed="1"/>
      <edge id="3981" label="19035 (interacts with) 24475" source="339" target="295" cy:directed="1"/>
      <edge id="3980" label="19035 (interacts with) 24554" source="339" target="292" cy:directed="1"/>
      <edge id="3979" label="19035 (interacts with) 28226" source="339" target="272" cy:directed="1"/>
      <edge id="3978" label="19035 (interacts with) 31609" source="339" target="261" cy:directed="1"/>
      <edge id="3977" label="19035 (interacts with) 32775" source="339" target="254" cy:directed="1"/>
      <edge id="3976" label="19035 (interacts with) 33424" source="339" target="246" cy:directed="1"/>
      <edge id="3975" label="19035 (interacts with) 38566" source="339" target="222" cy:directed="1"/>
      <edge id="3974" label="19035 (interacts with) 44969" source="339" target="185" cy:directed="1"/>
      <edge id="3973" label="19035 (interacts with) 45423" source="339" target="181" cy:directed="1"/>
      <edge id="3972" label="19035 (interacts with) 52676" source="339" target="147" cy:directed="1"/>
      <edge id="3971" label="19035 (interacts with) 52991" source="339" target="145" cy:directed="1"/>
      <edge id="3970" label="19035 (interacts with) 57613" source="339" target="116" cy:directed="1"/>
      <edge id="3969" label="19035 (interacts with) 58251" source="339" target="110" cy:directed="1"/>
      <edge id="3968" label="19116 (interacts with) 20396" source="338" target="335" cy:directed="1"/>
      <edge id="3967" label="19116 (interacts with) 20435" source="338" target="334" cy:directed="1"/>
      <edge id="3966" label="19116 (interacts with) 20508" source="338" target="332" cy:directed="1"/>
      <edge id="3965" label="19116 (interacts with) 23119" source="338" target="307" cy:directed="1"/>
      <edge id="3964" label="19116 (interacts with) 23995" source="338" target="298" cy:directed="1"/>
      <edge id="3963" label="19116 (interacts with) 25893" source="338" target="282" cy:directed="1"/>
      <edge id="3962" label="19116 (interacts with) 26984" source="338" target="277" cy:directed="1"/>
      <edge id="3961" label="19116 (interacts with) 31792" source="338" target="260" cy:directed="1"/>
      <edge id="3960" label="19116 (interacts with) 36996" source="338" target="231" cy:directed="1"/>
      <edge id="3959" label="19116 (interacts with) 37636" source="338" target="228" cy:directed="1"/>
      <edge id="3958" label="19116 (interacts with) 38279" source="338" target="223" cy:directed="1"/>
      <edge id="3957" label="19116 (interacts with) 38994" source="338" target="219" cy:directed="1"/>
      <edge id="3956" label="19116 (interacts with) 41700" source="338" target="206" cy:directed="1"/>
      <edge id="3955" label="19116 (interacts with) 42662" source="338" target="201" cy:directed="1"/>
      <edge id="3954" label="19116 (interacts with) 42889" source="338" target="198" cy:directed="1"/>
      <edge id="3953" label="19116 (interacts with) 42907" source="338" target="197" cy:directed="1"/>
      <edge id="3952" label="19116 (interacts with) 44979" source="338" target="184" cy:directed="1"/>
      <edge id="3951" label="19116 (interacts with) 45894" source="338" target="179" cy:directed="1"/>
      <edge id="3950" label="19116 (interacts with) 47023" source="338" target="175" cy:directed="1"/>
      <edge id="3949" label="19116 (interacts with) 47256" source="338" target="174" cy:directed="1"/>
      <edge id="3948" label="19116 (interacts with) 54801" source="338" target="132" cy:directed="1"/>
      <edge id="3947" label="19116 (interacts with) 55220" source="338" target="130" cy:directed="1"/>
      <edge id="3946" label="19116 (interacts with) 57556" source="338" target="118" cy:directed="1"/>
      <edge id="3945" label="19116 (interacts with) 59472" source="338" target="94" cy:directed="1"/>
      <edge id="3944" label="19116 (interacts with) 59727" source="338" target="90" cy:directed="1"/>
      <edge id="3943" label="19116 (interacts with) 60987" source="338" target="84" cy:directed="1"/>
      <edge id="3942" label="19116 (interacts with) 61074" source="338" target="82" cy:directed="1"/>
      <edge id="3941" label="19116 (interacts with) 61630" source="338" target="78" cy:directed="1"/>
      <edge id="3940" label="20240 (interacts with) 20732" source="337" target="328" cy:directed="1"/>
      <edge id="3939" label="20240 (interacts with) 21037" source="337" target="327" cy:directed="1"/>
      <edge id="3938" label="20240 (interacts with) 21791" source="337" target="324" cy:directed="1"/>
      <edge id="3937" label="20240 (interacts with) 21961" source="337" target="322" cy:directed="1"/>
      <edge id="3936" label="20240 (interacts with) 22173" source="337" target="320" cy:directed="1"/>
      <edge id="3935" label="20240 (interacts with) 22695" source="337" target="310" cy:directed="1"/>
      <edge id="3934" label="20240 (interacts with) 23736" source="337" target="303" cy:directed="1"/>
      <edge id="3933" label="20240 (interacts with) 23873" source="337" target="300" cy:directed="1"/>
      <edge id="3932" label="20240 (interacts with) 25068" source="337" target="287" cy:directed="1"/>
      <edge id="3931" label="20240 (interacts with) 25380" source="337" target="285" cy:directed="1"/>
      <edge id="3930" label="20240 (interacts with) 25838" source="337" target="283" cy:directed="1"/>
      <edge id="3929" label="20240 (interacts with) 25970" source="337" target="281" cy:directed="1"/>
      <edge id="3928" label="20240 (interacts with) 27311" source="337" target="276" cy:directed="1"/>
      <edge id="3927" label="20240 (interacts with) 30385" source="337" target="264" cy:directed="1"/>
      <edge id="3926" label="20240 (interacts with) 31025" source="337" target="262" cy:directed="1"/>
      <edge id="3925" label="20240 (interacts with) 33088" source="337" target="251" cy:directed="1"/>
      <edge id="3924" label="20240 (interacts with) 33424" source="337" target="246" cy:directed="1"/>
      <edge id="3923" label="20240 (interacts with) 35934" source="337" target="237" cy:directed="1"/>
      <edge id="3922" label="20240 (interacts with) 39025" source="337" target="218" cy:directed="1"/>
      <edge id="3921" label="20240 (interacts with) 40697" source="337" target="210" cy:directed="1"/>
      <edge id="3920" label="20240 (interacts with) 42129" source="337" target="205" cy:directed="1"/>
      <edge id="3919" label="20240 (interacts with) 43548" source="337" target="195" cy:directed="1"/>
      <edge id="3918" label="20240 (interacts with) 44175" source="337" target="191" cy:directed="1"/>
      <edge id="3917" label="20240 (interacts with) 47516" source="337" target="172" cy:directed="1"/>
      <edge id="3916" label="20240 (interacts with) 51923" source="337" target="151" cy:directed="1"/>
      <edge id="3915" label="20240 (interacts with) 52047" source="337" target="149" cy:directed="1"/>
      <edge id="3914" label="20240 (interacts with) 54260" source="337" target="136" cy:directed="1"/>
      <edge id="3913" label="20240 (interacts with) 57613" source="337" target="116" cy:directed="1"/>
      <edge id="3912" label="20240 (interacts with) 58260" source="337" target="109" cy:directed="1"/>
      <edge id="3911" label="20240 (interacts with) 59604" source="337" target="92" cy:directed="1"/>
      <edge id="3910" label="20240 (interacts with) 59740" source="337" target="88" cy:directed="1"/>
      <edge id="3909" label="20240 (interacts with) 61795" source="337" target="75" cy:directed="1"/>
      <edge id="3908" label="20262 (interacts with) 22388" source="336" target="313" cy:directed="1"/>
      <edge id="3907" label="20262 (interacts with) 25387" source="336" target="284" cy:directed="1"/>
      <edge id="3906" label="20262 (interacts with) 27590" source="336" target="275" cy:directed="1"/>
      <edge id="3905" label="20262 (interacts with) 32695" source="336" target="255" cy:directed="1"/>
      <edge id="3904" label="20262 (interacts with) 36466" source="336" target="234" cy:directed="1"/>
      <edge id="3903" label="20262 (interacts with) 40424" source="336" target="212" cy:directed="1"/>
      <edge id="3902" label="20262 (interacts with) 44162" source="336" target="193" cy:directed="1"/>
      <edge id="3901" label="20262 (interacts with) 56735" source="336" target="123" cy:directed="1"/>
      <edge id="3900" label="20262 (interacts with) 58655" source="336" target="101" cy:directed="1"/>
      <edge id="3899" label="20262 (interacts with) 60390" source="336" target="86" cy:directed="1"/>
      <edge id="3898" label="20262 (interacts with) 60999" source="336" target="83" cy:directed="1"/>
      <edge id="3897" label="20262 (interacts with) 61730" source="336" target="76" cy:directed="1"/>
      <edge id="3896" label="20262 (interacts with) 61840" source="336" target="74" cy:directed="1"/>
      <edge id="3895" label="20396 (interacts with) 25893" source="335" target="282" cy:directed="1"/>
      <edge id="3894" label="20396 (interacts with) 38279" source="335" target="223" cy:directed="1"/>
      <edge id="3893" label="20396 (interacts with) 38994" source="335" target="219" cy:directed="1"/>
      <edge id="3892" label="20396 (interacts with) 44979" source="335" target="184" cy:directed="1"/>
      <edge id="3891" label="20396 (interacts with) 47256" source="335" target="174" cy:directed="1"/>
      <edge id="3890" label="20396 (interacts with) 54801" source="335" target="132" cy:directed="1"/>
      <edge id="3889" label="20396 (interacts with) 55220" source="335" target="130" cy:directed="1"/>
      <edge id="3888" label="20396 (interacts with) 57556" source="335" target="118" cy:directed="1"/>
      <edge id="3887" label="20396 (interacts with) 59727" source="335" target="90" cy:directed="1"/>
      <edge id="3886" label="20435 (interacts with) 20497" source="334" target="333" cy:directed="1"/>
      <edge id="3885" label="20435 (interacts with) 22229" source="334" target="318" cy:directed="1"/>
      <edge id="3884" label="20435 (interacts with) 23119" source="334" target="307" cy:directed="1"/>
      <edge id="3883" label="20435 (interacts with) 23995" source="334" target="298" cy:directed="1"/>
      <edge id="3882" label="20435 (interacts with) 24718" source="334" target="289" cy:directed="1"/>
      <edge id="3881" label="20435 (interacts with) 25893" source="334" target="282" cy:directed="1"/>
      <edge id="3880" label="20435 (interacts with) 37636" source="334" target="228" cy:directed="1"/>
      <edge id="3879" label="20435 (interacts with) 38279" source="334" target="223" cy:directed="1"/>
      <edge id="3878" label="20435 (interacts with) 38994" source="334" target="219" cy:directed="1"/>
      <edge id="3877" label="20435 (interacts with) 47023" source="334" target="175" cy:directed="1"/>
      <edge id="3876" label="20435 (interacts with) 47256" source="334" target="174" cy:directed="1"/>
      <edge id="3875" label="20435 (interacts with) 51912" source="334" target="152" cy:directed="1"/>
      <edge id="3874" label="20435 (interacts with) 53419" source="334" target="142" cy:directed="1"/>
      <edge id="3873" label="20435 (interacts with) 53531" source="334" target="139" cy:directed="1"/>
      <edge id="3872" label="20435 (interacts with) 57556" source="334" target="118" cy:directed="1"/>
      <edge id="3871" label="20435 (interacts with) 58274" source="334" target="108" cy:directed="1"/>
      <edge id="3870" label="20435 (interacts with) 59472" source="334" target="94" cy:directed="1"/>
      <edge id="3869" label="20435 (interacts with) 59727" source="334" target="90" cy:directed="1"/>
      <edge id="3868" label="20435 (interacts with) 60987" source="334" target="84" cy:directed="1"/>
      <edge id="3867" label="20435 (interacts with) 61074" source="334" target="82" cy:directed="1"/>
      <edge id="3866" label="20435 (interacts with) 61889" source="334" target="72" cy:directed="1"/>
      <edge id="3865" label="20497 (interacts with) 22229" source="333" target="318" cy:directed="1"/>
      <edge id="3864" label="20497 (interacts with) 23995" source="333" target="298" cy:directed="1"/>
      <edge id="3863" label="20497 (interacts with) 24718" source="333" target="289" cy:directed="1"/>
      <edge id="3862" label="20497 (interacts with) 30764" source="333" target="263" cy:directed="1"/>
      <edge id="3861" label="20497 (interacts with) 36495" source="333" target="233" cy:directed="1"/>
      <edge id="3860" label="20497 (interacts with) 37310" source="333" target="229" cy:directed="1"/>
      <edge id="3859" label="20497 (interacts with) 37636" source="333" target="228" cy:directed="1"/>
      <edge id="3858" label="20497 (interacts with) 37989" source="333" target="224" cy:directed="1"/>
      <edge id="3857" label="20497 (interacts with) 38279" source="333" target="223" cy:directed="1"/>
      <edge id="3856" label="20497 (interacts with) 38994" source="333" target="219" cy:directed="1"/>
      <edge id="3855" label="20497 (interacts with) 39589" source="333" target="216" cy:directed="1"/>
      <edge id="3854" label="20497 (interacts with) 40193" source="333" target="214" cy:directed="1"/>
      <edge id="3853" label="20497 (interacts with) 43081" source="333" target="196" cy:directed="1"/>
      <edge id="3852" label="20497 (interacts with) 44379" source="333" target="190" cy:directed="1"/>
      <edge id="3851" label="20497 (interacts with) 47023" source="333" target="175" cy:directed="1"/>
      <edge id="3850" label="20497 (interacts with) 51912" source="333" target="152" cy:directed="1"/>
      <edge id="3849" label="20497 (interacts with) 53419" source="333" target="142" cy:directed="1"/>
      <edge id="3848" label="20497 (interacts with) 53531" source="333" target="139" cy:directed="1"/>
      <edge id="3847" label="20497 (interacts with) 54712" source="333" target="134" cy:directed="1"/>
      <edge id="3846" label="20497 (interacts with) 56920" source="333" target="122" cy:directed="1"/>
      <edge id="3845" label="20497 (interacts with) 58274" source="333" target="108" cy:directed="1"/>
      <edge id="3844" label="20497 (interacts with) 58941" source="333" target="98" cy:directed="1"/>
      <edge id="3843" label="20497 (interacts with) 59472" source="333" target="94" cy:directed="1"/>
      <edge id="3842" label="20497 (interacts with) 59516" source="333" target="93" cy:directed="1"/>
      <edge id="3841" label="20497 (interacts with) 59727" source="333" target="90" cy:directed="1"/>
      <edge id="3840" label="20497 (interacts with) 60987" source="333" target="84" cy:directed="1"/>
      <edge id="3839" label="20497 (interacts with) 61074" source="333" target="82" cy:directed="1"/>
      <edge id="3838" label="20497 (interacts with) 61889" source="333" target="72" cy:directed="1"/>
      <edge id="3837" label="20508 (interacts with) 20699" source="332" target="329" cy:directed="1"/>
      <edge id="3836" label="20508 (interacts with) 25893" source="332" target="282" cy:directed="1"/>
      <edge id="3835" label="20508 (interacts with) 26085" source="332" target="278" cy:directed="1"/>
      <edge id="3834" label="20508 (interacts with) 26984" source="332" target="277" cy:directed="1"/>
      <edge id="3833" label="20508 (interacts with) 31934" source="332" target="258" cy:directed="1"/>
      <edge id="3832" label="20508 (interacts with) 32580" source="332" target="256" cy:directed="1"/>
      <edge id="3831" label="20508 (interacts with) 33294" source="332" target="250" cy:directed="1"/>
      <edge id="3830" label="20508 (interacts with) 33365" source="332" target="248" cy:directed="1"/>
      <edge id="3829" label="20508 (interacts with) 34440" source="332" target="244" cy:directed="1"/>
      <edge id="3828" label="20508 (interacts with) 39943" source="332" target="215" cy:directed="1"/>
      <edge id="3827" label="20508 (interacts with) 41700" source="332" target="206" cy:directed="1"/>
      <edge id="3826" label="20508 (interacts with) 42662" source="332" target="201" cy:directed="1"/>
      <edge id="3825" label="20508 (interacts with) 42889" source="332" target="198" cy:directed="1"/>
      <edge id="3824" label="20508 (interacts with) 42907" source="332" target="197" cy:directed="1"/>
      <edge id="3823" label="20508 (interacts with) 44979" source="332" target="184" cy:directed="1"/>
      <edge id="3822" label="20508 (interacts with) 45894" source="332" target="179" cy:directed="1"/>
      <edge id="3821" label="20508 (interacts with) 47256" source="332" target="174" cy:directed="1"/>
      <edge id="3820" label="20508 (interacts with) 48555" source="332" target="167" cy:directed="1"/>
      <edge id="3819" label="20508 (interacts with) 50527" source="332" target="160" cy:directed="1"/>
      <edge id="3818" label="20508 (interacts with) 54801" source="332" target="132" cy:directed="1"/>
      <edge id="3817" label="20508 (interacts with) 55220" source="332" target="130" cy:directed="1"/>
      <edge id="3816" label="20508 (interacts with) 56437" source="332" target="126" cy:directed="1"/>
      <edge id="3815" label="20508 (interacts with) 57556" source="332" target="118" cy:directed="1"/>
      <edge id="3814" label="20508 (interacts with) 57703" source="332" target="115" cy:directed="1"/>
      <edge id="3813" label="20508 (interacts with) 61630" source="332" target="78" cy:directed="1"/>
      <edge id="3812" label="20638 (interacts with) 22388" source="331" target="313" cy:directed="1"/>
      <edge id="3811" label="20638 (interacts with) 25387" source="331" target="284" cy:directed="1"/>
      <edge id="3810" label="20638 (interacts with) 35556" source="331" target="239" cy:directed="1"/>
      <edge id="3809" label="20638 (interacts with) 36466" source="331" target="234" cy:directed="1"/>
      <edge id="3808" label="20638 (interacts with) 40424" source="331" target="212" cy:directed="1"/>
      <edge id="3807" label="20638 (interacts with) 47619" source="331" target="171" cy:directed="1"/>
      <edge id="3806" label="20638 (interacts with) 58341" source="331" target="107" cy:directed="1"/>
      <edge id="3805" label="20638 (interacts with) 60390" source="331" target="86" cy:directed="1"/>
      <edge id="3804" label="20638 (interacts with) 60999" source="331" target="83" cy:directed="1"/>
      <edge id="3803" label="20638 (interacts with) 61840" source="331" target="74" cy:directed="1"/>
      <edge id="3802" label="20652 (interacts with) 21037" source="330" target="327" cy:directed="1"/>
      <edge id="3801" label="20652 (interacts with) 21250" source="330" target="325" cy:directed="1"/>
      <edge id="3800" label="20652 (interacts with) 21961" source="330" target="322" cy:directed="1"/>
      <edge id="3799" label="20652 (interacts with) 23790" source="330" target="302" cy:directed="1"/>
      <edge id="3798" label="20652 (interacts with) 23865" source="330" target="301" cy:directed="1"/>
      <edge id="3797" label="20652 (interacts with) 23968" source="330" target="299" cy:directed="1"/>
      <edge id="3796" label="20652 (interacts with) 24493" source="330" target="294" cy:directed="1"/>
      <edge id="3795" label="20652 (interacts with) 25380" source="330" target="285" cy:directed="1"/>
      <edge id="3794" label="20652 (interacts with) 30385" source="330" target="264" cy:directed="1"/>
      <edge id="3793" label="20652 (interacts with) 30764" source="330" target="263" cy:directed="1"/>
      <edge id="3792" label="20652 (interacts with) 37636" source="330" target="228" cy:directed="1"/>
      <edge id="3791" label="20652 (interacts with) 38279" source="330" target="223" cy:directed="1"/>
      <edge id="3790" label="20652 (interacts with) 43910" source="330" target="194" cy:directed="1"/>
      <edge id="3789" label="20652 (interacts with) 44175" source="330" target="191" cy:directed="1"/>
[truncated: 416,862 more chars]
