# Supplementary material for: Multi-omic characterization of the thermal stress phenome in the stony coral Montipora capitata
Source: PeerJ. 2021 Nov 10;9:e12335. doi: 10.7717/peerj.12335 (PMC8590396; doi:10.7717/peerj.12335)
Supplement: Supplemental Information 5 — Cytoscape file containing the full networks and modules with gene and network information for the TP1, TP3, and TP5 gene co-expression results. [file peerj-09-12335-s005.txt › CytoscapeSession-2021_01_07-15_00/networks/9317-Mcap+Gene+Co%2Dexpression+Network+TP5.xgmml]

<?xml version="1.0" encoding="UTF-8" standalone="yes"?>
<graph id="9317" label="Mcap Gene Co-expression Network TP5" cy:view="0" cy:registered="0" cy:documentVersion="3.0" xmlns:dc="http://purl.org/dc/elements/1.1/" xmlns:xlink="http://www.w3.org/1999/xlink" xmlns:rdf="http://www.w3.org/1999/02/22-rdf-syntax-ns#" xmlns:cy="http://www.cytoscape.org" xmlns="http://www.cs.rpi.edu/XGMML">
  <att>
    <graph id="9333" label="9333" cy:registered="0">
    </graph>
  </att>
  <att>
    <graph id="9343" label="TP5_Full" cy:registered="1">
      <node id="9727" label="933"/>
      <node id="9726" label="1403"/>
      <node id="9725" label="1515"/>
      <node id="9724" label="2163"/>
      <node id="9723" label="2210"/>
      <node id="9722" label="2325"/>
      <node id="9721" label="2326"/>
      <node id="9720" label="2505"/>
      <node id="9719" label="2476"/>
      <node id="9718" label="2743"/>
      <node id="9717" label="3053"/>
      <node id="9716" label="3065"/>
      <node id="9715" label="3424"/>
      <node id="9714" label="3209"/>
      <node id="9713" label="3794"/>
      <node id="9712" label="2375"/>
      <node id="9711" label="927"/>
      <node id="9710" label="3869"/>
      <node id="9709" label="3982"/>
      <node id="9708" label="4001"/>
      <node id="9707" label="1868"/>
      <node id="9706" label="4165"/>
      <node id="9705" label="4210"/>
      <node id="9704" label="3630"/>
      <node id="9703" label="4226"/>
      <node id="9702" label="4502"/>
      <node id="9701" label="4526"/>
      <node id="9700" label="4726"/>
      <node id="9699" label="4776"/>
      <node id="9698" label="4896"/>
      <node id="9697" label="5057"/>
      <node id="9696" label="5072"/>
      <node id="9695" label="5341"/>
      <node id="9694" label="5521"/>
      <node id="9693" label="5522"/>
      <node id="9692" label="5632"/>
      <node id="9691" label="5744"/>
      <node id="9690" label="5801"/>
      <node id="9689" label="5813"/>
      <node id="9688" label="1330"/>
      <node id="9687" label="6226"/>
      <node id="9686" label="6366"/>
      <node id="9685" label="6779"/>
      <node id="9684" label="6828"/>
      <node id="9683" label="6864"/>
      <node id="9682" label="7302"/>
      <node id="9681" label="7364"/>
      <node id="9680" label="7392"/>
      <node id="9679" label="7425"/>
      <node id="9678" label="7462"/>
      <node id="9677" label="7685"/>
      <node id="9676" label="7735"/>
      <node id="9675" label="7860"/>
      <node id="9674" label="7871"/>
      <node id="9673" label="9280"/>
      <node id="9672" label="9462"/>
      <node id="9671" label="9730"/>
      <node id="9670" label="10059"/>
      <node id="9669" label="10127"/>
      <node id="9668" label="10200"/>
      <node id="9667" label="10402"/>
      <node id="9666" label="10636"/>
      <node id="9665" label="10665"/>
      <node id="9664" label="10729"/>
      <node id="9663" label="10758"/>
      <node id="9662" label="10867"/>
      <node id="9661" label="7401"/>
      <node id="9660" label="11037"/>
      <node id="9659" label="11264"/>
      <node id="9658" label="11336"/>
      <node id="9657" label="11460"/>
      <node id="9656" label="11669"/>
      <node id="9655" label="11780"/>
      <node id="9654" label="11852"/>
      <node id="9653" label="11862"/>
      <node id="9652" label="11964"/>
      <node id="9651" label="11969"/>
      <node id="9650" label="12251"/>
      <node id="9649" label="12326"/>
      <node id="9648" label="12564"/>
      <node id="9647" label="13273"/>
      <node id="9646" label="13342"/>
      <node id="9645" label="11656"/>
      <node id="9644" label="13423"/>
      <node id="9643" label="13806"/>
      <node id="9642" label="13856"/>
      <node id="9641" label="13872"/>
      <node id="9640" label="13887"/>
      <node id="9639" label="13900"/>
      <node id="9638" label="14278"/>
      <node id="9637" label="15134"/>
      <node id="9636" label="15135"/>
      <node id="9635" label="15343"/>
      <node id="9634" label="15423"/>
      <node id="9633" label="15551"/>
      <node id="9632" label="15552"/>
      <node id="9631" label="14324"/>
      <node id="9630" label="16032"/>
      <node id="9629" label="16058"/>
      <node id="9628" label="16098"/>
      <node id="9627" label="16324"/>
      <node id="9626" label="16561"/>
      <node id="9625" label="16801"/>
      <node id="9624" label="16969"/>
      <node id="9623" label="1586"/>
      <node id="9622" label="17118"/>
      <node id="9621" label="17352"/>
      <node id="9620" label="17358"/>
      <node id="9619" label="17423"/>
      <node id="9618" label="17454"/>
      <node id="9617" label="17513"/>
      <node id="9616" label="17572"/>
      <node id="9615" label="18026"/>
      <node id="9614" label="18274"/>
      <node id="9613" label="18921"/>
      <node id="9612" label="18928"/>
      <node id="9611" label="19116"/>
      <node id="9610" label="19343"/>
      <node id="9609" label="19441"/>
      <node id="9608" label="20028"/>
      <node id="9607" label="20429"/>
      <node id="9606" label="20497"/>
      <node id="9605" label="21009"/>
      <node id="9604" label="21037"/>
      <node id="9603" label="21281"/>
      <node id="9602" label="21285"/>
      <node id="9601" label="21357"/>
      <node id="9600" label="21588"/>
      <node id="9599" label="21644"/>
      <node id="9598" label="21810"/>
      <node id="9597" label="21961"/>
      <node id="9596" label="22034"/>
      <node id="9595" label="22173"/>
      <node id="9594" label="22229"/>
      <node id="9593" label="22251"/>
      <node id="9592" label="22388"/>
      <node id="9591" label="22603"/>
      <node id="9590" label="22695"/>
      <node id="9589" label="13732"/>
      <node id="9588" label="22773"/>
      <node id="9587" label="23119"/>
      <node id="9586" label="23152"/>
      <node id="9585" label="23401"/>
      <node id="9584" label="23506"/>
      <node id="9583" label="23790"/>
      <node id="9582" label="23791"/>
      <node id="9581" label="23974"/>
      <node id="9580" label="23995"/>
      <node id="9579" label="24130"/>
      <node id="9578" label="24140"/>
      <node id="9577" label="24354"/>
      <node id="9576" label="24552"/>
      <node id="9575" label="24554"/>
      <node id="9574" label="24621"/>
      <node id="9573" label="24624"/>
      <node id="9572" label="24730"/>
      <node id="9571" label="25019"/>
      <node id="9570" label="25319"/>
      <node id="9569" label="25433"/>
      <node id="9568" label="25893"/>
      <node id="9567" label="25948"/>
      <node id="9566" label="25956"/>
      <node id="9565" label="25970"/>
      <node id="9564" label="26690"/>
      <node id="9563" label="27009"/>
      <node id="9562" label="27041"/>
      <node id="9561" label="27282"/>
      <node id="9560" label="27330"/>
      <node id="9559" label="27425"/>
      <node id="9558" label="27590"/>
      <node id="9557" label="28226"/>
      <node id="9556" label="28325"/>
      <node id="9555" label="28556"/>
      <node id="9554" label="28666"/>
      <node id="9553" label="13894"/>
      <node id="9552" label="29233"/>
      <node id="9551" label="29284"/>
      <node id="9550" label="29313"/>
      <node id="9549" label="29320"/>
      <node id="9548" label="29505"/>
      <node id="9547" label="29529"/>
      <node id="9546" label="29574"/>
      <node id="9545" label="29576"/>
      <node id="9544" label="29945"/>
      <node id="9543" label="30064"/>
      <node id="9542" label="30380"/>
      <node id="9541" label="30754"/>
      <node id="9540" label="30980"/>
      <node id="9539" label="31025"/>
      <node id="9538" label="31244"/>
      <node id="9537" label="31764"/>
      <node id="9536" label="31792"/>
      <node id="9535" label="8468"/>
      <node id="9534" label="32057"/>
      <node id="9533" label="32929"/>
      <node id="9532" label="32984"/>
      <node id="9531" label="33295"/>
      <node id="9530" label="33424"/>
      <node id="9529" label="33439"/>
      <node id="9528" label="33854"/>
      <node id="9527" label="33992"/>
      <node id="9526" label="34074"/>
      <node id="9525" label="34277"/>
      <node id="9524" label="34485"/>
      <node id="9523" label="34906"/>
      <node id="9522" label="34954"/>
      <node id="9521" label="35031"/>
      <node id="9520" label="35053"/>
      <node id="9519" label="35331"/>
      <node id="9518" label="35688"/>
      <node id="9517" label="35934"/>
      <node id="9516" label="36005"/>
      <node id="9515" label="36068"/>
      <node id="9514" label="36349"/>
      <node id="9513" label="36355"/>
      <node id="9512" label="36358"/>
      <node id="9511" label="36467"/>
      <node id="9510" label="36495"/>
      <node id="9509" label="36732"/>
      <node id="9508" label="36976"/>
      <node id="9507" label="36996"/>
      <node id="9506" label="37031"/>
      <node id="9505" label="37794"/>
      <node id="9504" label="37989"/>
      <node id="9503" label="38223"/>
      <node id="9502" label="38335"/>
      <node id="9501" label="38546"/>
      <node id="9500" label="38566"/>
      <node id="9499" label="38923"/>
      <node id="9498" label="39361"/>
      <node id="9497" label="39551"/>
      <node id="9496" label="39653"/>
      <node id="9495" label="39683"/>
      <node id="9494" label="39839"/>
      <node id="9493" label="40330"/>
      <node id="9492" label="40341"/>
      <node id="9491" label="40511"/>
      <node id="9490" label="40697"/>
      <node id="9489" label="41276"/>
      <node id="9488" label="41490"/>
      <node id="9487" label="41638"/>
      <node id="9486" label="42327"/>
      <node id="9485" label="42454"/>
      <node id="9484" label="42561"/>
      <node id="9483" label="42597"/>
      <node id="9482" label="42907"/>
      <node id="9481" label="43062"/>
      <node id="9480" label="43081"/>
      <node id="9479" label="43082"/>
      <node id="9478" label="43323"/>
      <node id="9477" label="43346"/>
      <node id="9476" label="43388"/>
      <node id="9475" label="43638"/>
      <node id="9474" label="43910"/>
      <node id="9473" label="44037"/>
      <node id="9472" label="44117"/>
      <node id="9471" label="44225"/>
      <node id="9470" label="44275"/>
      <node id="9469" label="44379"/>
      <node id="9468" label="44406"/>
      <node id="9467" label="44439"/>
      <node id="9466" label="44609"/>
      <node id="9465" label="44942"/>
      <node id="9464" label="44969"/>
      <node id="9463" label="45423"/>
      <node id="9462" label="45463"/>
      <node id="9461" label="45666"/>
      <node id="9460" label="45778"/>
      <node id="9459" label="46261"/>
      <node id="9458" label="46316"/>
      <node id="9457" label="46368"/>
      <node id="9456" label="46426"/>
      <node id="9455" label="46539"/>
      <node id="9454" label="46547"/>
      <node id="9453" label="46809"/>
      <node id="9452" label="47256"/>
      <node id="9451" label="47317"/>
      <node id="9450" label="47484"/>
      <node id="9449" label="47690"/>
      <node id="9448" label="47867"/>
      <node id="9447" label="48376"/>
      <node id="9446" label="48459"/>
      <node id="9445" label="49059"/>
      <node id="9444" label="49390"/>
      <node id="9443" label="49677"/>
      <node id="9442" label="49998"/>
      <node id="9441" label="50112"/>
      <node id="9440" label="50330"/>
      <node id="9439" label="50334"/>
      <node id="9438" label="50515"/>
      <node id="9437" label="50587"/>
      <node id="9436" label="50644"/>
      <node id="9435" label="50859"/>
      <node id="9434" label="50938"/>
      <node id="9433" label="50945"/>
      <node id="9432" label="50953"/>
      <node id="9431" label="51452"/>
      <node id="9430" label="51574"/>
      <node id="9429" label="51824"/>
      <node id="9428" label="51912"/>
      <node id="9427" label="52047"/>
      <node id="9426" label="52050"/>
      <node id="9425" label="52051"/>
      <node id="9424" label="52150"/>
      <node id="9423" label="52297"/>
      <node id="9422" label="52568"/>
      <node id="9421" label="52619"/>
      <node id="9420" label="52795"/>
      <node id="9419" label="52895"/>
      <node id="9418" label="52898"/>
      <node id="9417" label="53029"/>
      <node id="9416" label="53058"/>
      <node id="9415" label="53122"/>
      <node id="9414" label="53247"/>
      <node id="9413" label="53315"/>
      <node id="9412" label="53438"/>
      <node id="9411" label="53454"/>
      <node id="9410" label="53628"/>
      <node id="9409" label="53796"/>
      <node id="9408" label="54524"/>
      <node id="9407" label="54715"/>
      <node id="9406" label="54716"/>
      <node id="9405" label="54827"/>
      <node id="9404" label="55319"/>
      <node id="9403" label="56114"/>
      <node id="9402" label="56248"/>
      <node id="9401" label="56385"/>
      <node id="9400" label="56549"/>
      <node id="9399" label="56745"/>
      <node id="9398" label="57192"/>
      <node id="9397" label="57236"/>
      <node id="9396" label="57568"/>
      <node id="9395" label="57613"/>
      <node id="9394" label="57703"/>
      <node id="9393" label="57748"/>
      <node id="9392" label="57813"/>
      <node id="9391" label="57979"/>
      <node id="9390" label="57984"/>
      <node id="9389" label="58251"/>
      <node id="9388" label="58260"/>
      <node id="9387" label="58274"/>
      <node id="9386" label="58448"/>
      <node id="9385" label="58462"/>
      <node id="9384" label="58621"/>
      <node id="9383" label="58668"/>
      <node id="9382" label="58680"/>
      <node id="9381" label="58927"/>
      <node id="9380" label="59350"/>
      <node id="9379" label="59368"/>
      <node id="9378" label="59604"/>
      <node id="9377" label="59705"/>
      <node id="9376" label="59740"/>
      <node id="9375" label="59960"/>
      <node id="9374" label="60333"/>
      <node id="9373" label="60382"/>
      <node id="9372" label="60401"/>
      <node id="9371" label="60726"/>
      <node id="9370" label="60884"/>
      <node id="9369" label="60987"/>
      <node id="9368" label="61074"/>
      <node id="9367" label="61096"/>
      <node id="9366" label="61138"/>
      <node id="9365" label="61172"/>
      <node id="9364" label="61283"/>
      <node id="9363" label="61343"/>
      <node id="9362" label="61357"/>
      <node id="9361" label="61440"/>
      <node id="9360" label="61628"/>
      <node id="9359" label="61630"/>
      <node id="9358" label="61669"/>
      <node id="9357" label="61728"/>
      <node id="9356" label="61756"/>
      <node id="9355" label="61797"/>
      <node id="9354" label="61838"/>
      <node id="9353" label="62023"/>
      <edge id="17059" label="933 (interacts with) 1403" source="9727" target="9726" cy:directed="1"/>
      <edge id="17058" label="933 (interacts with) 1515" source="9727" target="9725" cy:directed="1"/>
      <edge id="17057" label="933 (interacts with) 2163" source="9727" target="9724" cy:directed="1"/>
      <edge id="17056" label="933 (interacts with) 2326" source="9727" target="9721" cy:directed="1"/>
      <edge id="17055" label="933 (interacts with) 3869" source="9727" target="9710" cy:directed="1"/>
      <edge id="17054" label="933 (interacts with) 5072" source="9727" target="9696" cy:directed="1"/>
      <edge id="17053" label="933 (interacts with) 5801" source="9727" target="9690" cy:directed="1"/>
      <edge id="17052" label="933 (interacts with) 5813" source="9727" target="9689" cy:directed="1"/>
      <edge id="17051" label="933 (interacts with) 6366" source="9727" target="9686" cy:directed="1"/>
      <edge id="17050" label="933 (interacts with) 6864" source="9727" target="9683" cy:directed="1"/>
      <edge id="17049" label="933 (interacts with) 7302" source="9727" target="9682" cy:directed="1"/>
      <edge id="17048" label="933 (interacts with) 7860" source="9727" target="9675" cy:directed="1"/>
      <edge id="17047" label="933 (interacts with) 7871" source="9727" target="9674" cy:directed="1"/>
      <edge id="17046" label="933 (interacts with) 10200" source="9727" target="9668" cy:directed="1"/>
      <edge id="17045" label="933 (interacts with) 10665" source="9727" target="9665" cy:directed="1"/>
      <edge id="17044" label="933 (interacts with) 11264" source="9727" target="9659" cy:directed="1"/>
      <edge id="17043" label="933 (interacts with) 16969" source="9727" target="9624" cy:directed="1"/>
      <edge id="17042" label="933 (interacts with) 17358" source="9727" target="9620" cy:directed="1"/>
      <edge id="17041" label="933 (interacts with) 17454" source="9727" target="9618" cy:directed="1"/>
      <edge id="17040" label="933 (interacts with) 17513" source="9727" target="9617" cy:directed="1"/>
      <edge id="17039" label="933 (interacts with) 18026" source="9727" target="9615" cy:directed="1"/>
      <edge id="17038" label="933 (interacts with) 20429" source="9727" target="9607" cy:directed="1"/>
      <edge id="17037" label="933 (interacts with) 21037" source="9727" target="9604" cy:directed="1"/>
      <edge id="17036" label="933 (interacts with) 21961" source="9727" target="9597" cy:directed="1"/>
      <edge id="17035" label="933 (interacts with) 22603" source="9727" target="9591" cy:directed="1"/>
      <edge id="17034" label="933 (interacts with) 23119" source="9727" target="9587" cy:directed="1"/>
      <edge id="17033" label="933 (interacts with) 23791" source="9727" target="9582" cy:directed="1"/>
      <edge id="17032" label="933 (interacts with) 23974" source="9727" target="9581" cy:directed="1"/>
      <edge id="17031" label="933 (interacts with) 23995" source="9727" target="9580" cy:directed="1"/>
      <edge id="17030" label="933 (interacts with) 27425" source="9727" target="9559" cy:directed="1"/>
      <edge id="17029" label="933 (interacts with) 29529" source="9727" target="9547" cy:directed="1"/>
      <edge id="17028" label="933 (interacts with) 31244" source="9727" target="9538" cy:directed="1"/>
      <edge id="17027" label="933 (interacts with) 32057" source="9727" target="9534" cy:directed="1"/>
      <edge id="17026" label="933 (interacts with) 33854" source="9727" target="9528" cy:directed="1"/>
      <edge id="17025" label="933 (interacts with) 34277" source="9727" target="9525" cy:directed="1"/>
      <edge id="17024" label="933 (interacts with) 36005" source="9727" target="9516" cy:directed="1"/>
      <edge id="17023" label="933 (interacts with) 36358" source="9727" target="9512" cy:directed="1"/>
      <edge id="17022" label="933 (interacts with) 40330" source="9727" target="9493" cy:directed="1"/>
      <edge id="17021" label="933 (interacts with) 41490" source="9727" target="9488" cy:directed="1"/>
      <edge id="17020" label="933 (interacts with) 42907" source="9727" target="9482" cy:directed="1"/>
      <edge id="17019" label="933 (interacts with) 43082" source="9727" target="9479" cy:directed="1"/>
      <edge id="17018" label="933 (interacts with) 44379" source="9727" target="9469" cy:directed="1"/>
      <edge id="17017" label="933 (interacts with) 45423" source="9727" target="9463" cy:directed="1"/>
      <edge id="17016" label="933 (interacts with) 47867" source="9727" target="9448" cy:directed="1"/>
      <edge id="17015" label="933 (interacts with) 49390" source="9727" target="9444" cy:directed="1"/>
      <edge id="17014" label="933 (interacts with) 51912" source="9727" target="9428" cy:directed="1"/>
      <edge id="17013" label="933 (interacts with) 52050" source="9727" target="9426" cy:directed="1"/>
      <edge id="17012" label="933 (interacts with) 52150" source="9727" target="9424" cy:directed="1"/>
      <edge id="17011" label="933 (interacts with) 52297" source="9727" target="9423" cy:directed="1"/>
      <edge id="17010" label="933 (interacts with) 53628" source="9727" target="9410" cy:directed="1"/>
      <edge id="17009" label="933 (interacts with) 59350" source="9727" target="9380" cy:directed="1"/>
      <edge id="17008" label="933 (interacts with) 59604" source="9727" target="9378" cy:directed="1"/>
      <edge id="17007" label="933 (interacts with) 60884" source="9727" target="9370" cy:directed="1"/>
      <edge id="17006" label="933 (interacts with) 60987" source="9727" target="9369" cy:directed="1"/>
      <edge id="17005" label="933 (interacts with) 61096" source="9727" target="9367" cy:directed="1"/>
      <edge id="17004" label="933 (interacts with) 61172" source="9727" target="9365" cy:directed="1"/>
      <edge id="17003" label="933 (interacts with) 61630" source="9727" target="9359" cy:directed="1"/>
      <edge id="17002" label="933 (interacts with) 61669" source="9727" target="9358" cy:directed="1"/>
      <edge id="17001" label="1403 (interacts with) 2743" source="9726" target="9718" cy:directed="1"/>
      <edge id="17000" label="1403 (interacts with) 3053" source="9726" target="9717" cy:directed="1"/>
      <edge id="16999" label="1403 (interacts with) 3794" source="9726" target="9713" cy:directed="1"/>
      <edge id="16998" label="1403 (interacts with) 3869" source="9726" target="9710" cy:directed="1"/>
      <edge id="16997" label="1403 (interacts with) 4896" source="9726" target="9698" cy:directed="1"/>
      <edge id="16996" label="1403 (interacts with) 5072" source="9726" target="9696" cy:directed="1"/>
      <edge id="16995" label="1403 (interacts with) 5341" source="9726" target="9695" cy:directed="1"/>
      <edge id="16994" label="1403 (interacts with) 5801" source="9726" target="9690" cy:directed="1"/>
      <edge id="16993" label="1403 (interacts with) 6366" source="9726" target="9686" cy:directed="1"/>
      <edge id="16992" label="1403 (interacts with) 6779" source="9726" target="9685" cy:directed="1"/>
      <edge id="16991" label="1403 (interacts with) 6864" source="9726" target="9683" cy:directed="1"/>
      <edge id="16990" label="1403 (interacts with) 7871" source="9726" target="9674" cy:directed="1"/>
      <edge id="16989" label="1403 (interacts with) 10200" source="9726" target="9668" cy:directed="1"/>
      <edge id="16988" label="1403 (interacts with) 10665" source="9726" target="9665" cy:directed="1"/>
      <edge id="16987" label="1403 (interacts with) 11336" source="9726" target="9658" cy:directed="1"/>
      <edge id="16986" label="1403 (interacts with) 11964" source="9726" target="9652" cy:directed="1"/>
      <edge id="16985" label="1403 (interacts with) 13872" source="9726" target="9641" cy:directed="1"/>
      <edge id="16984" label="1403 (interacts with) 14278" source="9726" target="9638" cy:directed="1"/>
      <edge id="16983" label="1403 (interacts with) 16324" source="9726" target="9627" cy:directed="1"/>
      <edge id="16982" label="1403 (interacts with) 16801" source="9726" target="9625" cy:directed="1"/>
      <edge id="16981" label="1403 (interacts with) 17454" source="9726" target="9618" cy:directed="1"/>
      <edge id="16980" label="1403 (interacts with) 17513" source="9726" target="9617" cy:directed="1"/>
      <edge id="16979" label="1403 (interacts with) 18026" source="9726" target="9615" cy:directed="1"/>
      <edge id="16978" label="1403 (interacts with) 19116" source="9726" target="9611" cy:directed="1"/>
      <edge id="16977" label="1403 (interacts with) 20429" source="9726" target="9607" cy:directed="1"/>
      <edge id="16976" label="1403 (interacts with) 22034" source="9726" target="9596" cy:directed="1"/>
      <edge id="16975" label="1403 (interacts with) 23119" source="9726" target="9587" cy:directed="1"/>
      <edge id="16974" label="1403 (interacts with) 23152" source="9726" target="9586" cy:directed="1"/>
      <edge id="16973" label="1403 (interacts with) 23974" source="9726" target="9581" cy:directed="1"/>
      <edge id="16972" label="1403 (interacts with) 23995" source="9726" target="9580" cy:directed="1"/>
      <edge id="16971" label="1403 (interacts with) 25956" source="9726" target="9566" cy:directed="1"/>
      <edge id="16970" label="1403 (interacts with) 27041" source="9726" target="9562" cy:directed="1"/>
      <edge id="16969" label="1403 (interacts with) 29233" source="9726" target="9552" cy:directed="1"/>
      <edge id="16968" label="1403 (interacts with) 29529" source="9726" target="9547" cy:directed="1"/>
      <edge id="16967" label="1403 (interacts with) 29574" source="9726" target="9546" cy:directed="1"/>
      <edge id="16966" label="1403 (interacts with) 31244" source="9726" target="9538" cy:directed="1"/>
      <edge id="16965" label="1403 (interacts with) 32057" source="9726" target="9534" cy:directed="1"/>
      <edge id="16964" label="1403 (interacts with) 33854" source="9726" target="9528" cy:directed="1"/>
      <edge id="16963" label="1403 (interacts with) 34277" source="9726" target="9525" cy:directed="1"/>
      <edge id="16962" label="1403 (interacts with) 35688" source="9726" target="9518" cy:directed="1"/>
      <edge id="16961" label="1403 (interacts with) 36005" source="9726" target="9516" cy:directed="1"/>
      <edge id="16960" label="1403 (interacts with) 38546" source="9726" target="9501" cy:directed="1"/>
      <edge id="16959" label="1403 (interacts with) 41276" source="9726" target="9489" cy:directed="1"/>
      <edge id="16958" label="1403 (interacts with) 41490" source="9726" target="9488" cy:directed="1"/>
      <edge id="16957" label="1403 (interacts with) 43082" source="9726" target="9479" cy:directed="1"/>
      <edge id="16956" label="1403 (interacts with) 43638" source="9726" target="9475" cy:directed="1"/>
      <edge id="16955" label="1403 (interacts with) 44379" source="9726" target="9469" cy:directed="1"/>
      <edge id="16954" label="1403 (interacts with) 44406" source="9726" target="9468" cy:directed="1"/>
      <edge id="16953" label="1403 (interacts with) 44439" source="9726" target="9467" cy:directed="1"/>
      <edge id="16952" label="1403 (interacts with) 46809" source="9726" target="9453" cy:directed="1"/>
      <edge id="16951" label="1403 (interacts with) 47867" source="9726" target="9448" cy:directed="1"/>
      <edge id="16950" label="1403 (interacts with) 49390" source="9726" target="9444" cy:directed="1"/>
      <edge id="16949" label="1403 (interacts with) 52050" source="9726" target="9426" cy:directed="1"/>
      <edge id="16948" label="1403 (interacts with) 52150" source="9726" target="9424" cy:directed="1"/>
      <edge id="16947" label="1403 (interacts with) 52297" source="9726" target="9423" cy:directed="1"/>
      <edge id="16946" label="1403 (interacts with) 53029" source="9726" target="9417" cy:directed="1"/>
      <edge id="16945" label="1403 (interacts with) 53315" source="9726" target="9413" cy:directed="1"/>
      <edge id="16944" label="1403 (interacts with) 53628" source="9726" target="9410" cy:directed="1"/>
      <edge id="16943" label="1403 (interacts with) 54524" source="9726" target="9408" cy:directed="1"/>
      <edge id="16942" label="1403 (interacts with) 57192" source="9726" target="9398" cy:directed="1"/>
      <edge id="16941" label="1403 (interacts with) 57236" source="9726" target="9397" cy:directed="1"/>
      <edge id="16940" label="1403 (interacts with) 57984" source="9726" target="9390" cy:directed="1"/>
      <edge id="16939" label="1403 (interacts with) 58668" source="9726" target="9383" cy:directed="1"/>
      <edge id="16938" label="1403 (interacts with) 59350" source="9726" target="9380" cy:directed="1"/>
      <edge id="16937" label="1403 (interacts with) 59604" source="9726" target="9378" cy:directed="1"/>
      <edge id="16936" label="1403 (interacts with) 60333" source="9726" target="9374" cy:directed="1"/>
      <edge id="16935" label="1403 (interacts with) 60382" source="9726" target="9373" cy:directed="1"/>
      <edge id="16934" label="1403 (interacts with) 60726" source="9726" target="9371" cy:directed="1"/>
      <edge id="16933" label="1403 (interacts with) 60884" source="9726" target="9370" cy:directed="1"/>
      <edge id="16932" label="1403 (interacts with) 60987" source="9726" target="9369" cy:directed="1"/>
      <edge id="16931" label="1403 (interacts with) 61074" source="9726" target="9368" cy:directed="1"/>
      <edge id="16930" label="1403 (interacts with) 61630" source="9726" target="9359" cy:directed="1"/>
      <edge id="16929" label="1403 (interacts with) 61669" source="9726" target="9358" cy:directed="1"/>
      <edge id="16928" label="1515 (interacts with) 2163" source="9725" target="9724" cy:directed="1"/>
      <edge id="16927" label="1515 (interacts with) 2210" source="9725" target="9723" cy:directed="1"/>
      <edge id="16926" label="1515 (interacts with) 2326" source="9725" target="9721" cy:directed="1"/>
      <edge id="16925" label="1515 (interacts with) 5813" source="9725" target="9689" cy:directed="1"/>
      <edge id="16924" label="1515 (interacts with) 7302" source="9725" target="9682" cy:directed="1"/>
      <edge id="16923" label="1515 (interacts with) 7860" source="9725" target="9675" cy:directed="1"/>
      <edge id="16922" label="1515 (interacts with) 15343" source="9725" target="9635" cy:directed="1"/>
      <edge id="16921" label="1515 (interacts with) 17352" source="9725" target="9621" cy:directed="1"/>
      <edge id="16920" label="1515 (interacts with) 17358" source="9725" target="9620" cy:directed="1"/>
      <edge id="16919" label="1515 (interacts with) 21037" source="9725" target="9604" cy:directed="1"/>
      <edge id="16918" label="1515 (interacts with) 23791" source="9725" target="9582" cy:directed="1"/>
      <edge id="16917" label="1515 (interacts with) 27009" source="9725" target="9563" cy:directed="1"/>
      <edge id="16916" label="1515 (interacts with) 27425" source="9725" target="9559" cy:directed="1"/>
      <edge id="16915" label="1515 (interacts with) 31764" source="9725" target="9537" cy:directed="1"/>
      <edge id="16914" label="1515 (interacts with) 33295" source="9725" target="9531" cy:directed="1"/>
      <edge id="16913" label="1515 (interacts with) 36068" source="9725" target="9515" cy:directed="1"/>
      <edge id="16912" label="1515 (interacts with) 38566" source="9725" target="9500" cy:directed="1"/>
      <edge id="16911" label="1515 (interacts with) 46261" source="9725" target="9459" cy:directed="1"/>
      <edge id="16910" label="1515 (interacts with) 50945" source="9725" target="9433" cy:directed="1"/>
      <edge id="16909" label="1515 (interacts with) 50953" source="9725" target="9432" cy:directed="1"/>
      <edge id="16908" label="1515 (interacts with) 54715" source="9725" target="9407" cy:directed="1"/>
      <edge id="16907" label="1515 (interacts with) 59740" source="9725" target="9376" cy:directed="1"/>
      <edge id="16906" label="1515 (interacts with) 61172" source="9725" target="9365" cy:directed="1"/>
      <edge id="16905" label="2163 (interacts with) 2210" source="9724" target="9723" cy:directed="1"/>
      <edge id="16904" label="2163 (interacts with) 3424" source="9724" target="9715" cy:directed="1"/>
      <edge id="16903" label="2163 (interacts with) 4001" source="9724" target="9708" cy:directed="1"/>
      <edge id="16902" label="2163 (interacts with) 5813" source="9724" target="9689" cy:directed="1"/>
      <edge id="16901" label="2163 (interacts with) 7462" source="9724" target="9678" cy:directed="1"/>
      <edge id="16900" label="2163 (interacts with) 10636" source="9724" target="9666" cy:directed="1"/>
      <edge id="16899" label="2163 (interacts with) 15343" source="9724" target="9635" cy:directed="1"/>
      <edge id="16898" label="2163 (interacts with) 17352" source="9724" target="9621" cy:directed="1"/>
      <edge id="16897" label="2163 (interacts with) 17358" source="9724" target="9620" cy:directed="1"/>
      <edge id="16896" label="2163 (interacts with) 21037" source="9724" target="9604" cy:directed="1"/>
      <edge id="16895" label="2163 (interacts with) 21961" source="9724" target="9597" cy:directed="1"/>
      <edge id="16894" label="2163 (interacts with) 23791" source="9724" target="9582" cy:directed="1"/>
      <edge id="16893" label="2163 (interacts with) 25019" source="9724" target="9571" cy:directed="1"/>
      <edge id="16892" label="2163 (interacts with) 27009" source="9724" target="9563" cy:directed="1"/>
      <edge id="16891" label="2163 (interacts with) 27425" source="9724" target="9559" cy:directed="1"/>
      <edge id="16890" label="2163 (interacts with) 30754" source="9724" target="9541" cy:directed="1"/>
      <edge id="16889" label="2163 (interacts with) 31764" source="9724" target="9537" cy:directed="1"/>
      <edge id="16888" label="2163 (interacts with) 33295" source="9724" target="9531" cy:directed="1"/>
      <edge id="16887" label="2163 (interacts with) 35934" source="9724" target="9517" cy:directed="1"/>
      <edge id="16886" label="2163 (interacts with) 36068" source="9724" target="9515" cy:directed="1"/>
      <edge id="16885" label="2163 (interacts with) 36355" source="9724" target="9513" cy:directed="1"/>
      <edge id="16884" label="2163 (interacts with) 36976" source="9724" target="9508" cy:directed="1"/>
      <edge id="16883" label="2163 (interacts with) 40341" source="9724" target="9492" cy:directed="1"/>
      <edge id="16882" label="2163 (interacts with) 44037" source="9724" target="9473" cy:directed="1"/>
      <edge id="16881" label="2163 (interacts with) 44969" source="9724" target="9464" cy:directed="1"/>
      <edge id="16880" label="2163 (interacts with) 46261" source="9724" target="9459" cy:directed="1"/>
      <edge id="16879" label="2163 (interacts with) 49059" source="9724" target="9445" cy:directed="1"/>
      <edge id="16878" label="2163 (interacts with) 49998" source="9724" target="9442" cy:directed="1"/>
      <edge id="16877" label="2163 (interacts with) 50945" source="9724" target="9433" cy:directed="1"/>
      <edge id="16876" label="2163 (interacts with) 50953" source="9724" target="9432" cy:directed="1"/>
      <edge id="16875" label="2163 (interacts with) 52795" source="9724" target="9420" cy:directed="1"/>
      <edge id="16874" label="2163 (interacts with) 53058" source="9724" target="9416" cy:directed="1"/>
      <edge id="16873" label="2163 (interacts with) 54715" source="9724" target="9407" cy:directed="1"/>
      <edge id="16872" label="2163 (interacts with) 58680" source="9724" target="9382" cy:directed="1"/>
      <edge id="16871" label="2163 (interacts with) 59705" source="9724" target="9377" cy:directed="1"/>
      <edge id="16870" label="2163 (interacts with) 59740" source="9724" target="9376" cy:directed="1"/>
      <edge id="16869" label="2210 (interacts with) 2325" source="9723" target="9722" cy:directed="1"/>
      <edge id="16868" label="2210 (interacts with) 4001" source="9723" target="9708" cy:directed="1"/>
      <edge id="16867" label="2210 (interacts with) 5522" source="9723" target="9693" cy:directed="1"/>
      <edge id="16866" label="2210 (interacts with) 5744" source="9723" target="9691" cy:directed="1"/>
      <edge id="16865" label="2210 (interacts with) 5813" source="9723" target="9689" cy:directed="1"/>
      <edge id="16864" label="2210 (interacts with) 7392" source="9723" target="9680" cy:directed="1"/>
      <edge id="16863" label="2210 (interacts with) 7462" source="9723" target="9678" cy:directed="1"/>
      <edge id="16862" label="2210 (interacts with) 9730" source="9723" target="9671" cy:directed="1"/>
      <edge id="16861" label="2210 (interacts with) 10636" source="9723" target="9666" cy:directed="1"/>
      <edge id="16860" label="2210 (interacts with) 11862" source="9723" target="9653" cy:directed="1"/>
      <edge id="16859" label="2210 (interacts with) 15343" source="9723" target="9635" cy:directed="1"/>
      <edge id="16858" label="2210 (interacts with) 17352" source="9723" target="9621" cy:directed="1"/>
      <edge id="16857" label="2210 (interacts with) 17358" source="9723" target="9620" cy:directed="1"/>
      <edge id="16856" label="2210 (interacts with) 21961" source="9723" target="9597" cy:directed="1"/>
      <edge id="16855" label="2210 (interacts with) 23791" source="9723" target="9582" cy:directed="1"/>
      <edge id="16854" label="2210 (interacts with) 24552" source="9723" target="9576" cy:directed="1"/>
      <edge id="16853" label="2210 (interacts with) 24624" source="9723" target="9573" cy:directed="1"/>
      <edge id="16852" label="2210 (interacts with) 25893" source="9723" target="9568" cy:directed="1"/>
      <edge id="16851" label="2210 (interacts with) 27009" source="9723" target="9563" cy:directed="1"/>
      <edge id="16850" label="2210 (interacts with) 28325" source="9723" target="9556" cy:directed="1"/>
      <edge id="16849" label="2210 (interacts with) 30064" source="9723" target="9543" cy:directed="1"/>
      <edge id="16848" label="2210 (interacts with) 30754" source="9723" target="9541" cy:directed="1"/>
      <edge id="16847" label="2210 (interacts with) 31764" source="9723" target="9537" cy:directed="1"/>
      <edge id="16846" label="2210 (interacts with) 33295" source="9723" target="9531" cy:directed="1"/>
      <edge id="16845" label="2210 (interacts with) 35934" source="9723" target="9517" cy:directed="1"/>
      <edge id="16844" label="2210 (interacts with) 36068" source="9723" target="9515" cy:directed="1"/>
      <edge id="16843" label="2210 (interacts with) 36355" source="9723" target="9513" cy:directed="1"/>
      <edge id="16842" label="2210 (interacts with) 36996" source="9723" target="9507" cy:directed="1"/>
      <edge id="16841" label="2210 (interacts with) 39361" source="9723" target="9498" cy:directed="1"/>
      <edge id="16840" label="2210 (interacts with) 43388" source="9723" target="9476" cy:directed="1"/>
      <edge id="16839" label="2210 (interacts with) 44225" source="9723" target="9471" cy:directed="1"/>
      <edge id="16838" label="2210 (interacts with) 44969" source="9723" target="9464" cy:directed="1"/>
      <edge id="16837" label="2210 (interacts with) 49059" source="9723" target="9445" cy:directed="1"/>
      <edge id="16836" label="2210 (interacts with) 50938" source="9723" target="9434" cy:directed="1"/>
      <edge id="16835" label="2210 (interacts with) 50945" source="9723" target="9433" cy:directed="1"/>
      <edge id="16834" label="2210 (interacts with) 50953" source="9723" target="9432" cy:directed="1"/>
      <edge id="16833" label="2210 (interacts with) 52795" source="9723" target="9420" cy:directed="1"/>
      <edge id="16832" label="2210 (interacts with) 54715" source="9723" target="9407" cy:directed="1"/>
      <edge id="16831" label="2210 (interacts with) 56549" source="9723" target="9400" cy:directed="1"/>
      <edge id="16830" label="2210 (interacts with) 58251" source="9723" target="9389" cy:directed="1"/>
      <edge id="16829" label="2210 (interacts with) 58680" source="9723" target="9382" cy:directed="1"/>
      <edge id="16828" label="2210 (interacts with) 59705" source="9723" target="9377" cy:directed="1"/>
      <edge id="16827" label="2210 (interacts with) 59740" source="9723" target="9376" cy:directed="1"/>
      <edge id="16826" label="2210 (interacts with) 59960" source="9723" target="9375" cy:directed="1"/>
      <edge id="16825" label="2325 (interacts with) 2505" source="9722" target="9720" cy:directed="1"/>
      <edge id="16824" label="2325 (interacts with) 3065" source="9722" target="9716" cy:directed="1"/>
      <edge id="16823" label="2325 (interacts with) 3982" source="9722" target="9709" cy:directed="1"/>
      <edge id="16822" label="2325 (interacts with) 4526" source="9722" target="9701" cy:directed="1"/>
      <edge id="16821" label="2325 (interacts with) 5521" source="9722" target="9694" cy:directed="1"/>
      <edge id="16820" label="2325 (interacts with) 5522" source="9722" target="9693" cy:directed="1"/>
      <edge id="16819" label="2325 (interacts with) 5744" source="9722" target="9691" cy:directed="1"/>
      <edge id="16818" label="2325 (interacts with) 7392" source="9722" target="9680" cy:directed="1"/>
      <edge id="16817" label="2325 (interacts with) 7462" source="9722" target="9678" cy:directed="1"/>
      <edge id="16816" label="2325 (interacts with) 9462" source="9722" target="9672" cy:directed="1"/>
      <edge id="16815" label="2325 (interacts with) 9730" source="9722" target="9671" cy:directed="1"/>
      <edge id="16814" label="2325 (interacts with) 10402" source="9722" target="9667" cy:directed="1"/>
      <edge id="16813" label="2325 (interacts with) 11780" source="9722" target="9655" cy:directed="1"/>
      <edge id="16812" label="2325 (interacts with) 11852" source="9722" target="9654" cy:directed="1"/>
      <edge id="16811" label="2325 (interacts with) 11862" source="9722" target="9653" cy:directed="1"/>
      <edge id="16810" label="2325 (interacts with) 13423" source="9722" target="9644" cy:directed="1"/>
      <edge id="16809" label="2325 (interacts with) 15134" source="9722" target="9637" cy:directed="1"/>
      <edge id="16808" label="2325 (interacts with) 15343" source="9722" target="9635" cy:directed="1"/>
      <edge id="16807" label="2325 (interacts with) 15551" source="9722" target="9633" cy:directed="1"/>
      <edge id="16806" label="2325 (interacts with) 17118" source="9722" target="9622" cy:directed="1"/>
      <edge id="16805" label="2325 (interacts with) 22773" source="9722" target="9588" cy:directed="1"/>
      <edge id="16804" label="2325 (interacts with) 24552" source="9722" target="9576" cy:directed="1"/>
      <edge id="16803" label="2325 (interacts with) 24624" source="9722" target="9573" cy:directed="1"/>
      <edge id="16802" label="2325 (interacts with) 25893" source="9722" target="9568" cy:directed="1"/>
      <edge id="16801" label="2325 (interacts with) 27009" source="9722" target="9563" cy:directed="1"/>
      <edge id="16800" label="2325 (interacts with) 28325" source="9722" target="9556" cy:directed="1"/>
      <edge id="16799" label="2325 (interacts with) 29505" source="9722" target="9548" cy:directed="1"/>
      <edge id="16798" label="2325 (interacts with) 30064" source="9722" target="9543" cy:directed="1"/>
      <edge id="16797" label="2325 (interacts with) 30754" source="9722" target="9541" cy:directed="1"/>
      <edge id="16796" label="2325 (interacts with) 32929" source="9722" target="9533" cy:directed="1"/>
      <edge id="16795" label="2325 (interacts with) 33295" source="9722" target="9531" cy:directed="1"/>
      <edge id="16794" label="2325 (interacts with) 35934" source="9722" target="9517" cy:directed="1"/>
      <edge id="16793" label="2325 (interacts with) 36996" source="9722" target="9507" cy:directed="1"/>
      <edge id="16792" label="2325 (interacts with) 39361" source="9722" target="9498" cy:directed="1"/>
      <edge id="16791" label="2325 (interacts with) 40511" source="9722" target="9491" cy:directed="1"/>
      <edge id="16790" label="2325 (interacts with) 43323" source="9722" target="9478" cy:directed="1"/>
      <edge id="16789" label="2325 (interacts with) 43388" source="9722" target="9476" cy:directed="1"/>
      <edge id="16788" label="2325 (interacts with) 43910" source="9722" target="9474" cy:directed="1"/>
      <edge id="16787" label="2325 (interacts with) 44225" source="9722" target="9471" cy:directed="1"/>
      <edge id="16786" label="2325 (interacts with) 44942" source="9722" target="9465" cy:directed="1"/>
      <edge id="16785" label="2325 (interacts with) 46316" source="9722" target="9458" cy:directed="1"/>
      <edge id="16784" label="2325 (interacts with) 49059" source="9722" target="9445" cy:directed="1"/>
      <edge id="16783" label="2325 (interacts with) 50587" source="9722" target="9437" cy:directed="1"/>
      <edge id="16782" label="2325 (interacts with) 50938" source="9722" target="9434" cy:directed="1"/>
      <edge id="16781" label="2325 (interacts with) 50953" source="9722" target="9432" cy:directed="1"/>
      <edge id="16780" label="2325 (interacts with) 52795" source="9722" target="9420" cy:directed="1"/>
      <edge id="16779" label="2325 (interacts with) 57568" source="9722" target="9396" cy:directed="1"/>
      <edge id="16778" label="2325 (interacts with) 58680" source="9722" target="9382" cy:directed="1"/>
      <edge id="16777" label="2325 (interacts with) 59368" source="9722" target="9379" cy:directed="1"/>
      <edge id="16776" label="2325 (interacts with) 59960" source="9722" target="9375" cy:directed="1"/>
      <edge id="16775" label="2325 (interacts with) 61138" source="9722" target="9366" cy:directed="1"/>
      <edge id="16774" label="2325 (interacts with) 61797" source="9722" target="9355" cy:directed="1"/>
      <edge id="16773" label="2326 (interacts with) 5813" source="9721" target="9689" cy:directed="1"/>
      <edge id="16772" label="2326 (interacts with) 7302" source="9721" target="9682" cy:directed="1"/>
      <edge id="16771" label="2326 (interacts with) 7860" source="9721" target="9675" cy:directed="1"/>
      <edge id="16770" label="2326 (interacts with) 10867" source="9721" target="9662" cy:directed="1"/>
      <edge id="16769" label="2326 (interacts with) 13900" source="9721" target="9639" cy:directed="1"/>
      <edge id="16768" label="2326 (interacts with) 15552" source="9721" target="9632" cy:directed="1"/>
      <edge id="16767" label="2326 (interacts with) 16969" source="9721" target="9624" cy:directed="1"/>
      <edge id="16766" label="2326 (interacts with) 17423" source="9721" target="9619" cy:directed="1"/>
      <edge id="16765" label="2326 (interacts with) 21037" source="9721" target="9604" cy:directed="1"/>
      <edge id="16764" label="2326 (interacts with) 23791" source="9721" target="9582" cy:directed="1"/>
      <edge id="16763" label="2326 (interacts with) 27425" source="9721" target="9559" cy:directed="1"/>
      <edge id="16762" label="2326 (interacts with) 36068" source="9721" target="9515" cy:directed="1"/>
      <edge id="16761" label="2326 (interacts with) 36358" source="9721" target="9512" cy:directed="1"/>
      <edge id="16760" label="2326 (interacts with) 37989" source="9721" target="9504" cy:directed="1"/>
      <edge id="16759" label="2326 (interacts with) 38566" source="9721" target="9500" cy:directed="1"/>
      <edge id="16758" label="2326 (interacts with) 43346" source="9721" target="9477" cy:directed="1"/>
      <edge id="16757" label="2326 (interacts with) 48459" source="9721" target="9446" cy:directed="1"/>
      <edge id="16756" label="2326 (interacts with) 49998" source="9721" target="9442" cy:directed="1"/>
      <edge id="16755" label="2326 (interacts with) 53122" source="9721" target="9415" cy:directed="1"/>
      <edge id="16754" label="2326 (interacts with) 54715" source="9721" target="9407" cy:directed="1"/>
      <edge id="16753" label="2326 (interacts with) 59350" source="9721" target="9380" cy:directed="1"/>
      <edge id="16752" label="2326 (interacts with) 60884" source="9721" target="9370" cy:directed="1"/>
      <edge id="16751" label="2505 (interacts with) 3065" source="9720" target="9716" cy:directed="1"/>
      <edge id="16750" label="2505 (interacts with) 3424" source="9720" target="9715" cy:directed="1"/>
      <edge id="16749" label="2505 (interacts with) 3982" source="9720" target="9709" cy:directed="1"/>
      <edge id="16748" label="2505 (interacts with) 4001" source="9720" target="9708" cy:directed="1"/>
      <edge id="16747" label="2505 (interacts with) 4526" source="9720" target="9701" cy:directed="1"/>
      <edge id="16746" label="2505 (interacts with) 5521" source="9720" target="9694" cy:directed="1"/>
      <edge id="16745" label="2505 (interacts with) 5522" source="9720" target="9693" cy:directed="1"/>
      <edge id="16744" label="2505 (interacts with) 5744" source="9720" target="9691" cy:directed="1"/>
      <edge id="16743" label="2505 (interacts with) 7392" source="9720" target="9680" cy:directed="1"/>
      <edge id="16742" label="2505 (interacts with) 7425" source="9720" target="9679" cy:directed="1"/>
      <edge id="16741" label="2505 (interacts with) 7462" source="9720" target="9678" cy:directed="1"/>
      <edge id="16740" label="2505 (interacts with) 9462" source="9720" target="9672" cy:directed="1"/>
      <edge id="16739" label="2505 (interacts with) 9730" source="9720" target="9671" cy:directed="1"/>
      <edge id="16738" label="2505 (interacts with) 10059" source="9720" target="9670" cy:directed="1"/>
      <edge id="16737" label="2505 (interacts with) 10402" source="9720" target="9667" cy:directed="1"/>
      <edge id="16736" label="2505 (interacts with) 10636" source="9720" target="9666" cy:directed="1"/>
      <edge id="16735" label="2505 (interacts with) 10729" source="9720" target="9664" cy:directed="1"/>
      <edge id="16734" label="2505 (interacts with) 10758" source="9720" target="9663" cy:directed="1"/>
      <edge id="16733" label="2505 (interacts with) 11780" source="9720" target="9655" cy:directed="1"/>
      <edge id="16732" label="2505 (interacts with) 11852" source="9720" target="9654" cy:directed="1"/>
      <edge id="16731" label="2505 (interacts with) 11862" source="9720" target="9653" cy:directed="1"/>
      <edge id="16730" label="2505 (interacts with) 13806" source="9720" target="9643" cy:directed="1"/>
      <edge id="16729" label="2505 (interacts with) 13856" source="9720" target="9642" cy:directed="1"/>
      <edge id="16728" label="2505 (interacts with) 15423" source="9720" target="9634" cy:directed="1"/>
      <edge id="16727" label="2505 (interacts with) 17352" source="9720" target="9621" cy:directed="1"/>
      <edge id="16726" label="2505 (interacts with) 21009" source="9720" target="9605" cy:directed="1"/>
      <edge id="16725" label="2505 (interacts with) 21281" source="9720" target="9603" cy:directed="1"/>
      <edge id="16724" label="2505 (interacts with) 22388" source="9720" target="9592" cy:directed="1"/>
      <edge id="16723" label="2505 (interacts with) 22773" source="9720" target="9588" cy:directed="1"/>
      <edge id="16722" label="2505 (interacts with) 24552" source="9720" target="9576" cy:directed="1"/>
      <edge id="16721" label="2505 (interacts with) 24621" source="9720" target="9574" cy:directed="1"/>
      <edge id="16720" label="2505 (interacts with) 24624" source="9720" target="9573" cy:directed="1"/>
      <edge id="16719" label="2505 (interacts with) 25893" source="9720" target="9568" cy:directed="1"/>
      <edge id="16718" label="2505 (interacts with) 27282" source="9720" target="9561" cy:directed="1"/>
      <edge id="16717" label="2505 (interacts with) 27590" source="9720" target="9558" cy:directed="1"/>
      <edge id="16716" label="2505 (interacts with) 29505" source="9720" target="9548" cy:directed="1"/>
      <edge id="16715" label="2505 (interacts with) 29576" source="9720" target="9545" cy:directed="1"/>
      <edge id="16714" label="2505 (interacts with) 31764" source="9720" target="9537" cy:directed="1"/>
      <edge id="16713" label="2505 (interacts with) 33295" source="9720" target="9531" cy:directed="1"/>
      <edge id="16712" label="2505 (interacts with) 33424" source="9720" target="9530" cy:directed="1"/>
      <edge id="16711" label="2505 (interacts with) 33439" source="9720" target="9529" cy:directed="1"/>
      <edge id="16710" label="2505 (interacts with) 35934" source="9720" target="9517" cy:directed="1"/>
      <edge id="16709" label="2505 (interacts with) 36355" source="9720" target="9513" cy:directed="1"/>
      <edge id="16708" label="2505 (interacts with) 36495" source="9720" target="9510" cy:directed="1"/>
      <edge id="16707" label="2505 (interacts with) 36996" source="9720" target="9507" cy:directed="1"/>
      <edge id="16706" label="2505 (interacts with) 40511" source="9720" target="9491" cy:directed="1"/>
      <edge id="16705" label="2505 (interacts with) 42454" source="9720" target="9485" cy:directed="1"/>
      <edge id="16704" label="2505 (interacts with) 42561" source="9720" target="9484" cy:directed="1"/>
      <edge id="16703" label="2505 (interacts with) 44037" source="9720" target="9473" cy:directed="1"/>
      <edge id="16702" label="2505 (interacts with) 44225" source="9720" target="9471" cy:directed="1"/>
      <edge id="16701" label="2505 (interacts with) 44609" source="9720" target="9466" cy:directed="1"/>
      <edge id="16700" label="2505 (interacts with) 47690" source="9720" target="9449" cy:directed="1"/>
      <edge id="16699" label="2505 (interacts with) 49059" source="9720" target="9445" cy:directed="1"/>
      <edge id="16698" label="2505 (interacts with) 49677" source="9720" target="9443" cy:directed="1"/>
      <edge id="16697" label="2505 (interacts with) 50587" source="9720" target="9437" cy:directed="1"/>
      <edge id="16696" label="2505 (interacts with) 50938" source="9720" target="9434" cy:directed="1"/>
      <edge id="16695" label="2505 (interacts with) 50945" source="9720" target="9433" cy:directed="1"/>
      <edge id="16694" label="2505 (interacts with) 52047" source="9720" target="9427" cy:directed="1"/>
      <edge id="16693" label="2505 (interacts with) 52795" source="9720" target="9420" cy:directed="1"/>
      <edge id="16692" label="2505 (interacts with) 53796" source="9720" target="9409" cy:directed="1"/>
      <edge id="16691" label="2505 (interacts with) 55319" source="9720" target="9404" cy:directed="1"/>
      <edge id="16690" label="2505 (interacts with) 56114" source="9720" target="9403" cy:directed="1"/>
      <edge id="16689" label="2505 (interacts with) 57613" source="9720" target="9395" cy:directed="1"/>
      <edge id="16688" label="2505 (interacts with) 58260" source="9720" target="9388" cy:directed="1"/>
      <edge id="16687" label="2505 (interacts with) 58462" source="9720" target="9385" cy:directed="1"/>
      <edge id="16686" label="2505 (interacts with) 58927" source="9720" target="9381" cy:directed="1"/>
      <edge id="16685" label="2505 (interacts with) 59368" source="9720" target="9379" cy:directed="1"/>
      <edge id="16684" label="2505 (interacts with) 59705" source="9720" target="9377" cy:directed="1"/>
      <edge id="16683" label="2505 (interacts with) 59740" source="9720" target="9376" cy:directed="1"/>
      <edge id="16682" label="2505 (interacts with) 61138" source="9720" target="9366" cy:directed="1"/>
      <edge id="16681" label="2505 (interacts with) 61440" source="9720" target="9361" cy:directed="1"/>
      <edge id="16680" label="2476 (interacts with) 2505" source="9719" target="9720" cy:directed="1"/>
      <edge id="16679" label="2476 (interacts with) 3065" source="9719" target="9716" cy:directed="1"/>
      <edge id="16678" label="2476 (interacts with) 3982" source="9719" target="9709" cy:directed="1"/>
      <edge id="16677" label="2476 (interacts with) 4526" source="9719" target="9701" cy:directed="1"/>
      <edge id="16676" label="2476 (interacts with) 5057" source="9719" target="9697" cy:directed="1"/>
      <edge id="16675" label="2476 (interacts with) 5521" source="9719" target="9694" cy:directed="1"/>
      <edge id="16674" label="2476 (interacts with) 5522" source="9719" target="9693" cy:directed="1"/>
      <edge id="16673" label="2476 (interacts with) 7392" source="9719" target="9680" cy:directed="1"/>
      <edge id="16672" label="2476 (interacts with) 9462" source="9719" target="9672" cy:directed="1"/>
      <edge id="16671" label="2476 (interacts with) 9730" source="9719" target="9671" cy:directed="1"/>
      <edge id="16670" label="2476 (interacts with) 10402" source="9719" target="9667" cy:directed="1"/>
      <edge id="16669" label="2476 (interacts with) 10758" source="9719" target="9663" cy:directed="1"/>
      <edge id="16668" label="2476 (interacts with) 11780" source="9719" target="9655" cy:directed="1"/>
      <edge id="16667" label="2476 (interacts with) 11852" source="9719" target="9654" cy:directed="1"/>
      <edge id="16666" label="2476 (interacts with) 11862" source="9719" target="9653" cy:directed="1"/>
      <edge id="16665" label="2476 (interacts with) 13423" source="9719" target="9644" cy:directed="1"/>
      <edge id="16664" label="2476 (interacts with) 13806" source="9719" target="9643" cy:directed="1"/>
      <edge id="16663" label="2476 (interacts with) 13856" source="9719" target="9642" cy:directed="1"/>
      <edge id="16662" label="2476 (interacts with) 21009" source="9719" target="9605" cy:directed="1"/>
      <edge id="16661" label="2476 (interacts with) 22388" source="9719" target="9592" cy:directed="1"/>
      <edge id="16660" label="2476 (interacts with) 22773" source="9719" target="9588" cy:directed="1"/>
      <edge id="16659" label="2476 (interacts with) 24552" source="9719" target="9576" cy:directed="1"/>
      <edge id="16658" label="2476 (interacts with) 24624" source="9719" target="9573" cy:directed="1"/>
      <edge id="16657" label="2476 (interacts with) 25893" source="9719" target="9568" cy:directed="1"/>
      <edge id="16656" label="2476 (interacts with) 25948" source="9719" target="9567" cy:directed="1"/>
      <edge id="16655" label="2476 (interacts with) 25970" source="9719" target="9565" cy:directed="1"/>
      <edge id="16654" label="2476 (interacts with) 27009" source="9719" target="9563" cy:directed="1"/>
      <edge id="16653" label="2476 (interacts with) 29313" source="9719" target="9550" cy:directed="1"/>
      <edge id="16652" label="2476 (interacts with) 29505" source="9719" target="9548" cy:directed="1"/>
      <edge id="16651" label="2476 (interacts with) 29576" source="9719" target="9545" cy:directed="1"/>
      <edge id="16650" label="2476 (interacts with) 30980" source="9719" target="9540" cy:directed="1"/>
      <edge id="16649" label="2476 (interacts with) 33424" source="9719" target="9530" cy:directed="1"/>
      <edge id="16648" label="2476 (interacts with) 36996" source="9719" target="9507" cy:directed="1"/>
      <edge id="16647" label="2476 (interacts with) 40697" source="9719" target="9490" cy:directed="1"/>
      <edge id="16646" label="2476 (interacts with) 43388" source="9719" target="9476" cy:directed="1"/>
      <edge id="16645" label="2476 (interacts with) 44225" source="9719" target="9471" cy:directed="1"/>
      <edge id="16644" label="2476 (interacts with) 44942" source="9719" target="9465" cy:directed="1"/>
      <edge id="16643" label="2476 (interacts with) 46316" source="9719" target="9458" cy:directed="1"/>
      <edge id="16642" label="2476 (interacts with) 49677" source="9719" target="9443" cy:directed="1"/>
      <edge id="16641" label="2476 (interacts with) 50330" source="9719" target="9440" cy:directed="1"/>
      <edge id="16640" label="2476 (interacts with) 50938" source="9719" target="9434" cy:directed="1"/>
      <edge id="16639" label="2476 (interacts with) 52047" source="9719" target="9427" cy:directed="1"/>
      <edge id="16638" label="2476 (interacts with) 52795" source="9719" target="9420" cy:directed="1"/>
      <edge id="16637" label="2476 (interacts with) 53796" source="9719" target="9409" cy:directed="1"/>
      <edge id="16636" label="2476 (interacts with) 56549" source="9719" target="9400" cy:directed="1"/>
      <edge id="16635" label="2476 (interacts with) 57613" source="9719" target="9395" cy:directed="1"/>
      <edge id="16634" label="2476 (interacts with) 58260" source="9719" target="9388" cy:directed="1"/>
      <edge id="16633" label="2476 (interacts with) 58927" source="9719" target="9381" cy:directed="1"/>
      <edge id="16632" label="2476 (interacts with) 59368" source="9719" target="9379" cy:directed="1"/>
      <edge id="16631" label="2476 (interacts with) 61138" source="9719" target="9366" cy:directed="1"/>
      <edge id="16630" label="2476 (interacts with) 61440" source="9719" target="9361" cy:directed="1"/>
      <edge id="16629" label="2743 (interacts with) 3053" source="9718" target="9717" cy:directed="1"/>
      <edge id="16628" label="2743 (interacts with) 4776" source="9718" target="9699" cy:directed="1"/>
      <edge id="16627" label="2743 (interacts with) 5072" source="9718" target="9696" cy:directed="1"/>
      <edge id="16626" label="2743 (interacts with) 6366" source="9718" target="9686" cy:directed="1"/>
      <edge id="16625" label="2743 (interacts with) 6864" source="9718" target="9683" cy:directed="1"/>
      <edge id="16624" label="2743 (interacts with) 7871" source="9718" target="9674" cy:directed="1"/>
      <edge id="16623" label="2743 (interacts with) 11037" source="9718" target="9660" cy:directed="1"/>
      <edge id="16622" label="2743 (interacts with) 11264" source="9718" target="9659" cy:directed="1"/>
      <edge id="16621" label="2743 (interacts with) 11336" source="9718" target="9658" cy:directed="1"/>
      <edge id="16620" label="2743 (interacts with) 11964" source="9718" target="9652" cy:directed="1"/>
      <edge id="16619" label="2743 (interacts with) 13273" source="9718" target="9647" cy:directed="1"/>
      <edge id="16618" label="2743 (interacts with) 14278" source="9718" target="9638" cy:directed="1"/>
      <edge id="16617" label="2743 (interacts with) 16324" source="9718" target="9627" cy:directed="1"/>
      <edge id="16616" label="2743 (interacts with) 17513" source="9718" target="9617" cy:directed="1"/>
      <edge id="16615" label="2743 (interacts with) 18026" source="9718" target="9615" cy:directed="1"/>
      <edge id="16614" label="2743 (interacts with) 18921" source="9718" target="9613" cy:directed="1"/>
      <edge id="16613" label="2743 (interacts with) 20429" source="9718" target="9607" cy:directed="1"/>
      <edge id="16612" label="2743 (interacts with) 22034" source="9718" target="9596" cy:directed="1"/>
      <edge id="16611" label="2743 (interacts with) 22603" source="9718" target="9591" cy:directed="1"/>
      <edge id="16610" label="2743 (interacts with) 23119" source="9718" target="9587" cy:directed="1"/>
      <edge id="16609" label="2743 (interacts with) 23974" source="9718" target="9581" cy:directed="1"/>
      <edge id="16608" label="2743 (interacts with) 23995" source="9718" target="9580" cy:directed="1"/>
      <edge id="16607" label="2743 (interacts with) 27041" source="9718" target="9562" cy:directed="1"/>
      <edge id="16606" label="2743 (interacts with) 29233" source="9718" target="9552" cy:directed="1"/>
      <edge id="16605" label="2743 (interacts with) 31244" source="9718" target="9538" cy:directed="1"/>
      <edge id="16604" label="2743 (interacts with) 32057" source="9718" target="9534" cy:directed="1"/>
      <edge id="16603" label="2743 (interacts with) 33854" source="9718" target="9528" cy:directed="1"/>
      <edge id="16602" label="2743 (interacts with) 33992" source="9718" target="9527" cy:directed="1"/>
      <edge id="16601" label="2743 (interacts with) 34277" source="9718" target="9525" cy:directed="1"/>
      <edge id="16600" label="2743 (interacts with) 38223" source="9718" target="9503" cy:directed="1"/>
      <edge id="16599" label="2743 (interacts with) 41276" source="9718" target="9489" cy:directed="1"/>
      <edge id="16598" label="2743 (interacts with) 41490" source="9718" target="9488" cy:directed="1"/>
      <edge id="16597" label="2743 (interacts with) 43082" source="9718" target="9479" cy:directed="1"/>
      <edge id="16596" label="2743 (interacts with) 43638" source="9718" target="9475" cy:directed="1"/>
      <edge id="16595" label="2743 (interacts with) 44379" source="9718" target="9469" cy:directed="1"/>
      <edge id="16594" label="2743 (interacts with) 46809" source="9718" target="9453" cy:directed="1"/>
      <edge id="16593" label="2743 (interacts with) 47867" source="9718" target="9448" cy:directed="1"/>
      <edge id="16592" label="2743 (interacts with) 49390" source="9718" target="9444" cy:directed="1"/>
      <edge id="16591" label="2743 (interacts with) 51912" source="9718" target="9428" cy:directed="1"/>
      <edge id="16590" label="2743 (interacts with) 52051" source="9718" target="9425" cy:directed="1"/>
      <edge id="16589" label="2743 (interacts with) 52150" source="9718" target="9424" cy:directed="1"/>
      <edge id="16588" label="2743 (interacts with) 60726" source="9718" target="9371" cy:directed="1"/>
      <edge id="16587" label="2743 (interacts with) 60987" source="9718" target="9369" cy:directed="1"/>
      <edge id="16586" label="2743 (interacts with) 61074" source="9718" target="9368" cy:directed="1"/>
      <edge id="16585" label="3053 (interacts with) 4776" source="9717" target="9699" cy:directed="1"/>
      <edge id="16584" label="3053 (interacts with) 5072" source="9717" target="9696" cy:directed="1"/>
      <edge id="16583" label="3053 (interacts with) 5801" source="9717" target="9690" cy:directed="1"/>
      <edge id="16582" label="3053 (interacts with) 6366" source="9717" target="9686" cy:directed="1"/>
      <edge id="16581" label="3053 (interacts with) 6864" source="9717" target="9683" cy:directed="1"/>
      <edge id="16580" label="3053 (interacts with) 9280" source="9717" target="9673" cy:directed="1"/>
      <edge id="16579" label="3053 (interacts with) 10665" source="9717" target="9665" cy:directed="1"/>
      <edge id="16578" label="3053 (interacts with) 11037" source="9717" target="9660" cy:directed="1"/>
      <edge id="16577" label="3053 (interacts with) 11264" source="9717" target="9659" cy:directed="1"/>
      <edge id="16576" label="3053 (interacts with) 11964" source="9717" target="9652" cy:directed="1"/>
      <edge id="16575" label="3053 (interacts with) 13273" source="9717" target="9647" cy:directed="1"/>
      <edge id="16574" label="3053 (interacts with) 14278" source="9717" target="9638" cy:directed="1"/>
      <edge id="16573" label="3053 (interacts with) 16058" source="9717" target="9629" cy:directed="1"/>
      <edge id="16572" label="3053 (interacts with) 16324" source="9717" target="9627" cy:directed="1"/>
      <edge id="16571" label="3053 (interacts with) 17513" source="9717" target="9617" cy:directed="1"/>
      <edge id="16570" label="3053 (interacts with) 18026" source="9717" target="9615" cy:directed="1"/>
      <edge id="16569" label="3053 (interacts with) 18921" source="9717" target="9613" cy:directed="1"/>
      <edge id="16568" label="3053 (interacts with) 20429" source="9717" target="9607" cy:directed="1"/>
      <edge id="16567" label="3053 (interacts with) 20497" source="9717" target="9606" cy:directed="1"/>
      <edge id="16566" label="3053 (interacts with) 23119" source="9717" target="9587" cy:directed="1"/>
      <edge id="16565" label="3053 (interacts with) 23974" source="9717" target="9581" cy:directed="1"/>
      <edge id="16564" label="3053 (interacts with) 23995" source="9717" target="9580" cy:directed="1"/>
      <edge id="16563" label="3053 (interacts with) 27041" source="9717" target="9562" cy:directed="1"/>
      <edge id="16562" label="3053 (interacts with) 27330" source="9717" target="9560" cy:directed="1"/>
      <edge id="16561" label="3053 (interacts with) 31244" source="9717" target="9538" cy:directed="1"/>
      <edge id="16560" label="3053 (interacts with) 32057" source="9717" target="9534" cy:directed="1"/>
      <edge id="16559" label="3053 (interacts with) 33854" source="9717" target="9528" cy:directed="1"/>
      <edge id="16558" label="3053 (interacts with) 34277" source="9717" target="9525" cy:directed="1"/>
      <edge id="16557" label="3053 (interacts with) 38223" source="9717" target="9503" cy:directed="1"/>
      <edge id="16556" label="3053 (interacts with) 38546" source="9717" target="9501" cy:directed="1"/>
      <edge id="16555" label="3053 (interacts with) 39653" source="9717" target="9496" cy:directed="1"/>
      <edge id="16554" label="3053 (interacts with) 41276" source="9717" target="9489" cy:directed="1"/>
      <edge id="16553" label="3053 (interacts with) 41490" source="9717" target="9488" cy:directed="1"/>
      <edge id="16552" label="3053 (interacts with) 42327" source="9717" target="9486" cy:directed="1"/>
      <edge id="16551" label="3053 (interacts with) 42907" source="9717" target="9482" cy:directed="1"/>
      <edge id="16550" label="3053 (interacts with) 43082" source="9717" target="9479" cy:directed="1"/>
      <edge id="16549" label="3053 (interacts with) 43638" source="9717" target="9475" cy:directed="1"/>
      <edge id="16548" label="3053 (interacts with) 44117" source="9717" target="9472" cy:directed="1"/>
      <edge id="16547" label="3053 (interacts with) 46809" source="9717" target="9453" cy:directed="1"/>
      <edge id="16546" label="3053 (interacts with) 47867" source="9717" target="9448" cy:directed="1"/>
      <edge id="16545" label="3053 (interacts with) 49390" source="9717" target="9444" cy:directed="1"/>
      <edge id="16544" label="3053 (interacts with) 51574" source="9717" target="9430" cy:directed="1"/>
      <edge id="16543" label="3053 (interacts with) 51824" source="9717" target="9429" cy:directed="1"/>
      <edge id="16542" label="3053 (interacts with) 51912" source="9717" target="9428" cy:directed="1"/>
      <edge id="16541" label="3053 (interacts with) 52051" source="9717" target="9425" cy:directed="1"/>
      <edge id="16540" label="3053 (interacts with) 52150" source="9717" target="9424" cy:directed="1"/>
      <edge id="16539" label="3053 (interacts with) 53628" source="9717" target="9410" cy:directed="1"/>
      <edge id="16538" label="3053 (interacts with) 57703" source="9717" target="9394" cy:directed="1"/>
      <edge id="16537" label="3053 (interacts with) 60333" source="9717" target="9374" cy:directed="1"/>
      <edge id="16536" label="3053 (interacts with) 60726" source="9717" target="9371" cy:directed="1"/>
      <edge id="16535" label="3053 (interacts with) 60987" source="9717" target="9369" cy:directed="1"/>
      <edge id="16534" label="3053 (interacts with) 61074" source="9717" target="9368" cy:directed="1"/>
      <edge id="16533" label="3053 (interacts with) 61630" source="9717" target="9359" cy:directed="1"/>
      <edge id="16532" label="3065 (interacts with) 3982" source="9716" target="9709" cy:directed="1"/>
      <edge id="16531" label="3065 (interacts with) 4526" source="9716" target="9701" cy:directed="1"/>
      <edge id="16530" label="3065 (interacts with) 5057" source="9716" target="9697" cy:directed="1"/>
      <edge id="16529" label="3065 (interacts with) 5521" source="9716" target="9694" cy:directed="1"/>
      <edge id="16528" label="3065 (interacts with) 5522" source="9716" target="9693" cy:directed="1"/>
      <edge id="16527" label="3065 (interacts with) 5744" source="9716" target="9691" cy:directed="1"/>
      <edge id="16526" label="3065 (interacts with) 7392" source="9716" target="9680" cy:directed="1"/>
      <edge id="16525" label="3065 (interacts with) 9462" source="9716" target="9672" cy:directed="1"/>
      <edge id="16524" label="3065 (interacts with) 10402" source="9716" target="9667" cy:directed="1"/>
      <edge id="16523" label="3065 (interacts with) 10758" source="9716" target="9663" cy:directed="1"/>
      <edge id="16522" label="3065 (interacts with) 11780" source="9716" target="9655" cy:directed="1"/>
      <edge id="16521" label="3065 (interacts with) 11852" source="9716" target="9654" cy:directed="1"/>
      <edge id="16520" label="3065 (interacts with) 11862" source="9716" target="9653" cy:directed="1"/>
      <edge id="16519" label="3065 (interacts with) 12326" source="9716" target="9649" cy:directed="1"/>
      <edge id="16518" label="3065 (interacts with) 13423" source="9716" target="9644" cy:directed="1"/>
      <edge id="16517" label="3065 (interacts with) 13856" source="9716" target="9642" cy:directed="1"/>
      <edge id="16516" label="3065 (interacts with) 15134" source="9716" target="9637" cy:directed="1"/>
      <edge id="16515" label="3065 (interacts with) 21009" source="9716" target="9605" cy:directed="1"/>
      <edge id="16514" label="3065 (interacts with) 22173" source="9716" target="9595" cy:directed="1"/>
      <edge id="16513" label="3065 (interacts with) 22388" source="9716" target="9592" cy:directed="1"/>
      <edge id="16512" label="3065 (interacts with) 22773" source="9716" target="9588" cy:directed="1"/>
      <edge id="16511" label="3065 (interacts with) 24552" source="9716" target="9576" cy:directed="1"/>
      <edge id="16510" label="3065 (interacts with) 24621" source="9716" target="9574" cy:directed="1"/>
      <edge id="16509" label="3065 (interacts with) 24624" source="9716" target="9573" cy:directed="1"/>
      <edge id="16508" label="3065 (interacts with) 25893" source="9716" target="9568" cy:directed="1"/>
      <edge id="16507" label="3065 (interacts with) 25948" source="9716" target="9567" cy:directed="1"/>
      <edge id="16506" label="3065 (interacts with) 25970" source="9716" target="9565" cy:directed="1"/>
      <edge id="16505" label="3065 (interacts with) 27282" source="9716" target="9561" cy:directed="1"/>
      <edge id="16504" label="3065 (interacts with) 27590" source="9716" target="9558" cy:directed="1"/>
      <edge id="16503" label="3065 (interacts with) 29313" source="9716" target="9550" cy:directed="1"/>
      <edge id="16502" label="3065 (interacts with) 29505" source="9716" target="9548" cy:directed="1"/>
      <edge id="16501" label="3065 (interacts with) 29576" source="9716" target="9545" cy:directed="1"/>
      <edge id="16500" label="3065 (interacts with) 30754" source="9716" target="9541" cy:directed="1"/>
      <edge id="16499" label="3065 (interacts with) 30980" source="9716" target="9540" cy:directed="1"/>
      <edge id="16498" label="3065 (interacts with) 32929" source="9716" target="9533" cy:directed="1"/>
      <edge id="16497" label="3065 (interacts with) 33424" source="9716" target="9530" cy:directed="1"/>
      <edge id="16496" label="3065 (interacts with) 36355" source="9716" target="9513" cy:directed="1"/>
      <edge id="16495" label="3065 (interacts with) 40511" source="9716" target="9491" cy:directed="1"/>
      <edge id="16494" label="3065 (interacts with) 40697" source="9716" target="9490" cy:directed="1"/>
      <edge id="16493" label="3065 (interacts with) 42561" source="9716" target="9484" cy:directed="1"/>
      <edge id="16492" label="3065 (interacts with) 43388" source="9716" target="9476" cy:directed="1"/>
      <edge id="16491" label="3065 (interacts with) 43910" source="9716" target="9474" cy:directed="1"/>
      <edge id="16490" label="3065 (interacts with) 44225" source="9716" target="9471" cy:directed="1"/>
      <edge id="16489" label="3065 (interacts with) 44942" source="9716" target="9465" cy:directed="1"/>
      <edge id="16488" label="3065 (interacts with) 46316" source="9716" target="9458" cy:directed="1"/>
      <edge id="16487" label="3065 (interacts with) 47317" source="9716" target="9451" cy:directed="1"/>
      <edge id="16486" label="3065 (interacts with) 49059" source="9716" target="9445" cy:directed="1"/>
      <edge id="16485" label="3065 (interacts with) 49677" source="9716" target="9443" cy:directed="1"/>
      <edge id="16484" label="3065 (interacts with) 50330" source="9716" target="9440" cy:directed="1"/>
      <edge id="16483" label="3065 (interacts with) 50587" source="9716" target="9437" cy:directed="1"/>
      <edge id="16482" label="3065 (interacts with) 52047" source="9716" target="9427" cy:directed="1"/>
      <edge id="16481" label="3065 (interacts with) 52795" source="9716" target="9420" cy:directed="1"/>
      <edge id="16480" label="3065 (interacts with) 53796" source="9716" target="9409" cy:directed="1"/>
      <edge id="16479" label="3065 (interacts with) 54827" source="9716" target="9405" cy:directed="1"/>
      <edge id="16478" label="3065 (interacts with) 57568" source="9716" target="9396" cy:directed="1"/>
      <edge id="16477" label="3065 (interacts with) 57613" source="9716" target="9395" cy:directed="1"/>
      <edge id="16476" label="3065 (interacts with) 58251" source="9716" target="9389" cy:directed="1"/>
      <edge id="16475" label="3065 (interacts with) 58260" source="9716" target="9388" cy:directed="1"/>
      <edge id="16474" label="3065 (interacts with) 58462" source="9716" target="9385" cy:directed="1"/>
      <edge id="16473" label="3065 (interacts with) 58927" source="9716" target="9381" cy:directed="1"/>
      <edge id="16472" label="3065 (interacts with) 59368" source="9716" target="9379" cy:directed="1"/>
      <edge id="16471" label="3065 (interacts with) 59960" source="9716" target="9375" cy:directed="1"/>
      <edge id="16470" label="3065 (interacts with) 61138" source="9716" target="9366" cy:directed="1"/>
      <edge id="16469" label="3065 (interacts with) 61440" source="9716" target="9361" cy:directed="1"/>
      <edge id="16468" label="3424 (interacts with) 4001" source="9715" target="9708" cy:directed="1"/>
      <edge id="16467" label="3424 (interacts with) 4502" source="9715" target="9702" cy:directed="1"/>
      <edge id="16466" label="3424 (interacts with) 6828" source="9715" target="9684" cy:directed="1"/>
      <edge id="16465" label="3424 (interacts with) 7425" source="9715" target="9679" cy:directed="1"/>
      <edge id="16464" label="3424 (interacts with) 7462" source="9715" target="9678" cy:directed="1"/>
      <edge id="16463" label="3424 (interacts with) 9730" source="9715" target="9671" cy:directed="1"/>
      <edge id="16462" label="3424 (interacts with) 10059" source="9715" target="9670" cy:directed="1"/>
      <edge id="16461" label="3424 (interacts with) 10636" source="9715" target="9666" cy:directed="1"/>
      <edge id="16460" label="3424 (interacts with) 10729" source="9715" target="9664" cy:directed="1"/>
      <edge id="16459" label="3424 (interacts with) 12251" source="9715" target="9650" cy:directed="1"/>
      <edge id="16458" label="3424 (interacts with) 15423" source="9715" target="9634" cy:directed="1"/>
      <edge id="16457" label="3424 (interacts with) 16561" source="9715" target="9626" cy:directed="1"/>
      <edge id="16456" label="3424 (interacts with) 17352" source="9715" target="9621" cy:directed="1"/>
      <edge id="16455" label="3424 (interacts with) 21281" source="9715" target="9603" cy:directed="1"/>
      <edge id="16454" label="3424 (interacts with) 24621" source="9715" target="9574" cy:directed="1"/>
      <edge id="16453" label="3424 (interacts with) 24730" source="9715" target="9572" cy:directed="1"/>
      <edge id="16452" label="3424 (interacts with) 25019" source="9715" target="9571" cy:directed="1"/>
      <edge id="16451" label="3424 (interacts with) 27282" source="9715" target="9561" cy:directed="1"/>
      <edge id="16450" label="3424 (interacts with) 27590" source="9715" target="9558" cy:directed="1"/>
      <edge id="16449" label="3424 (interacts with) 29320" source="9715" target="9549" cy:directed="1"/>
      <edge id="16448" label="3424 (interacts with) 31764" source="9715" target="9537" cy:directed="1"/>
      <edge id="16447" label="3424 (interacts with) 33295" source="9715" target="9531" cy:directed="1"/>
      <edge id="16446" label="3424 (interacts with) 33439" source="9715" target="9529" cy:directed="1"/>
      <edge id="16445" label="3424 (interacts with) 35934" source="9715" target="9517" cy:directed="1"/>
      <edge id="16444" label="3424 (interacts with) 36355" source="9715" target="9513" cy:directed="1"/>
      <edge id="16443" label="3424 (interacts with) 36495" source="9715" target="9510" cy:directed="1"/>
      <edge id="16442" label="3424 (interacts with) 37031" source="9715" target="9506" cy:directed="1"/>
      <edge id="16441" label="3424 (interacts with) 39839" source="9715" target="9494" cy:directed="1"/>
      <edge id="16440" label="3424 (interacts with) 40341" source="9715" target="9492" cy:directed="1"/>
      <edge id="16439" label="3424 (interacts with) 40511" source="9715" target="9491" cy:directed="1"/>
      <edge id="16438" label="3424 (interacts with) 42454" source="9715" target="9485" cy:directed="1"/>
      <edge id="16437" label="3424 (interacts with) 42597" source="9715" target="9483" cy:directed="1"/>
      <edge id="16436" label="3424 (interacts with) 43062" source="9715" target="9481" cy:directed="1"/>
      <edge id="16435" label="3424 (interacts with) 44037" source="9715" target="9473" cy:directed="1"/>
      <edge id="16434" label="3424 (interacts with) 44275" source="9715" target="9470" cy:directed="1"/>
      <edge id="16433" label="3424 (interacts with) 44609" source="9715" target="9466" cy:directed="1"/>
      <edge id="16432" label="3424 (interacts with) 46261" source="9715" target="9459" cy:directed="1"/>
      <edge id="16431" label="3424 (interacts with) 46539" source="9715" target="9455" cy:directed="1"/>
      <edge id="16430" label="3424 (interacts with) 47484" source="9715" target="9450" cy:directed="1"/>
      <edge id="16429" label="3424 (interacts with) 47690" source="9715" target="9449" cy:directed="1"/>
      <edge id="16428" label="3424 (interacts with) 52795" source="9715" target="9420" cy:directed="1"/>
      <edge id="16427" label="3424 (interacts with) 55319" source="9715" target="9404" cy:directed="1"/>
      <edge id="16426" label="3424 (interacts with) 56114" source="9715" target="9403" cy:directed="1"/>
      <edge id="16425" label="3424 (interacts with) 57613" source="9715" target="9395" cy:directed="1"/>
      <edge id="16424" label="3424 (interacts with) 57979" source="9715" target="9391" cy:directed="1"/>
      <edge id="16423" label="3424 (interacts with) 58448" source="9715" target="9386" cy:directed="1"/>
      <edge id="16422" label="3424 (interacts with) 59705" source="9715" target="9377" cy:directed="1"/>
      <edge id="16421" label="3424 (interacts with) 59740" source="9715" target="9376" cy:directed="1"/>
      <edge id="16420" label="3424 (interacts with) 61440" source="9715" target="9361" cy:directed="1"/>
      <edge id="16419" label="3424 (interacts with) 61838" source="9715" target="9354" cy:directed="1"/>
      <edge id="16418" label="3209 (interacts with) 3424" source="9714" target="9715" cy:directed="1"/>
      <edge id="16417" label="3209 (interacts with) 4502" source="9714" target="9702" cy:directed="1"/>
      <edge id="16416" label="3209 (interacts with) 6828" source="9714" target="9684" cy:directed="1"/>
      <edge id="16415" label="3209 (interacts with) 12251" source="9714" target="9650" cy:directed="1"/>
      <edge id="16414" label="3209 (interacts with) 16098" source="9714" target="9628" cy:directed="1"/>
      <edge id="16413" label="3209 (interacts with) 16561" source="9714" target="9626" cy:directed="1"/>
      <edge id="16412" label="3209 (interacts with) 25019" source="9714" target="9571" cy:directed="1"/>
      <edge id="16411" label="3209 (interacts with) 29320" source="9714" target="9549" cy:directed="1"/>
      <edge id="16410" label="3209 (interacts with) 33439" source="9714" target="9529" cy:directed="1"/>
      <edge id="16409" label="3209 (interacts with) 39839" source="9714" target="9494" cy:directed="1"/>
      <edge id="16408" label="3209 (interacts with) 43062" source="9714" target="9481" cy:directed="1"/>
      <edge id="16407" label="3209 (interacts with) 44275" source="9714" target="9470" cy:directed="1"/>
      <edge id="16406" label="3209 (interacts with) 46539" source="9714" target="9455" cy:directed="1"/>
      <edge id="16405" label="3209 (interacts with) 47484" source="9714" target="9450" cy:directed="1"/>
      <edge id="16404" label="3209 (interacts with) 52895" source="9714" target="9419" cy:directed="1"/>
      <edge id="16403" label="3209 (interacts with) 52898" source="9714" target="9418" cy:directed="1"/>
      <edge id="16402" label="3209 (interacts with) 56745" source="9714" target="9399" cy:directed="1"/>
      <edge id="16401" label="3209 (interacts with) 57979" source="9714" target="9391" cy:directed="1"/>
      <edge id="16400" label="3209 (interacts with) 58448" source="9714" target="9386" cy:directed="1"/>
      <edge id="16399" label="3209 (interacts with) 61838" source="9714" target="9354" cy:directed="1"/>
      <edge id="16398" label="3794 (interacts with) 4896" source="9713" target="9698" cy:directed="1"/>
      <edge id="16397" label="3794 (interacts with) 5341" source="9713" target="9695" cy:directed="1"/>
      <edge id="16396" label="3794 (interacts with) 6779" source="9713" target="9685" cy:directed="1"/>
      <edge id="16395" label="3794 (interacts with) 11669" source="9713" target="9656" cy:directed="1"/>
      <edge id="16394" label="3794 (interacts with) 11964" source="9713" target="9652" cy:directed="1"/>
      <edge id="16393" label="3794 (interacts with) 11969" source="9713" target="9651" cy:directed="1"/>
      <edge id="16392" label="3794 (interacts with) 13872" source="9713" target="9641" cy:directed="1"/>
      <edge id="16391" label="3794 (interacts with) 13900" source="9713" target="9639" cy:directed="1"/>
      <edge id="16390" label="3794 (interacts with) 15552" source="9713" target="9632" cy:directed="1"/>
      <edge id="16389" label="3794 (interacts with) 16801" source="9713" target="9625" cy:directed="1"/>
      <edge id="16388" label="3794 (interacts with) 17454" source="9713" target="9618" cy:directed="1"/>
      <edge id="16387" label="3794 (interacts with) 19116" source="9713" target="9611" cy:directed="1"/>
      <edge id="16386" label="3794 (interacts with) 23152" source="9713" target="9586" cy:directed="1"/>
      <edge id="16385" label="3794 (interacts with) 24554" source="9713" target="9575" cy:directed="1"/>
      <edge id="16384" label="3794 (interacts with) 25956" source="9713" target="9566" cy:directed="1"/>
      <edge id="16383" label="3794 (interacts with) 28226" source="9713" target="9557" cy:directed="1"/>
      <edge id="16382" label="3794 (interacts with) 28666" source="9713" target="9554" cy:directed="1"/>
      <edge id="16381" label="3794 (interacts with) 29574" source="9713" target="9546" cy:directed="1"/>
      <edge id="16380" label="3794 (interacts with) 34485" source="9713" target="9524" cy:directed="1"/>
      <edge id="16379" label="3794 (interacts with) 35688" source="9713" target="9518" cy:directed="1"/>
      <edge id="16378" label="3794 (interacts with) 36005" source="9713" target="9516" cy:directed="1"/>
      <edge id="16377" label="3794 (interacts with) 37989" source="9713" target="9504" cy:directed="1"/>
      <edge id="16376" label="3794 (interacts with) 41638" source="9713" target="9487" cy:directed="1"/>
      <edge id="16375" label="3794 (interacts with) 44406" source="9713" target="9468" cy:directed="1"/>
      <edge id="16374" label="3794 (interacts with) 47256" source="9713" target="9452" cy:directed="1"/>
      <edge id="16373" label="3794 (interacts with) 49390" source="9713" target="9444" cy:directed="1"/>
      <edge id="16372" label="3794 (interacts with) 50515" source="9713" target="9438" cy:directed="1"/>
      <edge id="16371" label="3794 (interacts with) 52050" source="9713" target="9426" cy:directed="1"/>
      <edge id="16370" label="3794 (interacts with) 53029" source="9713" target="9417" cy:directed="1"/>
      <edge id="16369" label="3794 (interacts with) 53122" source="9713" target="9415" cy:directed="1"/>
      <edge id="16368" label="3794 (interacts with) 54524" source="9713" target="9408" cy:directed="1"/>
      <edge id="16367" label="3794 (interacts with) 57192" source="9713" target="9398" cy:directed="1"/>
      <edge id="16366" label="3794 (interacts with) 58668" source="9713" target="9383" cy:directed="1"/>
      <edge id="16365" label="3794 (interacts with) 60382" source="9713" target="9373" cy:directed="1"/>
      <edge id="16364" label="3794 (interacts with) 60726" source="9713" target="9371" cy:directed="1"/>
      <edge id="16363" label="3794 (interacts with) 60987" source="9713" target="9369" cy:directed="1"/>
      <edge id="16362" label="2375 (interacts with) 3794" source="9712" target="9713" cy:directed="1"/>
      <edge id="16361" label="2375 (interacts with) 4726" source="9712" target="9700" cy:directed="1"/>
      <edge id="16360" label="2375 (interacts with) 4896" source="9712" target="9698" cy:directed="1"/>
      <edge id="16359" label="2375 (interacts with) 7364" source="9712" target="9681" cy:directed="1"/>
      <edge id="16358" label="2375 (interacts with) 7685" source="9712" target="9677" cy:directed="1"/>
      <edge id="16357" label="2375 (interacts with) 10200" source="9712" target="9668" cy:directed="1"/>
      <edge id="16356" label="2375 (interacts with) 11669" source="9712" target="9656" cy:directed="1"/>
      <edge id="16355" label="2375 (interacts with) 13342" source="9712" target="9646" cy:directed="1"/>
      <edge id="16354" label="2375 (interacts with) 13872" source="9712" target="9641" cy:directed="1"/>
      <edge id="16353" label="2375 (interacts with) 16801" source="9712" target="9625" cy:directed="1"/>
      <edge id="16352" label="2375 (interacts with) 19116" source="9712" target="9611" cy:directed="1"/>
      <edge id="16351" label="2375 (interacts with) 22229" source="9712" target="9594" cy:directed="1"/>
      <edge id="16350" label="2375 (interacts with) 23152" source="9712" target="9586" cy:directed="1"/>
      <edge id="16349" label="2375 (interacts with) 23506" source="9712" target="9584" cy:directed="1"/>
      <edge id="16348" label="2375 (interacts with) 24554" source="9712" target="9575" cy:directed="1"/>
      <edge id="16347" label="2375 (interacts with) 25319" source="9712" target="9570" cy:directed="1"/>
      <edge id="16346" label="2375 (interacts with) 25956" source="9712" target="9566" cy:directed="1"/>
      <edge id="16345" label="2375 (interacts with) 26690" source="9712" target="9564" cy:directed="1"/>
      <edge id="16344" label="2375 (interacts with) 28226" source="9712" target="9557" cy:directed="1"/>
      <edge id="16343" label="2375 (interacts with) 29574" source="9712" target="9546" cy:directed="1"/>
      <edge id="16342" label="2375 (interacts with) 34485" source="9712" target="9524" cy:directed="1"/>
      <edge id="16341" label="2375 (interacts with) 36005" source="9712" target="9516" cy:directed="1"/>
      <edge id="16340" label="2375 (interacts with) 37989" source="9712" target="9504" cy:directed="1"/>
      <edge id="16339" label="2375 (interacts with) 41638" source="9712" target="9487" cy:directed="1"/>
      <edge id="16338" label="2375 (interacts with) 44406" source="9712" target="9468" cy:directed="1"/>
      <edge id="16337" label="2375 (interacts with) 46426" source="9712" target="9456" cy:directed="1"/>
      <edge id="16336" label="2375 (interacts with) 47256" source="9712" target="9452" cy:directed="1"/>
      <edge id="16335" label="2375 (interacts with) 50515" source="9712" target="9438" cy:directed="1"/>
      <edge id="16334" label="2375 (interacts with) 53029" source="9712" target="9417" cy:directed="1"/>
      <edge id="16333" label="2375 (interacts with) 54524" source="9712" target="9408" cy:directed="1"/>
      <edge id="16332" label="2375 (interacts with) 57192" source="9712" target="9398" cy:directed="1"/>
      <edge id="16331" label="2375 (interacts with) 57236" source="9712" target="9397" cy:directed="1"/>
      <edge id="16330" label="2375 (interacts with) 58668" source="9712" target="9383" cy:directed="1"/>
      <edge id="16329" label="2375 (interacts with) 60382" source="9712" target="9373" cy:directed="1"/>
      <edge id="16328" label="927 (interacts with) 3869" source="9711" target="9710" cy:directed="1"/>
      <edge id="16327" label="927 (interacts with) 5341" source="9711" target="9695" cy:directed="1"/>
      <edge id="16326" label="927 (interacts with) 7871" source="9711" target="9674" cy:directed="1"/>
      <edge id="16325" label="927 (interacts with) 15552" source="9711" target="9632" cy:directed="1"/>
      <edge id="16324" label="927 (interacts with) 17513" source="9711" target="9617" cy:directed="1"/>
      <edge id="16323" label="927 (interacts with) 21588" source="9711" target="9600" cy:directed="1"/>
      <edge id="16322" label="927 (interacts with) 24130" source="9711" target="9579" cy:directed="1"/>
      <edge id="16321" label="927 (interacts with) 24140" source="9711" target="9578" cy:directed="1"/>
      <edge id="16320" label="927 (interacts with) 28556" source="9711" target="9555" cy:directed="1"/>
      <edge id="16319" label="927 (interacts with) 33992" source="9711" target="9527" cy:directed="1"/>
      <edge id="16318" label="927 (interacts with) 34277" source="9711" target="9525" cy:directed="1"/>
      <edge id="16317" label="927 (interacts with) 34485" source="9711" target="9524" cy:directed="1"/>
      <edge id="16316" label="927 (interacts with) 43346" source="9711" target="9477" cy:directed="1"/>
      <edge id="16315" label="927 (interacts with) 44379" source="9711" target="9469" cy:directed="1"/>
      <edge id="16314" label="927 (interacts with) 53122" source="9711" target="9415" cy:directed="1"/>
      <edge id="16313" label="927 (interacts with) 53438" source="9711" target="9412" cy:directed="1"/>
      <edge id="16312" label="927 (interacts with) 54716" source="9711" target="9406" cy:directed="1"/>
      <edge id="16311" label="927 (interacts with) 57748" source="9711" target="9393" cy:directed="1"/>
      <edge id="16310" label="927 (interacts with) 57984" source="9711" target="9390" cy:directed="1"/>
      <edge id="16309" label="927 (interacts with) 60884" source="9711" target="9370" cy:directed="1"/>
      <edge id="16308" label="3869 (interacts with) 4896" source="9710" target="9698" cy:directed="1"/>
      <edge id="16307" label="3869 (interacts with) 5072" source="9710" target="9696" cy:directed="1"/>
      <edge id="16306" label="3869 (interacts with) 5341" source="9710" target="9695" cy:directed="1"/>
      <edge id="16305" label="3869 (interacts with) 5801" source="9710" target="9690" cy:directed="1"/>
      <edge id="16304" label="3869 (interacts with) 6366" source="9710" target="9686" cy:directed="1"/>
      <edge id="16303" label="3869 (interacts with) 6864" source="9710" target="9683" cy:directed="1"/>
      <edge id="16302" label="3869 (interacts with) 7685" source="9710" target="9677" cy:directed="1"/>
      <edge id="16301" label="3869 (interacts with) 7860" source="9710" target="9675" cy:directed="1"/>
      <edge id="16300" label="3869 (interacts with) 7871" source="9710" target="9674" cy:directed="1"/>
      <edge id="16299" label="3869 (interacts with) 10200" source="9710" target="9668" cy:directed="1"/>
      <edge id="16298" label="3869 (interacts with) 10665" source="9710" target="9665" cy:directed="1"/>
      <edge id="16297" label="3869 (interacts with) 13342" source="9710" target="9646" cy:directed="1"/>
      <edge id="16296" label="3869 (interacts with) 13872" source="9710" target="9641" cy:directed="1"/>
      <edge id="16295" label="3869 (interacts with) 13900" source="9710" target="9639" cy:directed="1"/>
      <edge id="16294" label="3869 (interacts with) 15552" source="9710" target="9632" cy:directed="1"/>
      <edge id="16293" label="3869 (interacts with) 16324" source="9710" target="9627" cy:directed="1"/>
      <edge id="16292" label="3869 (interacts with) 16801" source="9710" target="9625" cy:directed="1"/>
      <edge id="16291" label="3869 (interacts with) 16969" source="9710" target="9624" cy:directed="1"/>
      <edge id="16290" label="3869 (interacts with) 17454" source="9710" target="9618" cy:directed="1"/>
      <edge id="16289" label="3869 (interacts with) 17513" source="9710" target="9617" cy:directed="1"/>
      <edge id="16288" label="3869 (interacts with) 18026" source="9710" target="9615" cy:directed="1"/>
      <edge id="16287" label="3869 (interacts with) 20429" source="9710" target="9607" cy:directed="1"/>
      <edge id="16286" label="3869 (interacts with) 21037" source="9710" target="9604" cy:directed="1"/>
      <edge id="16285" label="3869 (interacts with) 22603" source="9710" target="9591" cy:directed="1"/>
      <edge id="16284" label="3869 (interacts with) 23119" source="9710" target="9587" cy:directed="1"/>
      <edge id="16283" label="3869 (interacts with) 23995" source="9710" target="9580" cy:directed="1"/>
      <edge id="16282" label="3869 (interacts with) 25956" source="9710" target="9566" cy:directed="1"/>
      <edge id="16281" label="3869 (interacts with) 27041" source="9710" target="9562" cy:directed="1"/>
      <edge id="16280" label="3869 (interacts with) 27425" source="9710" target="9559" cy:directed="1"/>
      <edge id="16279" label="3869 (interacts with) 28556" source="9710" target="9555" cy:directed="1"/>
      <edge id="16278" label="3869 (interacts with) 29233" source="9710" target="9552" cy:directed="1"/>
      <edge id="16277" label="3869 (interacts with) 29529" source="9710" target="9547" cy:directed="1"/>
      <edge id="16276" label="3869 (interacts with) 29574" source="9710" target="9546" cy:directed="1"/>
      <edge id="16275" label="3869 (interacts with) 31244" source="9710" target="9538" cy:directed="1"/>
      <edge id="16274" label="3869 (interacts with) 32057" source="9710" target="9534" cy:directed="1"/>
      <edge id="16273" label="3869 (interacts with) 33854" source="9710" target="9528" cy:directed="1"/>
      <edge id="16272" label="3869 (interacts with) 33992" source="9710" target="9527" cy:directed="1"/>
      <edge id="16271" label="3869 (interacts with) 34277" source="9710" target="9525" cy:directed="1"/>
      <edge id="16270" label="3869 (interacts with) 34485" source="9710" target="9524" cy:directed="1"/>
      <edge id="16269" label="3869 (interacts with) 35688" source="9710" target="9518" cy:directed="1"/>
      <edge id="16268" label="3869 (interacts with) 36005" source="9710" target="9516" cy:directed="1"/>
      <edge id="16267" label="3869 (interacts with) 36358" source="9710" target="9512" cy:directed="1"/>
      <edge id="16266" label="3869 (interacts with) 37989" source="9710" target="9504" cy:directed="1"/>
      <edge id="16265" label="3869 (interacts with) 38546" source="9710" target="9501" cy:directed="1"/>
      <edge id="16264" label="3869 (interacts with) 41276" source="9710" target="9489" cy:directed="1"/>
      <edge id="16263" label="3869 (interacts with) 41490" source="9710" target="9488" cy:directed="1"/>
      <edge id="16262" label="3869 (interacts with) 43082" source="9710" target="9479" cy:directed="1"/>
      <edge id="16261" label="3869 (interacts with) 43346" source="9710" target="9477" cy:directed="1"/>
      <edge id="16260" label="3869 (interacts with) 44379" source="9710" target="9469" cy:directed="1"/>
      <edge id="16259" label="3869 (interacts with) 44406" source="9710" target="9468" cy:directed="1"/>
      <edge id="16258" label="3869 (interacts with) 45423" source="9710" target="9463" cy:directed="1"/>
      <edge id="16257" label="3869 (interacts with) 46809" source="9710" target="9453" cy:directed="1"/>
      <edge id="16256" label="3869 (interacts with) 47256" source="9710" target="9452" cy:directed="1"/>
      <edge id="16255" label="3869 (interacts with) 47867" source="9710" target="9448" cy:directed="1"/>
      <edge id="16254" label="3869 (interacts with) 49390" source="9710" target="9444" cy:directed="1"/>
      <edge id="16253" label="3869 (interacts with) 51912" source="9710" target="9428" cy:directed="1"/>
      <edge id="16252" label="3869 (interacts with) 52050" source="9710" target="9426" cy:directed="1"/>
      <edge id="16251" label="3869 (interacts with) 52297" source="9710" target="9423" cy:directed="1"/>
      <edge id="16250" label="3869 (interacts with) 53029" source="9710" target="9417" cy:directed="1"/>
      <edge id="16249" label="3869 (interacts with) 53122" source="9710" target="9415" cy:directed="1"/>
      <edge id="16248" label="3869 (interacts with) 53628" source="9710" target="9410" cy:directed="1"/>
      <edge id="16247" label="3869 (interacts with) 54524" source="9710" target="9408" cy:directed="1"/>
      <edge id="16246" label="3869 (interacts with) 57748" source="9710" target="9393" cy:directed="1"/>
      <edge id="16245" label="3869 (interacts with) 57984" source="9710" target="9390" cy:directed="1"/>
      <edge id="16244" label="3869 (interacts with) 58668" source="9710" target="9383" cy:directed="1"/>
      <edge id="16243" label="3869 (interacts with) 59350" source="9710" target="9380" cy:directed="1"/>
      <edge id="16242" label="3869 (interacts with) 59604" source="9710" target="9378" cy:directed="1"/>
      <edge id="16241" label="3869 (interacts with) 60382" source="9710" target="9373" cy:directed="1"/>
      <edge id="16240" label="3869 (interacts with) 60726" source="9710" target="9371" cy:directed="1"/>
      <edge id="16239" label="3869 (interacts with) 60884" source="9710" target="9370" cy:directed="1"/>
      <edge id="16238" label="3869 (interacts with) 60987" source="9710" target="9369" cy:directed="1"/>
      <edge id="16237" label="3982 (interacts with) 4526" source="9709" target="9701" cy:directed="1"/>
      <edge id="16236" label="3982 (interacts with) 5521" source="9709" target="9694" cy:directed="1"/>
      <edge id="16235" label="3982 (interacts with) 5522" source="9709" target="9693" cy:directed="1"/>
      <edge id="16234" label="3982 (interacts with) 5744" source="9709" target="9691" cy:directed="1"/>
      <edge id="16233" label="3982 (interacts with) 7392" source="9709" target="9680" cy:directed="1"/>
      <edge id="16232" label="3982 (interacts with) 9462" source="9709" target="9672" cy:directed="1"/>
      <edge id="16231" label="3982 (interacts with) 9730" source="9709" target="9671" cy:directed="1"/>
      <edge id="16230" label="3982 (interacts with) 10402" source="9709" target="9667" cy:directed="1"/>
      <edge id="16229" label="3982 (interacts with) 10758" source="9709" target="9663" cy:directed="1"/>
      <edge id="16228" label="3982 (interacts with) 11780" source="9709" target="9655" cy:directed="1"/>
      <edge id="16227" label="3982 (interacts with) 11852" source="9709" target="9654" cy:directed="1"/>
      <edge id="16226" label="3982 (interacts with) 11862" source="9709" target="9653" cy:directed="1"/>
      <edge id="16225" label="3982 (interacts with) 12326" source="9709" target="9649" cy:directed="1"/>
      <edge id="16224" label="3982 (interacts with) 13423" source="9709" target="9644" cy:directed="1"/>
      <edge id="16223" label="3982 (interacts with) 13806" source="9709" target="9643" cy:directed="1"/>
      <edge id="16222" label="3982 (interacts with) 13856" source="9709" target="9642" cy:directed="1"/>
      <edge id="16221" label="3982 (interacts with) 15134" source="9709" target="9637" cy:directed="1"/>
      <edge id="16220" label="3982 (interacts with) 15551" source="9709" target="9633" cy:directed="1"/>
      <edge id="16219" label="3982 (interacts with) 21009" source="9709" target="9605" cy:directed="1"/>
      <edge id="16218" label="3982 (interacts with) 22388" source="9709" target="9592" cy:directed="1"/>
      <edge id="16217" label="3982 (interacts with) 22773" source="9709" target="9588" cy:directed="1"/>
      <edge id="16216" label="3982 (interacts with) 24552" source="9709" target="9576" cy:directed="1"/>
      <edge id="16215" label="3982 (interacts with) 24621" source="9709" target="9574" cy:directed="1"/>
      <edge id="16214" label="3982 (interacts with) 25948" source="9709" target="9567" cy:directed="1"/>
      <edge id="16213" label="3982 (interacts with) 25970" source="9709" target="9565" cy:directed="1"/>
      <edge id="16212" label="3982 (interacts with) 29313" source="9709" target="9550" cy:directed="1"/>
      <edge id="16211" label="3982 (interacts with) 29505" source="9709" target="9548" cy:directed="1"/>
      <edge id="16210" label="3982 (interacts with) 29576" source="9709" target="9545" cy:directed="1"/>
      <edge id="16209" label="3982 (interacts with) 32929" source="9709" target="9533" cy:directed="1"/>
      <edge id="16208" label="3982 (interacts with) 36996" source="9709" target="9507" cy:directed="1"/>
      <edge id="16207" label="3982 (interacts with) 40511" source="9709" target="9491" cy:directed="1"/>
      <edge id="16206" label="3982 (interacts with) 40697" source="9709" target="9490" cy:directed="1"/>
      <edge id="16205" label="3982 (interacts with) 43910" source="9709" target="9474" cy:directed="1"/>
      <edge id="16204" label="3982 (interacts with) 44225" source="9709" target="9471" cy:directed="1"/>
      <edge id="16203" label="3982 (interacts with) 44942" source="9709" target="9465" cy:directed="1"/>
      <edge id="16202" label="3982 (interacts with) 49677" source="9709" target="9443" cy:directed="1"/>
      <edge id="16201" label="3982 (interacts with) 50587" source="9709" target="9437" cy:directed="1"/>
      <edge id="16200" label="3982 (interacts with) 50938" source="9709" target="9434" cy:directed="1"/>
      <edge id="16199" label="3982 (interacts with) 52047" source="9709" target="9427" cy:directed="1"/>
      <edge id="16198" label="3982 (interacts with) 52795" source="9709" target="9420" cy:directed="1"/>
      <edge id="16197" label="3982 (interacts with) 53796" source="9709" target="9409" cy:directed="1"/>
      <edge id="16196" label="3982 (interacts with) 57568" source="9709" target="9396" cy:directed="1"/>
      <edge id="16195" label="3982 (interacts with) 57613" source="9709" target="9395" cy:directed="1"/>
      <edge id="16194" label="3982 (interacts with) 58260" source="9709" target="9388" cy:directed="1"/>
      <edge id="16193" label="3982 (interacts with) 58462" source="9709" target="9385" cy:directed="1"/>
      <edge id="16192" label="3982 (interacts with) 58927" source="9709" target="9381" cy:directed="1"/>
      <edge id="16191" label="3982 (interacts with) 59368" source="9709" target="9379" cy:directed="1"/>
      <edge id="16190" label="3982 (interacts with) 61138" source="9709" target="9366" cy:directed="1"/>
      <edge id="16189" label="3982 (interacts with) 61357" source="9709" target="9362" cy:directed="1"/>
      <edge id="16188" label="3982 (interacts with) 61440" source="9709" target="9361" cy:directed="1"/>
      <edge id="16187" label="4001 (interacts with) 4526" source="9708" target="9701" cy:directed="1"/>
      <edge id="16186" label="4001 (interacts with) 5744" source="9708" target="9691" cy:directed="1"/>
      <edge id="16185" label="4001 (interacts with) 6828" source="9708" target="9684" cy:directed="1"/>
      <edge id="16184" label="4001 (interacts with) 7392" source="9708" target="9680" cy:directed="1"/>
      <edge id="16183" label="4001 (interacts with) 7425" source="9708" target="9679" cy:directed="1"/>
      <edge id="16182" label="4001 (interacts with) 7462" source="9708" target="9678" cy:directed="1"/>
      <edge id="16181" label="4001 (interacts with) 9462" source="9708" target="9672" cy:directed="1"/>
      <edge id="16180" label="4001 (interacts with) 9730" source="9708" target="9671" cy:directed="1"/>
      <edge id="16179" label="4001 (interacts with) 10059" source="9708" target="9670" cy:directed="1"/>
      <edge id="16178" label="4001 (interacts with) 10402" source="9708" target="9667" cy:directed="1"/>
      <edge id="16177" label="4001 (interacts with) 10636" source="9708" target="9666" cy:directed="1"/>
      <edge id="16176" label="4001 (interacts with) 10729" source="9708" target="9664" cy:directed="1"/>
      <edge id="16175" label="4001 (interacts with) 11852" source="9708" target="9654" cy:directed="1"/>
      <edge id="16174" label="4001 (interacts with) 11862" source="9708" target="9653" cy:directed="1"/>
      <edge id="16173" label="4001 (interacts with) 13806" source="9708" target="9643" cy:directed="1"/>
      <edge id="16172" label="4001 (interacts with) 15423" source="9708" target="9634" cy:directed="1"/>
      <edge id="16171" label="4001 (interacts with) 17352" source="9708" target="9621" cy:directed="1"/>
      <edge id="16170" label="4001 (interacts with) 19343" source="9708" target="9610" cy:directed="1"/>
      <edge id="16169" label="4001 (interacts with) 21281" source="9708" target="9603" cy:directed="1"/>
      <edge id="16168" label="4001 (interacts with) 22388" source="9708" target="9592" cy:directed="1"/>
      <edge id="16167" label="4001 (interacts with) 24552" source="9708" target="9576" cy:directed="1"/>
      <edge id="16166" label="4001 (interacts with) 24621" source="9708" target="9574" cy:directed="1"/>
      <edge id="16165" label="4001 (interacts with) 24730" source="9708" target="9572" cy:directed="1"/>
      <edge id="16164" label="4001 (interacts with) 25019" source="9708" target="9571" cy:directed="1"/>
      <edge id="16163" label="4001 (interacts with) 25893" source="9708" target="9568" cy:directed="1"/>
      <edge id="16162" label="4001 (interacts with) 27282" source="9708" target="9561" cy:directed="1"/>
      <edge id="16161" label="4001 (interacts with) 27590" source="9708" target="9558" cy:directed="1"/>
      <edge id="16160" label="4001 (interacts with) 29320" source="9708" target="9549" cy:directed="1"/>
      <edge id="16159" label="4001 (interacts with) 29505" source="9708" target="9548" cy:directed="1"/>
      <edge id="16158" label="4001 (interacts with) 29576" source="9708" target="9545" cy:directed="1"/>
      <edge id="16157" label="4001 (interacts with) 30754" source="9708" target="9541" cy:directed="1"/>
      <edge id="16156" label="4001 (interacts with) 31764" source="9708" target="9537" cy:directed="1"/>
      <edge id="16155" label="4001 (interacts with) 33295" source="9708" target="9531" cy:directed="1"/>
      <edge id="16154" label="4001 (interacts with) 33439" source="9708" target="9529" cy:directed="1"/>
      <edge id="16153" label="4001 (interacts with) 35934" source="9708" target="9517" cy:directed="1"/>
      <edge id="16152" label="4001 (interacts with) 36355" source="9708" target="9513" cy:directed="1"/>
      <edge id="16151" label="4001 (interacts with) 36495" source="9708" target="9510" cy:directed="1"/>
      <edge id="16150" label="4001 (interacts with) 37031" source="9708" target="9506" cy:directed="1"/>
      <edge id="16149" label="4001 (interacts with) 39839" source="9708" target="9494" cy:directed="1"/>
      <edge id="16148" label="4001 (interacts with) 40341" source="9708" target="9492" cy:directed="1"/>
      <edge id="16147" label="4001 (interacts with) 40511" source="9708" target="9491" cy:directed="1"/>
      <edge id="16146" label="4001 (interacts with) 42454" source="9708" target="9485" cy:directed="1"/>
      <edge id="16145" label="4001 (interacts with) 42561" source="9708" target="9484" cy:directed="1"/>
      <edge id="16144" label="4001 (interacts with) 42597" source="9708" target="9483" cy:directed="1"/>
      <edge id="16143" label="4001 (interacts with) 44037" source="9708" target="9473" cy:directed="1"/>
      <edge id="16142" label="4001 (interacts with) 44225" source="9708" target="9471" cy:directed="1"/>
      <edge id="16141" label="4001 (interacts with) 44609" source="9708" target="9466" cy:directed="1"/>
      <edge id="16140" label="4001 (interacts with) 44969" source="9708" target="9464" cy:directed="1"/>
      <edge id="16139" label="4001 (interacts with) 46261" source="9708" target="9459" cy:directed="1"/>
      <edge id="16138" label="4001 (interacts with) 47690" source="9708" target="9449" cy:directed="1"/>
      <edge id="16137" label="4001 (interacts with) 49059" source="9708" target="9445" cy:directed="1"/>
      <edge id="16136" label="4001 (interacts with) 49677" source="9708" target="9443" cy:directed="1"/>
      <edge id="16135" label="4001 (interacts with) 50587" source="9708" target="9437" cy:directed="1"/>
      <edge id="16134" label="4001 (interacts with) 50938" source="9708" target="9434" cy:directed="1"/>
      <edge id="16133" label="4001 (interacts with) 50945" source="9708" target="9433" cy:directed="1"/>
      <edge id="16132" label="4001 (interacts with) 52795" source="9708" target="9420" cy:directed="1"/>
      <edge id="16131" label="4001 (interacts with) 53796" source="9708" target="9409" cy:directed="1"/>
      <edge id="16130" label="4001 (interacts with) 55319" source="9708" target="9404" cy:directed="1"/>
      <edge id="16129" label="4001 (interacts with) 56114" source="9708" target="9403" cy:directed="1"/>
      <edge id="16128" label="4001 (interacts with) 57613" source="9708" target="9395" cy:directed="1"/>
      <edge id="16127" label="4001 (interacts with) 58251" source="9708" target="9389" cy:directed="1"/>
      <edge id="16126" label="4001 (interacts with) 58260" source="9708" target="9388" cy:directed="1"/>
      <edge id="16125" label="4001 (interacts with) 58448" source="9708" target="9386" cy:directed="1"/>
      <edge id="16124" label="4001 (interacts with) 58680" source="9708" target="9382" cy:directed="1"/>
      <edge id="16123" label="4001 (interacts with) 58927" source="9708" target="9381" cy:directed="1"/>
      <edge id="16122" label="4001 (interacts with) 59705" source="9708" target="9377" cy:directed="1"/>
      <edge id="16121" label="4001 (interacts with) 59740" source="9708" target="9376" cy:directed="1"/>
      <edge id="16120" label="4001 (interacts with) 61440" source="9708" target="9361" cy:directed="1"/>
      <edge id="16119" label="4001 (interacts with) 61838" source="9708" target="9354" cy:directed="1"/>
      <edge id="16118" label="1868 (interacts with) 4165" source="9707" target="9706" cy:directed="1"/>
      <edge id="16117" label="1868 (interacts with) 4210" source="9707" target="9705" cy:directed="1"/>
      <edge id="16116" label="1868 (interacts with) 5632" source="9707" target="9692" cy:directed="1"/>
      <edge id="16115" label="1868 (interacts with) 11460" source="9707" target="9657" cy:directed="1"/>
      <edge id="16114" label="1868 (interacts with) 12564" source="9707" target="9648" cy:directed="1"/>
      <edge id="16113" label="1868 (interacts with) 17572" source="9707" target="9616" cy:directed="1"/>
      <edge id="16112" label="1868 (interacts with) 31792" source="9707" target="9536" cy:directed="1"/>
      <edge id="16111" label="1868 (interacts with) 34074" source="9707" target="9526" cy:directed="1"/>
      <edge id="16110" label="1868 (interacts with) 35331" source="9707" target="9519" cy:directed="1"/>
      <edge id="16109" label="1868 (interacts with) 45666" source="9707" target="9461" cy:directed="1"/>
      <edge id="16108" label="1868 (interacts with) 56385" source="9707" target="9401" cy:directed="1"/>
      <edge id="16107" label="1868 (interacts with) 58621" source="9707" target="9384" cy:directed="1"/>
      <edge id="16106" label="1868 (interacts with) 62023" source="9707" target="9353" cy:directed="1"/>
      <edge id="16105" label="4165 (interacts with) 4210" source="9706" target="9705" cy:directed="1"/>
      <edge id="16104" label="4165 (interacts with) 5632" source="9706" target="9692" cy:directed="1"/>
      <edge id="16103" label="4165 (interacts with) 11460" source="9706" target="9657" cy:directed="1"/>
      <edge id="16102" label="4165 (interacts with) 12564" source="9706" target="9648" cy:directed="1"/>
      <edge id="16101" label="4165 (interacts with) 17572" source="9706" target="9616" cy:directed="1"/>
      <edge id="16100" label="4165 (interacts with) 29233" source="9706" target="9552" cy:directed="1"/>
      <edge id="16099" label="4165 (interacts with) 31792" source="9706" target="9536" cy:directed="1"/>
      <edge id="16098" label="4165 (interacts with) 34074" source="9706" target="9526" cy:directed="1"/>
      <edge id="16097" label="4165 (interacts with) 35331" source="9706" target="9519" cy:directed="1"/>
      <edge id="16096" label="4165 (interacts with) 36732" source="9706" target="9509" cy:directed="1"/>
      <edge id="16095" label="4165 (interacts with) 46426" source="9706" target="9456" cy:directed="1"/>
      <edge id="16094" label="4165 (interacts with) 53454" source="9706" target="9411" cy:directed="1"/>
      <edge id="16093" label="4165 (interacts with) 58621" source="9706" target="9384" cy:directed="1"/>
      <edge id="16092" label="4210 (interacts with) 5632" source="9705" target="9692" cy:directed="1"/>
      <edge id="16091" label="4210 (interacts with) 11460" source="9705" target="9657" cy:directed="1"/>
      <edge id="16090" label="4210 (interacts with) 12564" source="9705" target="9648" cy:directed="1"/>
      <edge id="16089" label="4210 (interacts with) 17572" source="9705" target="9616" cy:directed="1"/>
      <edge id="16088" label="4210 (interacts with) 22034" source="9705" target="9596" cy:directed="1"/>
      <edge id="16087" label="4210 (interacts with) 27041" source="9705" target="9562" cy:directed="1"/>
      <edge id="16086" label="4210 (interacts with) 29233" source="9705" target="9552" cy:directed="1"/>
      <edge id="16085" label="4210 (interacts with) 31792" source="9705" target="9536" cy:directed="1"/>
      <edge id="16084" label="4210 (interacts with) 34074" source="9705" target="9526" cy:directed="1"/>
      <edge id="16083" label="4210 (interacts with) 35331" source="9705" target="9519" cy:directed="1"/>
      <edge id="16082" label="4210 (interacts with) 36732" source="9705" target="9509" cy:directed="1"/>
      <edge id="16081" label="4210 (interacts with) 46426" source="9705" target="9456" cy:directed="1"/>
      <edge id="16080" label="4210 (interacts with) 46809" source="9705" target="9453" cy:directed="1"/>
      <edge id="16079" label="4210 (interacts with) 53029" source="9705" target="9417" cy:directed="1"/>
      <edge id="16078" label="4210 (interacts with) 53454" source="9705" target="9411" cy:directed="1"/>
      <edge id="16077" label="4210 (interacts with) 58621" source="9705" target="9384" cy:directed="1"/>
      <edge id="16076" label="3630 (interacts with) 4226" source="9704" target="9703" cy:directed="1"/>
      <edge id="16075" label="3630 (interacts with) 6226" source="9704" target="9687" cy:directed="1"/>
      <edge id="16074" label="3630 (interacts with) 11037" source="9704" target="9660" cy:directed="1"/>
      <edge id="16073" label="3630 (interacts with) 13273" source="9704" target="9647" cy:directed="1"/>
      <edge id="16072" label="3630 (interacts with) 21644" source="9704" target="9599" cy:directed="1"/>
      <edge id="16071" label="3630 (interacts with) 23401" source="9704" target="9585" cy:directed="1"/>
      <edge id="16070" label="3630 (interacts with) 38223" source="9704" target="9503" cy:directed="1"/>
      <edge id="16069" label="3630 (interacts with) 40330" source="9704" target="9493" cy:directed="1"/>
      <edge id="16068" label="3630 (interacts with) 52568" source="9704" target="9422" cy:directed="1"/>
      <edge id="16067" label="3630 (interacts with) 53247" source="9704" target="9414" cy:directed="1"/>
      <edge id="16066" label="4226 (interacts with) 13273" source="9703" target="9647" cy:directed="1"/>
      <edge id="16065" label="4226 (interacts with) 17513" source="9703" target="9617" cy:directed="1"/>
      <edge id="16064" label="4226 (interacts with) 19441" source="9703" target="9609" cy:directed="1"/>
      <edge id="16063" label="4226 (interacts with) 21588" source="9703" target="9600" cy:directed="1"/>
      <edge id="16062" label="4226 (interacts with) 21644" source="9703" target="9599" cy:directed="1"/>
      <edge id="16061" label="4226 (interacts with) 22603" source="9703" target="9591" cy:directed="1"/>
      <edge id="16060" label="4226 (interacts with) 23119" source="9703" target="9587" cy:directed="1"/>
      <edge id="16059" label="4226 (interacts with) 23401" source="9703" target="9585" cy:directed="1"/>
      <edge id="16058" label="4226 (interacts with) 28556" source="9703" target="9555" cy:directed="1"/>
      <edge id="16057" label="4226 (interacts with) 32984" source="9703" target="9532" cy:directed="1"/>
      <edge id="16056" label="4226 (interacts with) 33992" source="9703" target="9527" cy:directed="1"/>
      <edge id="16055" label="4226 (interacts with) 34277" source="9703" target="9525" cy:directed="1"/>
      <edge id="16054" label="4226 (interacts with) 38223" source="9703" target="9503" cy:directed="1"/>
      <edge id="16053" label="4226 (interacts with) 38923" source="9703" target="9499" cy:directed="1"/>
      <edge id="16052" label="4226 (interacts with) 41276" source="9703" target="9489" cy:directed="1"/>
      <edge id="16051" label="4226 (interacts with) 47867" source="9703" target="9448" cy:directed="1"/>
      <edge id="16050" label="4226 (interacts with) 50859" source="9703" target="9435" cy:directed="1"/>
      <edge id="16049" label="4226 (interacts with) 51912" source="9703" target="9428" cy:directed="1"/>
      <edge id="16048" label="4226 (interacts with) 53247" source="9703" target="9414" cy:directed="1"/>
      <edge id="16047" label="4226 (interacts with) 54716" source="9703" target="9406" cy:directed="1"/>
      <edge id="16046" label="4226 (interacts with) 61096" source="9703" target="9367" cy:directed="1"/>
      <edge id="16045" label="4502 (interacts with) 6828" source="9702" target="9684" cy:directed="1"/>
      <edge id="16044" label="4502 (interacts with) 16098" source="9702" target="9628" cy:directed="1"/>
      <edge id="16043" label="4502 (interacts with) 16561" source="9702" target="9626" cy:directed="1"/>
      <edge id="16042" label="4502 (interacts with) 21281" source="9702" target="9603" cy:directed="1"/>
      <edge id="16041" label="4502 (interacts with) 25019" source="9702" target="9571" cy:directed="1"/>
      <edge id="16040" label="4502 (interacts with) 29320" source="9702" target="9549" cy:directed="1"/>
      <edge id="16039" label="4502 (interacts with) 33439" source="9702" target="9529" cy:directed="1"/>
      <edge id="16038" label="4502 (interacts with) 39839" source="9702" target="9494" cy:directed="1"/>
      <edge id="16037" label="4502 (interacts with) 43062" source="9702" target="9481" cy:directed="1"/>
      <edge id="16036" label="4502 (interacts with) 46261" source="9702" target="9459" cy:directed="1"/>
      <edge id="16035" label="4502 (interacts with) 46547" source="9702" target="9454" cy:directed="1"/>
      <edge id="16034" label="4502 (interacts with) 52898" source="9702" target="9418" cy:directed="1"/>
      <edge id="16033" label="4502 (interacts with) 56745" source="9702" target="9399" cy:directed="1"/>
      <edge id="16032" label="4502 (interacts with) 57979" source="9702" target="9391" cy:directed="1"/>
      <edge id="16031" label="4526 (interacts with) 5057" source="9701" target="9697" cy:directed="1"/>
      <edge id="16030" label="4526 (interacts with) 5521" source="9701" target="9694" cy:directed="1"/>
      <edge id="16029" label="4526 (interacts with) 5522" source="9701" target="9693" cy:directed="1"/>
      <edge id="16028" label="4526 (interacts with) 5744" source="9701" target="9691" cy:directed="1"/>
      <edge id="16027" label="4526 (interacts with) 7392" source="9701" target="9680" cy:directed="1"/>
      <edge id="16026" label="4526 (interacts with) 7462" source="9701" target="9678" cy:directed="1"/>
      <edge id="16025" label="4526 (interacts with) 9462" source="9701" target="9672" cy:directed="1"/>
      <edge id="16024" label="4526 (interacts with) 9730" source="9701" target="9671" cy:directed="1"/>
      <edge id="16023" label="4526 (interacts with) 10402" source="9701" target="9667" cy:directed="1"/>
      <edge id="16022" label="4526 (interacts with) 10729" source="9701" target="9664" cy:directed="1"/>
      <edge id="16021" label="4526 (interacts with) 10758" source="9701" target="9663" cy:directed="1"/>
      <edge id="16020" label="4526 (interacts with) 11780" source="9701" target="9655" cy:directed="1"/>
      <edge id="16019" label="4526 (interacts with) 11852" source="9701" target="9654" cy:directed="1"/>
      <edge id="16018" label="4526 (interacts with) 11862" source="9701" target="9653" cy:directed="1"/>
      <edge id="16017" label="4526 (interacts with) 12326" source="9701" target="9649" cy:directed="1"/>
      <edge id="16016" label="4526 (interacts with) 13423" source="9701" target="9644" cy:directed="1"/>
      <edge id="16015" label="4526 (interacts with) 13856" source="9701" target="9642" cy:directed="1"/>
      <edge id="16014" label="4526 (interacts with) 15134" source="9701" target="9637" cy:directed="1"/>
      <edge id="16013" label="4526 (interacts with) 17352" source="9701" target="9621" cy:directed="1"/>
      <edge id="16012" label="4526 (interacts with) 21009" source="9701" target="9605" cy:directed="1"/>
      <edge id="16011" label="4526 (interacts with) 22173" source="9701" target="9595" cy:directed="1"/>
      <edge id="16010" label="4526 (interacts with) 22388" source="9701" target="9592" cy:directed="1"/>
      <edge id="16009" label="4526 (interacts with) 22773" source="9701" target="9588" cy:directed="1"/>
      <edge id="16008" label="4526 (interacts with) 24552" source="9701" target="9576" cy:directed="1"/>
      <edge id="16007" label="4526 (interacts with) 24621" source="9701" target="9574" cy:directed="1"/>
      <edge id="16006" label="4526 (interacts with) 24624" source="9701" target="9573" cy:directed="1"/>
      <edge id="16005" label="4526 (interacts with) 25893" source="9701" target="9568" cy:directed="1"/>
      <edge id="16004" label="4526 (interacts with) 25948" source="9701" target="9567" cy:directed="1"/>
      <edge id="16003" label="4526 (interacts with) 25970" source="9701" target="9565" cy:directed="1"/>
      <edge id="16002" label="4526 (interacts with) 27009" source="9701" target="9563" cy:directed="1"/>
      <edge id="16001" label="4526 (interacts with) 27282" source="9701" target="9561" cy:directed="1"/>
      <edge id="16000" label="4526 (interacts with) 27590" source="9701" target="9558" cy:directed="1"/>
      <edge id="15999" label="4526 (interacts with) 29313" source="9701" target="9550" cy:directed="1"/>
      <edge id="15998" label="4526 (interacts with) 29505" source="9701" target="9548" cy:directed="1"/>
      <edge id="15997" label="4526 (interacts with) 29576" source="9701" target="9545" cy:directed="1"/>
      <edge id="15996" label="4526 (interacts with) 30754" source="9701" target="9541" cy:directed="1"/>
      <edge id="15995" label="4526 (interacts with) 30980" source="9701" target="9540" cy:directed="1"/>
      <edge id="15994" label="4526 (interacts with) 33424" source="9701" target="9530" cy:directed="1"/>
      <edge id="15993" label="4526 (interacts with) 36355" source="9701" target="9513" cy:directed="1"/>
      <edge id="15992" label="4526 (interacts with) 36996" source="9701" target="9507" cy:directed="1"/>
      <edge id="15991" label="4526 (interacts with) 37031" source="9701" target="9506" cy:directed="1"/>
      <edge id="15990" label="4526 (interacts with) 40511" source="9701" target="9491" cy:directed="1"/>
      <edge id="15989" label="4526 (interacts with) 40697" source="9701" target="9490" cy:directed="1"/>
      <edge id="15988" label="4526 (interacts with) 42454" source="9701" target="9485" cy:directed="1"/>
      <edge id="15987" label="4526 (interacts with) 42561" source="9701" target="9484" cy:directed="1"/>
      <edge id="15986" label="4526 (interacts with) 43388" source="9701" target="9476" cy:directed="1"/>
      <edge id="15985" label="4526 (interacts with) 43910" source="9701" target="9474" cy:directed="1"/>
      <edge id="15984" label="4526 (interacts with) 44225" source="9701" target="9471" cy:directed="1"/>
      <edge id="15983" label="4526 (interacts with) 44942" source="9701" target="9465" cy:directed="1"/>
      <edge id="15982" label="4526 (interacts with) 46316" source="9701" target="9458" cy:directed="1"/>
      <edge id="15981" label="4526 (interacts with) 47317" source="9701" target="9451" cy:directed="1"/>
      <edge id="15980" label="4526 (interacts with) 49059" source="9701" target="9445" cy:directed="1"/>
      <edge id="15979" label="4526 (interacts with) 49677" source="9701" target="9443" cy:directed="1"/>
      <edge id="15978" label="4526 (interacts with) 50330" source="9701" target="9440" cy:directed="1"/>
      <edge id="15977" label="4526 (interacts with) 50587" source="9701" target="9437" cy:directed="1"/>
      <edge id="15976" label="4526 (interacts with) 50938" source="9701" target="9434" cy:directed="1"/>
      <edge id="15975" label="4526 (interacts with) 52047" source="9701" target="9427" cy:directed="1"/>
      <edge id="15974" label="4526 (interacts with) 52795" source="9701" target="9420" cy:directed="1"/>
      <edge id="15973" label="4526 (interacts with) 53796" source="9701" target="9409" cy:directed="1"/>
      <edge id="15972" label="4526 (interacts with) 54827" source="9701" target="9405" cy:directed="1"/>
      <edge id="15971" label="4526 (interacts with) 56114" source="9701" target="9403" cy:directed="1"/>
      <edge id="15970" label="4526 (interacts with) 56549" source="9701" target="9400" cy:directed="1"/>
      <edge id="15969" label="4526 (interacts with) 57568" source="9701" target="9396" cy:directed="1"/>
      <edge id="15968" label="4526 (interacts with) 57613" source="9701" target="9395" cy:directed="1"/>
      <edge id="15967" label="4526 (interacts with) 58251" source="9701" target="9389" cy:directed="1"/>
      <edge id="15966" label="4526 (interacts with) 58260" source="9701" target="9388" cy:directed="1"/>
      <edge id="15965" label="4526 (interacts with) 58462" source="9701" target="9385" cy:directed="1"/>
      <edge id="15964" label="4526 (interacts with) 58927" source="9701" target="9381" cy:directed="1"/>
      <edge id="15963" label="4526 (interacts with) 59368" source="9701" target="9379" cy:directed="1"/>
      <edge id="15962" label="4526 (interacts with) 61138" source="9701" target="9366" cy:directed="1"/>
      <edge id="15961" label="4526 (interacts with) 61440" source="9701" target="9361" cy:directed="1"/>
      <edge id="15960" label="4726 (interacts with) 4896" source="9700" target="9698" cy:directed="1"/>
      <edge id="15959" label="4726 (interacts with) 6779" source="9700" target="9685" cy:directed="1"/>
      <edge id="15958" label="4726 (interacts with) 7364" source="9700" target="9681" cy:directed="1"/>
      <edge id="15957" label="4726 (interacts with) 7685" source="9700" target="9677" cy:directed="1"/>
      <edge id="15956" label="4726 (interacts with) 10200" source="9700" target="9668" cy:directed="1"/>
      <edge id="15955" label="4726 (interacts with) 11669" source="9700" target="9656" cy:directed="1"/>
      <edge id="15954" label="4726 (interacts with) 13342" source="9700" target="9646" cy:directed="1"/>
      <edge id="15953" label="4726 (interacts with) 13872" source="9700" target="9641" cy:directed="1"/>
      <edge id="15952" label="4726 (interacts with) 16801" source="9700" target="9625" cy:directed="1"/>
      <edge id="15951" label="4726 (interacts with) 17454" source="9700" target="9618" cy:directed="1"/>
      <edge id="15950" label="4726 (interacts with) 19116" source="9700" target="9611" cy:directed="1"/>
      <edge id="15949" label="4726 (interacts with) 21810" source="9700" target="9598" cy:directed="1"/>
      <edge id="15948" label="4726 (interacts with) 22229" source="9700" target="9594" cy:directed="1"/>
      <edge id="15947" label="4726 (interacts with) 23152" source="9700" target="9586" cy:directed="1"/>
      <edge id="15946" label="4726 (interacts with) 23506" source="9700" target="9584" cy:directed="1"/>
      <edge id="15945" label="4726 (interacts with) 24554" source="9700" target="9575" cy:directed="1"/>
      <edge id="15944" label="4726 (interacts with) 25319" source="9700" target="9570" cy:directed="1"/>
      <edge id="15943" label="4726 (interacts with) 25956" source="9700" target="9566" cy:directed="1"/>
      <edge id="15942" label="4726 (interacts with) 26690" source="9700" target="9564" cy:directed="1"/>
      <edge id="15941" label="4726 (interacts with) 28226" source="9700" target="9557" cy:directed="1"/>
      <edge id="15940" label="4726 (interacts with) 29574" source="9700" target="9546" cy:directed="1"/>
      <edge id="15939" label="4726 (interacts with) 34485" source="9700" target="9524" cy:directed="1"/>
      <edge id="15938" label="4726 (interacts with) 36005" source="9700" target="9516" cy:directed="1"/>
      <edge id="15937" label="4726 (interacts with) 37989" source="9700" target="9504" cy:directed="1"/>
      <edge id="15936" label="4726 (interacts with) 41638" source="9700" target="9487" cy:directed="1"/>
      <edge id="15935" label="4726 (interacts with) 44406" source="9700" target="9468" cy:directed="1"/>
      <edge id="15934" label="4726 (interacts with) 46426" source="9700" target="9456" cy:directed="1"/>
      <edge id="15933" label="4726 (interacts with) 47256" source="9700" target="9452" cy:directed="1"/>
      <edge id="15932" label="4726 (interacts with) 50515" source="9700" target="9438" cy:directed="1"/>
      <edge id="15931" label="4726 (interacts with) 52050" source="9700" target="9426" cy:directed="1"/>
      <edge id="15930" label="4726 (interacts with) 52297" source="9700" target="9423" cy:directed="1"/>
      <edge id="15929" label="4726 (interacts with) 53029" source="9700" target="9417" cy:directed="1"/>
      <edge id="15928" label="4726 (interacts with) 53315" source="9700" target="9413" cy:directed="1"/>
      <edge id="15927" label="4726 (interacts with) 54524" source="9700" target="9408" cy:directed="1"/>
      <edge id="15926" label="4726 (interacts with) 57192" source="9700" target="9398" cy:directed="1"/>
      <edge id="15925" label="4726 (interacts with) 57236" source="9700" target="9397" cy:directed="1"/>
      <edge id="15924" label="4726 (interacts with) 57813" source="9700" target="9392" cy:directed="1"/>
      <edge id="15923" label="4726 (interacts with) 58668" source="9700" target="9383" cy:directed="1"/>
      <edge id="15922" label="4726 (interacts with) 59350" source="9700" target="9380" cy:directed="1"/>
      <edge id="15921" label="4726 (interacts with) 60382" source="9700" target="9373" cy:directed="1"/>
      <edge id="15920" label="4776 (interacts with) 6226" source="9699" target="9687" cy:directed="1"/>
      <edge id="15919" label="4776 (interacts with) 11037" source="9699" target="9660" cy:directed="1"/>
      <edge id="15918" label="4776 (interacts with) 11264" source="9699" target="9659" cy:directed="1"/>
      <edge id="15917" label="4776 (interacts with) 13273" source="9699" target="9647" cy:directed="1"/>
      <edge id="15916" label="4776 (interacts with) 16058" source="9699" target="9629" cy:directed="1"/>
      <edge id="15915" label="4776 (interacts with) 18921" source="9699" target="9613" cy:directed="1"/>
      <edge id="15914" label="4776 (interacts with) 20497" source="9699" target="9606" cy:directed="1"/>
      <edge id="15913" label="4776 (interacts with) 27330" source="9699" target="9560" cy:directed="1"/>
      <edge id="15912" label="4776 (interacts with) 38223" source="9699" target="9503" cy:directed="1"/>
      <edge id="15911" label="4776 (interacts with) 39653" source="9699" target="9496" cy:directed="1"/>
      <edge id="15910" label="4776 (interacts with) 42327" source="9699" target="9486" cy:directed="1"/>
      <edge id="15909" label="4776 (interacts with) 44117" source="9699" target="9472" cy:directed="1"/>
      <edge id="15908" label="4776 (interacts with) 51574" source="9699" target="9430" cy:directed="1"/>
      <edge id="15907" label="4776 (interacts with) 51824" source="9699" target="9429" cy:directed="1"/>
      <edge id="15906" label="4776 (interacts with) 52051" source="9699" target="9425" cy:directed="1"/>
      <edge id="15905" label="4776 (interacts with) 52150" source="9699" target="9424" cy:directed="1"/>
      <edge id="15904" label="4776 (interacts with) 52568" source="9699" target="9422" cy:directed="1"/>
      <edge id="15903" label="4776 (interacts with) 57703" source="9699" target="9394" cy:directed="1"/>
      <edge id="15902" label="4896 (interacts with) 6779" source="9698" target="9685" cy:directed="1"/>
      <edge id="15901" label="4896 (interacts with) 7364" source="9698" target="9681" cy:directed="1"/>
      <edge id="15900" label="4896 (interacts with) 7685" source="9698" target="9677" cy:directed="1"/>
      <edge id="15899" label="4896 (interacts with) 10200" source="9698" target="9668" cy:directed="1"/>
      <edge id="15898" label="4896 (interacts with) 11669" source="9698" target="9656" cy:directed="1"/>
      <edge id="15897" label="4896 (interacts with) 13872" source="9698" target="9641" cy:directed="1"/>
      <edge id="15896" label="4896 (interacts with) 16801" source="9698" target="9625" cy:directed="1"/>
      <edge id="15895" label="4896 (interacts with) 17454" source="9698" target="9618" cy:directed="1"/>
      <edge id="15894" label="4896 (interacts with) 19116" source="9698" target="9611" cy:directed="1"/>
      <edge id="15893" label="4896 (interacts with) 21037" source="9698" target="9604" cy:directed="1"/>
      <edge id="15892" label="4896 (interacts with) 21810" source="9698" target="9598" cy:directed="1"/>
      <edge id="15891" label="4896 (interacts with) 21961" source="9698" target="9597" cy:directed="1"/>
      <edge id="15890" label="4896 (interacts with) 22229" source="9698" target="9594" cy:directed="1"/>
      <edge id="15889" label="4896 (interacts with) 23152" source="9698" target="9586" cy:directed="1"/>
      <edge id="15888" label="4896 (interacts with) 23506" source="9698" target="9584" cy:directed="1"/>
      <edge id="15887" label="4896 (interacts with) 23791" source="9698" target="9582" cy:directed="1"/>
      <edge id="15886" label="4896 (interacts with) 24554" source="9698" target="9575" cy:directed="1"/>
      <edge id="15885" label="4896 (interacts with) 25319" source="9698" target="9570" cy:directed="1"/>
      <edge id="15884" label="4896 (interacts with) 25956" source="9698" target="9566" cy:directed="1"/>
      <edge id="15883" label="4896 (interacts with) 28226" source="9698" target="9557" cy:directed="1"/>
      <edge id="15882" label="4896 (interacts with) 29574" source="9698" target="9546" cy:directed="1"/>
      <edge id="15881" label="4896 (interacts with) 31244" source="9698" target="9538" cy:directed="1"/>
      <edge id="15880" label="4896 (interacts with) 34485" source="9698" target="9524" cy:directed="1"/>
      <edge id="15879" label="4896 (interacts with) 36005" source="9698" target="9516" cy:directed="1"/>
      <edge id="15878" label="4896 (interacts with) 36358" source="9698" target="9512" cy:directed="1"/>
      <edge id="15877" label="4896 (interacts with) 37989" source="9698" target="9504" cy:directed="1"/>
      <edge id="15876" label="4896 (interacts with) 41638" source="9698" target="9487" cy:directed="1"/>
      <edge id="15875" label="4896 (interacts with) 43082" source="9698" target="9479" cy:directed="1"/>
      <edge id="15874" label="4896 (interacts with) 44406" source="9698" target="9468" cy:directed="1"/>
      <edge id="15873" label="4896 (interacts with) 47256" source="9698" target="9452" cy:directed="1"/>
      <edge id="15872" label="4896 (interacts with) 49390" source="9698" target="9444" cy:directed="1"/>
      <edge id="15871" label="4896 (interacts with) 50515" source="9698" target="9438" cy:directed="1"/>
      <edge id="15870" label="4896 (interacts with) 52050" source="9698" target="9426" cy:directed="1"/>
      <edge id="15869" label="4896 (interacts with) 52297" source="9698" target="9423" cy:directed="1"/>
      <edge id="15868" label="4896 (interacts with) 53029" source="9698" target="9417" cy:directed="1"/>
      <edge id="15867" label="4896 (interacts with) 53058" source="9698" target="9416" cy:directed="1"/>
      <edge id="15866" label="4896 (interacts with) 54524" source="9698" target="9408" cy:directed="1"/>
      <edge id="15865" label="4896 (interacts with) 56248" source="9698" target="9402" cy:directed="1"/>
      <edge id="15864" label="4896 (interacts with) 57192" source="9698" target="9398" cy:directed="1"/>
      <edge id="15863" label="4896 (interacts with) 57236" source="9698" target="9397" cy:directed="1"/>
      <edge id="15862" label="4896 (interacts with) 57813" source="9698" target="9392" cy:directed="1"/>
      <edge id="15861" label="4896 (interacts with) 58668" source="9698" target="9383" cy:directed="1"/>
      <edge id="15860" label="4896 (interacts with) 59350" source="9698" target="9380" cy:directed="1"/>
      <edge id="15859" label="4896 (interacts with) 59604" source="9698" target="9378" cy:directed="1"/>
      <edge id="15858" label="4896 (interacts with) 60382" source="9698" target="9373" cy:directed="1"/>
      <edge id="15857" label="4896 (interacts with) 60726" source="9698" target="9371" cy:directed="1"/>
      <edge id="15856" label="4896 (interacts with) 60987" source="9698" target="9369" cy:directed="1"/>
      <edge id="15855" label="5057 (interacts with) 5521" source="9697" target="9694" cy:directed="1"/>
      <edge id="15854" label="5057 (interacts with) 5522" source="9697" target="9693" cy:directed="1"/>
      <edge id="15853" label="5057 (interacts with) 11852" source="9697" target="9654" cy:directed="1"/>
      <edge id="15852" label="5057 (interacts with) 11862" source="9697" target="9653" cy:directed="1"/>
      <edge id="15851" label="5057 (interacts with) 21009" source="9697" target="9605" cy:directed="1"/>
      <edge id="15850" label="5057 (interacts with) 24624" source="9697" target="9573" cy:directed="1"/>
      <edge id="15849" label="5057 (interacts with) 25893" source="9697" target="9568" cy:directed="1"/>
      <edge id="15848" label="5057 (interacts with) 25948" source="9697" target="9567" cy:directed="1"/>
      <edge id="15847" label="5057 (interacts with) 25970" source="9697" target="9565" cy:directed="1"/>
      <edge id="15846" label="5057 (interacts with) 27009" source="9697" target="9563" cy:directed="1"/>
      <edge id="15845" label="5057 (interacts with) 29313" source="9697" target="9550" cy:directed="1"/>
      <edge id="15844" label="5057 (interacts with) 29945" source="9697" target="9544" cy:directed="1"/>
      <edge id="15843" label="5057 (interacts with) 30980" source="9697" target="9540" cy:directed="1"/>
      <edge id="15842" label="5057 (interacts with) 36467" source="9697" target="9511" cy:directed="1"/>
      <edge id="15841" label="5057 (interacts with) 40697" source="9697" target="9490" cy:directed="1"/>
      <edge id="15840" label="5057 (interacts with) 43388" source="9697" target="9476" cy:directed="1"/>
      <edge id="15839" label="5057 (interacts with) 44225" source="9697" target="9471" cy:directed="1"/>
      <edge id="15838" label="5057 (interacts with) 45778" source="9697" target="9460" cy:directed="1"/>
      <edge id="15837" label="5057 (interacts with) 46316" source="9697" target="9458" cy:directed="1"/>
      <edge id="15836" label="5057 (interacts with) 47317" source="9697" target="9451" cy:directed="1"/>
      <edge id="15835" label="5057 (interacts with) 49677" source="9697" target="9443" cy:directed="1"/>
      <edge id="15834" label="5057 (interacts with) 50330" source="9697" target="9440" cy:directed="1"/>
      <edge id="15833" label="5057 (interacts with) 52047" source="9697" target="9427" cy:directed="1"/>
      <edge id="15832" label="5057 (interacts with) 54827" source="9697" target="9405" cy:directed="1"/>
      <edge id="15831" label="5057 (interacts with) 56549" source="9697" target="9400" cy:directed="1"/>
      <edge id="15830" label="5057 (interacts with) 58251" source="9697" target="9389" cy:directed="1"/>
      <edge id="15829" label="5057 (interacts with) 58260" source="9697" target="9388" cy:directed="1"/>
      <edge id="15828" label="5057 (interacts with) 59368" source="9697" target="9379" cy:directed="1"/>
      <edge id="15827" label="5057 (interacts with) 61138" source="9697" target="9366" cy:directed="1"/>
      <edge id="15826" label="5072 (interacts with) 5341" source="9696" target="9695" cy:directed="1"/>
      <edge id="15825" label="5072 (interacts with) 5801" source="9696" target="9690" cy:directed="1"/>
      <edge id="15824" label="5072 (interacts with) 6366" source="9696" target="9686" cy:directed="1"/>
      <edge id="15823" label="5072 (interacts with) 6864" source="9696" target="9683" cy:directed="1"/>
      <edge id="15822" label="5072 (interacts with) 7860" source="9696" target="9675" cy:directed="1"/>
      <edge id="15821" label="5072 (interacts with) 7871" source="9696" target="9674" cy:directed="1"/>
      <edge id="15820" label="5072 (interacts with) 10200" source="9696" target="9668" cy:directed="1"/>
      <edge id="15819" label="5072 (interacts with) 10665" source="9696" target="9665" cy:directed="1"/>
      <edge id="15818" label="5072 (interacts with) 11037" source="9696" target="9660" cy:directed="1"/>
      <edge id="15817" label="5072 (interacts with) 13342" source="9696" target="9646" cy:directed="1"/>
      <edge id="15816" label="5072 (interacts with) 13872" source="9696" target="9641" cy:directed="1"/>
      <edge id="15815" label="5072 (interacts with) 14278" source="9696" target="9638" cy:directed="1"/>
      <edge id="15814" label="5072 (interacts with) 16324" source="9696" target="9627" cy:directed="1"/>
      <edge id="15813" label="5072 (interacts with) 16969" source="9696" target="9624" cy:directed="1"/>
      <edge id="15812" label="5072 (interacts with) 17454" source="9696" target="9618" cy:directed="1"/>
      <edge id="15811" label="5072 (interacts with) 17513" source="9696" target="9617" cy:directed="1"/>
      <edge id="15810" label="5072 (interacts with) 18026" source="9696" target="9615" cy:directed="1"/>
      <edge id="15809" label="5072 (interacts with) 20028" source="9696" target="9608" cy:directed="1"/>
      <edge id="15808" label="5072 (interacts with) 20429" source="9696" target="9607" cy:directed="1"/>
      <edge id="15807" label="5072 (interacts with) 22603" source="9696" target="9591" cy:directed="1"/>
      <edge id="15806" label="5072 (interacts with) 23119" source="9696" target="9587" cy:directed="1"/>
      <edge id="15805" label="5072 (interacts with) 23974" source="9696" target="9581" cy:directed="1"/>
      <edge id="15804" label="5072 (interacts with) 23995" source="9696" target="9580" cy:directed="1"/>
      <edge id="15803" label="5072 (interacts with) 25956" source="9696" target="9566" cy:directed="1"/>
      <edge id="15802" label="5072 (interacts with) 27041" source="9696" target="9562" cy:directed="1"/>
      <edge id="15801" label="5072 (interacts with) 27425" source="9696" target="9559" cy:directed="1"/>
      <edge id="15800" label="5072 (interacts with) 28556" source="9696" target="9555" cy:directed="1"/>
      <edge id="15799" label="5072 (interacts with) 29233" source="9696" target="9552" cy:directed="1"/>
      <edge id="15798" label="5072 (interacts with) 29529" source="9696" target="9547" cy:directed="1"/>
      <edge id="15797" label="5072 (interacts with) 29574" source="9696" target="9546" cy:directed="1"/>
      <edge id="15796" label="5072 (interacts with) 31244" source="9696" target="9538" cy:directed="1"/>
      <edge id="15795" label="5072 (interacts with) 32057" source="9696" target="9534" cy:directed="1"/>
      <edge id="15794" label="5072 (interacts with) 33854" source="9696" target="9528" cy:directed="1"/>
      <edge id="15793" label="5072 (interacts with) 33992" source="9696" target="9527" cy:directed="1"/>
      <edge id="15792" label="5072 (interacts with) 34277" source="9696" target="9525" cy:directed="1"/>
      <edge id="15791" label="5072 (interacts with) 35688" source="9696" target="9518" cy:directed="1"/>
      <edge id="15790" label="5072 (interacts with) 38546" source="9696" target="9501" cy:directed="1"/>
      <edge id="15789" label="5072 (interacts with) 41276" source="9696" target="9489" cy:directed="1"/>
      <edge id="15788" label="5072 (interacts with) 41490" source="9696" target="9488" cy:directed="1"/>
      <edge id="15787" label="5072 (interacts with) 43082" source="9696" target="9479" cy:directed="1"/>
      <edge id="15786" label="5072 (interacts with) 43346" source="9696" target="9477" cy:directed="1"/>
      <edge id="15785" label="5072 (interacts with) 43638" source="9696" target="9475" cy:directed="1"/>
      <edge id="15784" label="5072 (interacts with) 44379" source="9696" target="9469" cy:directed="1"/>
      <edge id="15783" label="5072 (interacts with) 44406" source="9696" target="9468" cy:directed="1"/>
      <edge id="15782" label="5072 (interacts with) 45423" source="9696" target="9463" cy:directed="1"/>
      <edge id="15781" label="5072 (interacts with) 46809" source="9696" target="9453" cy:directed="1"/>
      <edge id="15780" label="5072 (interacts with) 47867" source="9696" target="9448" cy:directed="1"/>
      <edge id="15779" label="5072 (interacts with) 49390" source="9696" target="9444" cy:directed="1"/>
      <edge id="15778" label="5072 (interacts with) 51912" source="9696" target="9428" cy:directed="1"/>
      <edge id="15777" label="5072 (interacts with) 52050" source="9696" target="9426" cy:directed="1"/>
      <edge id="15776" label="5072 (interacts with) 52150" source="9696" target="9424" cy:directed="1"/>
      <edge id="15775" label="5072 (interacts with) 52297" source="9696" target="9423" cy:directed="1"/>
      <edge id="15774" label="5072 (interacts with) 53029" source="9696" target="9417" cy:directed="1"/>
      <edge id="15773" label="5072 (interacts with) 53122" source="9696" target="9415" cy:directed="1"/>
      <edge id="15772" label="5072 (interacts with) 53628" source="9696" target="9410" cy:directed="1"/>
      <edge id="15771" label="5072 (interacts with) 57748" source="9696" target="9393" cy:directed="1"/>
      <edge id="15770" label="5072 (interacts with) 58668" source="9696" target="9383" cy:directed="1"/>
      <edge id="15769" label="5072 (interacts with) 59350" source="9696" target="9380" cy:directed="1"/>
      <edge id="15768" label="5072 (interacts with) 59604" source="9696" target="9378" cy:directed="1"/>
      <edge id="15767" label="5072 (interacts with) 60333" source="9696" target="9374" cy:directed="1"/>
      <edge id="15766" label="5072 (interacts with) 60382" source="9696" target="9373" cy:directed="1"/>
      <edge id="15765" label="5072 (interacts with) 60726" source="9696" target="9371" cy:directed="1"/>
      <edge id="15764" label="5072 (interacts with) 60884" source="9696" target="9370" cy:directed="1"/>
      <edge id="15763" label="5072 (interacts with) 60987" source="9696" target="9369" cy:directed="1"/>
      <edge id="15762" label="5072 (interacts with) 61096" source="9696" target="9367" cy:directed="1"/>
      <edge id="15761" label="5072 (interacts with) 61630" source="9696" target="9359" cy:directed="1"/>
      <edge id="15760" label="5072 (interacts with) 61669" source="9696" target="9358" cy:directed="1"/>
      <edge id="15759" label="5341 (interacts with) 7871" source="9695" target="9674" cy:directed="1"/>
      <edge id="15758" label="5341 (interacts with) 11336" source="9695" target="9658" cy:directed="1"/>
      <edge id="15757" label="5341 (interacts with) 13872" source="9695" target="9641" cy:directed="1"/>
      <edge id="15756" label="5341 (interacts with) 13900" source="9695" target="9639" cy:directed="1"/>
      <edge id="15755" label="5341 (interacts with) 15552" source="9695" target="9632" cy:directed="1"/>
      <edge id="15754" label="5341 (interacts with) 16324" source="9695" target="9627" cy:directed="1"/>
      <edge id="15753" label="5341 (interacts with) 17454" source="9695" target="9618" cy:directed="1"/>
      <edge id="15752" label="5341 (interacts with) 25956" source="9695" target="9566" cy:directed="1"/>
      <edge id="15751" label="5341 (interacts with) 28226" source="9695" target="9557" cy:directed="1"/>
      <edge id="15750" label="5341 (interacts with) 29233" source="9695" target="9552" cy:directed="1"/>
      <edge id="15749" label="5341 (interacts with) 29574" source="9695" target="9546" cy:directed="1"/>
      <edge id="15748" label="5341 (interacts with) 33992" source="9695" target="9527" cy:directed="1"/>
      <edge id="15747" label="5341 (interacts with) 34277" source="9695" target="9525" cy:directed="1"/>
      <edge id="15746" label="5341 (interacts with) 34485" source="9695" target="9524" cy:directed="1"/>
      <edge id="15745" label="5341 (interacts with) 35688" source="9695" target="9518" cy:directed="1"/>
      <edge id="15744" label="5341 (interacts with) 37989" source="9695" target="9504" cy:directed="1"/>
      <edge id="15743" label="5341 (interacts with) 43082" source="9695" target="9479" cy:directed="1"/>
      <edge id="15742" label="5341 (interacts with) 43346" source="9695" target="9477" cy:directed="1"/>
      <edge id="15741" label="5341 (interacts with) 44379" source="9695" target="9469" cy:directed="1"/>
      <edge id="15740" label="5341 (interacts with) 44406" source="9695" target="9468" cy:directed="1"/>
      <edge id="15739" label="5341 (interacts with) 46426" source="9695" target="9456" cy:directed="1"/>
      <edge id="15738" label="5341 (interacts with) 46809" source="9695" target="9453" cy:directed="1"/>
      <edge id="15737" label="5341 (interacts with) 49390" source="9695" target="9444" cy:directed="1"/>
      <edge id="15736" label="5341 (interacts with) 52050" source="9695" target="9426" cy:directed="1"/>
      <edge id="15735" label="5341 (interacts with) 53029" source="9695" target="9417" cy:directed="1"/>
      <edge id="15734" label="5341 (interacts with) 53122" source="9695" target="9415" cy:directed="1"/>
      <edge id="15733" label="5341 (interacts with) 53454" source="9695" target="9411" cy:directed="1"/>
      <edge id="15732" label="5341 (interacts with) 57748" source="9695" target="9393" cy:directed="1"/>
      <edge id="15731" label="5341 (interacts with) 57984" source="9695" target="9390" cy:directed="1"/>
      <edge id="15730" label="5341 (interacts with) 58668" source="9695" target="9383" cy:directed="1"/>
      <edge id="15729" label="5341 (interacts with) 59604" source="9695" target="9378" cy:directed="1"/>
      <edge id="15728" label="5341 (interacts with) 60726" source="9695" target="9371" cy:directed="1"/>
      <edge id="15727" label="5341 (interacts with) 60884" source="9695" target="9370" cy:directed="1"/>
      <edge id="15726" label="5521 (interacts with) 5522" source="9694" target="9693" cy:directed="1"/>
      <edge id="15725" label="5521 (interacts with) 5744" source="9694" target="9691" cy:directed="1"/>
      <edge id="15724" label="5521 (interacts with) 7392" source="9694" target="9680" cy:directed="1"/>
      <edge id="15723" label="5521 (interacts with) 9462" source="9694" target="9672" cy:directed="1"/>
      <edge id="15722" label="5521 (interacts with) 10402" source="9694" target="9667" cy:directed="1"/>
      <edge id="15721" label="5521 (interacts with) 10758" source="9694" target="9663" cy:directed="1"/>
      <edge id="15720" label="5521 (interacts with) 11780" source="9694" target="9655" cy:directed="1"/>
      <edge id="15719" label="5521 (interacts with) 11852" source="9694" target="9654" cy:directed="1"/>
      <edge id="15718" label="5521 (interacts with) 11862" source="9694" target="9653" cy:directed="1"/>
      <edge id="15717" label="5521 (interacts with) 12326" source="9694" target="9649" cy:directed="1"/>
      <edge id="15716" label="5521 (interacts with) 13423" source="9694" target="9644" cy:directed="1"/>
      <edge id="15715" label="5521 (interacts with) 13856" source="9694" target="9642" cy:directed="1"/>
      <edge id="15714" label="5521 (interacts with) 15134" source="9694" target="9637" cy:directed="1"/>
      <edge id="15713" label="5521 (interacts with) 15551" source="9694" target="9633" cy:directed="1"/>
      <edge id="15712" label="5521 (interacts with) 21009" source="9694" target="9605" cy:directed="1"/>
      <edge id="15711" label="5521 (interacts with) 22173" source="9694" target="9595" cy:directed="1"/>
      <edge id="15710" label="5521 (interacts with) 22388" source="9694" target="9592" cy:directed="1"/>
      <edge id="15709" label="5521 (interacts with) 22773" source="9694" target="9588" cy:directed="1"/>
      <edge id="15708" label="5521 (interacts with) 24354" source="9694" target="9577" cy:directed="1"/>
      <edge id="15707" label="5521 (interacts with) 24552" source="9694" target="9576" cy:directed="1"/>
      <edge id="15706" label="5521 (interacts with) 24624" source="9694" target="9573" cy:directed="1"/>
      <edge id="15705" label="5521 (interacts with) 25893" source="9694" target="9568" cy:directed="1"/>
      <edge id="15704" label="5521 (interacts with) 25948" source="9694" target="9567" cy:directed="1"/>
      <edge id="15703" label="5521 (interacts with) 25970" source="9694" target="9565" cy:directed="1"/>
      <edge id="15702" label="5521 (interacts with) 27009" source="9694" target="9563" cy:directed="1"/>
      <edge id="15701" label="5521 (interacts with) 29313" source="9694" target="9550" cy:directed="1"/>
      <edge id="15700" label="5521 (interacts with) 29505" source="9694" target="9548" cy:directed="1"/>
      <edge id="15699" label="5521 (interacts with) 29576" source="9694" target="9545" cy:directed="1"/>
      <edge id="15698" label="5521 (interacts with) 30980" source="9694" target="9540" cy:directed="1"/>
      <edge id="15697" label="5521 (interacts with) 32929" source="9694" target="9533" cy:directed="1"/>
      <edge id="15696" label="5521 (interacts with) 36996" source="9694" target="9507" cy:directed="1"/>
      <edge id="15695" label="5521 (interacts with) 39361" source="9694" target="9498" cy:directed="1"/>
      <edge id="15694" label="5521 (interacts with) 40511" source="9694" target="9491" cy:directed="1"/>
      <edge id="15693" label="5521 (interacts with) 40697" source="9694" target="9490" cy:directed="1"/>
      <edge id="15692" label="5521 (interacts with) 43388" source="9694" target="9476" cy:directed="1"/>
      <edge id="15691" label="5521 (interacts with) 43910" source="9694" target="9474" cy:directed="1"/>
      <edge id="15690" label="5521 (interacts with) 44225" source="9694" target="9471" cy:directed="1"/>
      <edge id="15689" label="5521 (interacts with) 44942" source="9694" target="9465" cy:directed="1"/>
      <edge id="15688" label="5521 (interacts with) 46316" source="9694" target="9458" cy:directed="1"/>
      <edge id="15687" label="5521 (interacts with) 47317" source="9694" target="9451" cy:directed="1"/>
      <edge id="15686" label="5521 (interacts with) 49677" source="9694" target="9443" cy:directed="1"/>
      <edge id="15685" label="5521 (interacts with) 50330" source="9694" target="9440" cy:directed="1"/>
      <edge id="15684" label="5521 (interacts with) 50587" source="9694" target="9437" cy:directed="1"/>
      <edge id="15683" label="5521 (interacts with) 50938" source="9694" target="9434" cy:directed="1"/>
      <edge id="15682" label="5521 (interacts with) 52047" source="9694" target="9427" cy:directed="1"/>
      <edge id="15681" label="5521 (interacts with) 52795" source="9694" target="9420" cy:directed="1"/>
      <edge id="15680" label="5521 (interacts with) 53796" source="9694" target="9409" cy:directed="1"/>
      <edge id="15679" label="5521 (interacts with) 57568" source="9694" target="9396" cy:directed="1"/>
      <edge id="15678" label="5521 (interacts with) 57613" source="9694" target="9395" cy:directed="1"/>
      <edge id="15677" label="5521 (interacts with) 58260" source="9694" target="9388" cy:directed="1"/>
      <edge id="15676" label="5521 (interacts with) 58462" source="9694" target="9385" cy:directed="1"/>
      <edge id="15675" label="5521 (interacts with) 58927" source="9694" target="9381" cy:directed="1"/>
      <edge id="15674" label="5521 (interacts with) 59368" source="9694" target="9379" cy:directed="1"/>
      <edge id="15673" label="5521 (interacts with) 59960" source="9694" target="9375" cy:directed="1"/>
      <edge id="15672" label="5521 (interacts with) 61138" source="9694" target="9366" cy:directed="1"/>
      <edge id="15671" label="5521 (interacts with) 61357" source="9694" target="9362" cy:directed="1"/>
      <edge id="15670" label="5521 (interacts with) 61797" source="9694" target="9355" cy:directed="1"/>
      <edge id="15669" label="5522 (interacts with) 5744" source="9693" target="9691" cy:directed="1"/>
      <edge id="15668" label="5522 (interacts with) 7392" source="9693" target="9680" cy:directed="1"/>
      <edge id="15667" label="5522 (interacts with) 7462" source="9693" target="9678" cy:directed="1"/>
      <edge id="15666" label="5522 (interacts with) 9462" source="9693" target="9672" cy:directed="1"/>
      <edge id="15665" label="5522 (interacts with) 9730" source="9693" target="9671" cy:directed="1"/>
      <edge id="15664" label="5522 (interacts with) 10402" source="9693" target="9667" cy:directed="1"/>
      <edge id="15663" label="5522 (interacts with) 10758" source="9693" target="9663" cy:directed="1"/>
      <edge id="15662" label="5522 (interacts with) 11780" source="9693" target="9655" cy:directed="1"/>
      <edge id="15661" label="5522 (interacts with) 11852" source="9693" target="9654" cy:directed="1"/>
      <edge id="15660" label="5522 (interacts with) 11862" source="9693" target="9653" cy:directed="1"/>
      <edge id="15659" label="5522 (interacts with) 12326" source="9693" target="9649" cy:directed="1"/>
      <edge id="15658" label="5522 (interacts with) 13423" source="9693" target="9644" cy:directed="1"/>
      <edge id="15657" label="5522 (interacts with) 13856" source="9693" target="9642" cy:directed="1"/>
      <edge id="15656" label="5522 (interacts with) 15134" source="9693" target="9637" cy:directed="1"/>
      <edge id="15655" label="5522 (interacts with) 15551" source="9693" target="9633" cy:directed="1"/>
      <edge id="15654" label="5522 (interacts with) 17118" source="9693" target="9622" cy:directed="1"/>
      <edge id="15653" label="5522 (interacts with) 21009" source="9693" target="9605" cy:directed="1"/>
      <edge id="15652" label="5522 (interacts with) 22173" source="9693" target="9595" cy:directed="1"/>
      <edge id="15651" label="5522 (interacts with) 22388" source="9693" target="9592" cy:directed="1"/>
      <edge id="15650" label="5522 (interacts with) 22773" source="9693" target="9588" cy:directed="1"/>
      <edge id="15649" label="5522 (interacts with) 24552" source="9693" target="9576" cy:directed="1"/>
      <edge id="15648" label="5522 (interacts with) 24621" source="9693" target="9574" cy:directed="1"/>
      <edge id="15647" label="5522 (interacts with) 24624" source="9693" target="9573" cy:directed="1"/>
      <edge id="15646" label="5522 (interacts with) 25893" source="9693" target="9568" cy:directed="1"/>
      <edge id="15645" label="5522 (interacts with) 25948" source="9693" target="9567" cy:directed="1"/>
      <edge id="15644" label="5522 (interacts with) 25970" source="9693" target="9565" cy:directed="1"/>
      <edge id="15643" label="5522 (interacts with) 27009" source="9693" target="9563" cy:directed="1"/>
      <edge id="15642" label="5522 (interacts with) 27590" source="9693" target="9558" cy:directed="1"/>
      <edge id="15641" label="5522 (interacts with) 29313" source="9693" target="9550" cy:directed="1"/>
      <edge id="15640" label="5522 (interacts with) 29505" source="9693" target="9548" cy:directed="1"/>
      <edge id="15639" label="5522 (interacts with) 29576" source="9693" target="9545" cy:directed="1"/>
      <edge id="15638" label="5522 (interacts with) 30754" source="9693" target="9541" cy:directed="1"/>
      <edge id="15637" label="5522 (interacts with) 30980" source="9693" target="9540" cy:directed="1"/>
      <edge id="15636" label="5522 (interacts with) 32929" source="9693" target="9533" cy:directed="1"/>
      <edge id="15635" label="5522 (interacts with) 33295" source="9693" target="9531" cy:directed="1"/>
      <edge id="15634" label="5522 (interacts with) 36355" source="9693" target="9513" cy:directed="1"/>
      <edge id="15633" label="5522 (interacts with) 36996" source="9693" target="9507" cy:directed="1"/>
      <edge id="15632" label="5522 (interacts with) 39361" source="9693" target="9498" cy:directed="1"/>
      <edge id="15631" label="5522 (interacts with) 40511" source="9693" target="9491" cy:directed="1"/>
      <edge id="15630" label="5522 (interacts with) 40697" source="9693" target="9490" cy:directed="1"/>
      <edge id="15629" label="5522 (interacts with) 42561" source="9693" target="9484" cy:directed="1"/>
      <edge id="15628" label="5522 (interacts with) 43388" source="9693" target="9476" cy:directed="1"/>
      <edge id="15627" label="5522 (interacts with) 43910" source="9693" target="9474" cy:directed="1"/>
      <edge id="15626" label="5522 (interacts with) 44225" source="9693" target="9471" cy:directed="1"/>
      <edge id="15625" label="5522 (interacts with) 44942" source="9693" target="9465" cy:directed="1"/>
      <edge id="15624" label="5522 (interacts with) 46316" source="9693" target="9458" cy:directed="1"/>
      <edge id="15623" label="5522 (interacts with) 47317" source="9693" target="9451" cy:directed="1"/>
      <edge id="15622" label="5522 (interacts with) 49059" source="9693" target="9445" cy:directed="1"/>
      <edge id="15621" label="5522 (interacts with) 49677" source="9693" target="9443" cy:directed="1"/>
      <edge id="15620" label="5522 (interacts with) 50330" source="9693" target="9440" cy:directed="1"/>
      <edge id="15619" label="5522 (interacts with) 50587" source="9693" target="9437" cy:directed="1"/>
      <edge id="15618" label="5522 (interacts with) 50938" source="9693" target="9434" cy:directed="1"/>
      <edge id="15617" label="5522 (interacts with) 50953" source="9693" target="9432" cy:directed="1"/>
      <edge id="15616" label="5522 (interacts with) 52047" source="9693" target="9427" cy:directed="1"/>
      <edge id="15615" label="5522 (interacts with) 52795" source="9693" target="9420" cy:directed="1"/>
      <edge id="15614" label="5522 (interacts with) 53796" source="9693" target="9409" cy:directed="1"/>
      <edge id="15613" label="5522 (interacts with) 57568" source="9693" target="9396" cy:directed="1"/>
      <edge id="15612" label="5522 (interacts with) 57613" source="9693" target="9395" cy:directed="1"/>
      <edge id="15611" label="5522 (interacts with) 58260" source="9693" target="9388" cy:directed="1"/>
      <edge id="15610" label="5522 (interacts with) 58462" source="9693" target="9385" cy:directed="1"/>
      <edge id="15609" label="5522 (interacts with) 58927" source="9693" target="9381" cy:directed="1"/>
      <edge id="15608" label="5522 (interacts with) 59368" source="9693" target="9379" cy:directed="1"/>
      <edge id="15607" label="5522 (interacts with) 59960" source="9693" target="9375" cy:directed="1"/>
      <edge id="15606" label="5522 (interacts with) 61138" source="9693" target="9366" cy:directed="1"/>
      <edge id="15605" label="5522 (interacts with) 61357" source="9693" target="9362" cy:directed="1"/>
      <edge id="15604" label="5522 (interacts with) 61440" source="9693" target="9361" cy:directed="1"/>
      <edge id="15603" label="5522 (interacts with) 61797" source="9693" target="9355" cy:directed="1"/>
      <edge id="15602" label="5632 (interacts with) 11460" source="9692" target="9657" cy:directed="1"/>
      <edge id="15601" label="5632 (interacts with) 12564" source="9692" target="9648" cy:directed="1"/>
      <edge id="15600" label="5632 (interacts with) 17572" source="9692" target="9616" cy:directed="1"/>
      <edge id="15599" label="5632 (interacts with) 22034" source="9692" target="9596" cy:directed="1"/>
      <edge id="15598" label="5632 (interacts with) 31792" source="9692" target="9536" cy:directed="1"/>
      <edge id="15597" label="5632 (interacts with) 34074" source="9692" target="9526" cy:directed="1"/>
      <edge id="15596" label="5632 (interacts with) 35331" source="9692" target="9519" cy:directed="1"/>
      <edge id="15595" label="5632 (interacts with) 36732" source="9692" target="9509" cy:directed="1"/>
      <edge id="15594" label="5632 (interacts with) 45666" source="9692" target="9461" cy:directed="1"/>
      <edge id="15593" label="5632 (interacts with) 46426" source="9692" target="9456" cy:directed="1"/>
      <edge id="15592" label="5632 (interacts with) 53454" source="9692" target="9411" cy:directed="1"/>
      <edge id="15591" label="5632 (interacts with) 56385" source="9692" target="9401" cy:directed="1"/>
      <edge id="15590" label="5632 (interacts with) 58621" source="9692" target="9384" cy:directed="1"/>
      <edge id="15589" label="5632 (interacts with) 62023" source="9692" target="9353" cy:directed="1"/>
      <edge id="15588" label="5744 (interacts with) 7392" source="9691" target="9680" cy:directed="1"/>
      <edge id="15587" label="5744 (interacts with) 7462" source="9691" target="9678" cy:directed="1"/>
      <edge id="15586" label="5744 (interacts with) 9462" source="9691" target="9672" cy:directed="1"/>
      <edge id="15585" label="5744 (interacts with) 9730" source="9691" target="9671" cy:directed="1"/>
      <edge id="15584" label="5744 (interacts with) 10059" source="9691" target="9670" cy:directed="1"/>
      <edge id="15583" label="5744 (interacts with) 10402" source="9691" target="9667" cy:directed="1"/>
      <edge id="15582" label="5744 (interacts with) 10636" source="9691" target="9666" cy:directed="1"/>
      <edge id="15581" label="5744 (interacts with) 10758" source="9691" target="9663" cy:directed="1"/>
      <edge id="15580" label="5744 (interacts with) 11780" source="9691" target="9655" cy:directed="1"/>
      <edge id="15579" label="5744 (interacts with) 11852" source="9691" target="9654" cy:directed="1"/>
      <edge id="15578" label="5744 (interacts with) 11862" source="9691" target="9653" cy:directed="1"/>
      <edge id="15577" label="5744 (interacts with) 13423" source="9691" target="9644" cy:directed="1"/>
      <edge id="15576" label="5744 (interacts with) 13806" source="9691" target="9643" cy:directed="1"/>
      <edge id="15575" label="5744 (interacts with) 13856" source="9691" target="9642" cy:directed="1"/>
      <edge id="15574" label="5744 (interacts with) 15134" source="9691" target="9637" cy:directed="1"/>
      <edge id="15573" label="5744 (interacts with) 15423" source="9691" target="9634" cy:directed="1"/>
      <edge id="15572" label="5744 (interacts with) 17118" source="9691" target="9622" cy:directed="1"/>
      <edge id="15571" label="5744 (interacts with) 21009" source="9691" target="9605" cy:directed="1"/>
      <edge id="15570" label="5744 (interacts with) 22388" source="9691" target="9592" cy:directed="1"/>
      <edge id="15569" label="5744 (interacts with) 22773" source="9691" target="9588" cy:directed="1"/>
      <edge id="15568" label="5744 (interacts with) 24552" source="9691" target="9576" cy:directed="1"/>
      <edge id="15567" label="5744 (interacts with) 24621" source="9691" target="9574" cy:directed="1"/>
      <edge id="15566" label="5744 (interacts with) 25893" source="9691" target="9568" cy:directed="1"/>
      <edge id="15565" label="5744 (interacts with) 27009" source="9691" target="9563" cy:directed="1"/>
      <edge id="15564" label="5744 (interacts with) 27282" source="9691" target="9561" cy:directed="1"/>
      <edge id="15563" label="5744 (interacts with) 27590" source="9691" target="9558" cy:directed="1"/>
      <edge id="15562" label="5744 (interacts with) 29505" source="9691" target="9548" cy:directed="1"/>
      <edge id="15561" label="5744 (interacts with) 29576" source="9691" target="9545" cy:directed="1"/>
      <edge id="15560" label="5744 (interacts with) 30754" source="9691" target="9541" cy:directed="1"/>
      <edge id="15559" label="5744 (interacts with) 31764" source="9691" target="9537" cy:directed="1"/>
      <edge id="15558" label="5744 (interacts with) 32929" source="9691" target="9533" cy:directed="1"/>
      <edge id="15557" label="5744 (interacts with) 33295" source="9691" target="9531" cy:directed="1"/>
      <edge id="15556" label="5744 (interacts with) 35934" source="9691" target="9517" cy:directed="1"/>
      <edge id="15555" label="5744 (interacts with) 36355" source="9691" target="9513" cy:directed="1"/>
      <edge id="15554" label="5744 (interacts with) 36996" source="9691" target="9507" cy:directed="1"/>
      <edge id="15553" label="5744 (interacts with) 39361" source="9691" target="9498" cy:directed="1"/>
      <edge id="15552" label="5744 (interacts with) 40511" source="9691" target="9491" cy:directed="1"/>
      <edge id="15551" label="5744 (interacts with) 42561" source="9691" target="9484" cy:directed="1"/>
      <edge id="15550" label="5744 (interacts with) 43910" source="9691" target="9474" cy:directed="1"/>
      <edge id="15549" label="5744 (interacts with) 44037" source="9691" target="9473" cy:directed="1"/>
      <edge id="15548" label="5744 (interacts with) 44225" source="9691" target="9471" cy:directed="1"/>
      <edge id="15547" label="5744 (interacts with) 44942" source="9691" target="9465" cy:directed="1"/>
      <edge id="15546" label="5744 (interacts with) 47690" source="9691" target="9449" cy:directed="1"/>
      <edge id="15545" label="5744 (interacts with) 48376" source="9691" target="9447" cy:directed="1"/>
      <edge id="15544" label="5744 (interacts with) 49059" source="9691" target="9445" cy:directed="1"/>
      <edge id="15543" label="5744 (interacts with) 49677" source="9691" target="9443" cy:directed="1"/>
      <edge id="15542" label="5744 (interacts with) 50587" source="9691" target="9437" cy:directed="1"/>
      <edge id="15541" label="5744 (interacts with) 50938" source="9691" target="9434" cy:directed="1"/>
      <edge id="15540" label="5744 (interacts with) 50953" source="9691" target="9432" cy:directed="1"/>
      <edge id="15539" label="5744 (interacts with) 52795" source="9691" target="9420" cy:directed="1"/>
      <edge id="15538" label="5744 (interacts with) 53796" source="9691" target="9409" cy:directed="1"/>
      <edge id="15537" label="5744 (interacts with) 55319" source="9691" target="9404" cy:directed="1"/>
      <edge id="15536" label="5744 (interacts with) 56114" source="9691" target="9403" cy:directed="1"/>
      <edge id="15535" label="5744 (interacts with) 57568" source="9691" target="9396" cy:directed="1"/>
      <edge id="15534" label="5744 (interacts with) 57613" source="9691" target="9395" cy:directed="1"/>
      <edge id="15533" label="5744 (interacts with) 58260" source="9691" target="9388" cy:directed="1"/>
      <edge id="15532" label="5744 (interacts with) 58462" source="9691" target="9385" cy:directed="1"/>
      <edge id="15531" label="5744 (interacts with) 58680" source="9691" target="9382" cy:directed="1"/>
      <edge id="15530" label="5744 (interacts with) 58927" source="9691" target="9381" cy:directed="1"/>
      <edge id="15529" label="5744 (interacts with) 59368" source="9691" target="9379" cy:directed="1"/>
      <edge id="15528" label="5744 (interacts with) 59960" source="9691" target="9375" cy:directed="1"/>
      <edge id="15527" label="5744 (interacts with) 61138" source="9691" target="9366" cy:directed="1"/>
      <edge id="15526" label="5744 (interacts with) 61440" source="9691" target="9361" cy:directed="1"/>
      <edge id="15525" label="5801 (interacts with) 6366" source="9690" target="9686" cy:directed="1"/>
      <edge id="15524" label="5801 (interacts with) 6779" source="9690" target="9685" cy:directed="1"/>
      <edge id="15523" label="5801 (interacts with) 6864" source="9690" target="9683" cy:directed="1"/>
      <edge id="15522" label="5801 (interacts with) 9280" source="9690" target="9673" cy:directed="1"/>
      <edge id="15521" label="5801 (interacts with) 10127" source="9690" target="9669" cy:directed="1"/>
      <edge id="15520" label="5801 (interacts with) 10200" source="9690" target="9668" cy:directed="1"/>
      <edge id="15519" label="5801 (interacts with) 10665" source="9690" target="9665" cy:directed="1"/>
      <edge id="15518" label="5801 (interacts with) 11037" source="9690" target="9660" cy:directed="1"/>
      <edge id="15517" label="5801 (interacts with) 11964" source="9690" target="9652" cy:directed="1"/>
      <edge id="15516" label="5801 (interacts with) 13872" source="9690" target="9641" cy:directed="1"/>
      <edge id="15515" label="5801 (interacts with) 16324" source="9690" target="9627" cy:directed="1"/>
      <edge id="15514" label="5801 (interacts with) 16801" source="9690" target="9625" cy:directed="1"/>
      <edge id="15513" label="5801 (interacts with) 17454" source="9690" target="9618" cy:directed="1"/>
      <edge id="15512" label="5801 (interacts with) 18026" source="9690" target="9615" cy:directed="1"/>
      <edge id="15511" label="5801 (interacts with) 18921" source="9690" target="9613" cy:directed="1"/>
      <edge id="15510" label="5801 (interacts with) 19116" source="9690" target="9611" cy:directed="1"/>
      <edge id="15509" label="5801 (interacts with) 20429" source="9690" target="9607" cy:directed="1"/>
      <edge id="15508" label="5801 (interacts with) 21810" source="9690" target="9598" cy:directed="1"/>
      <edge id="15507" label="5801 (interacts with) 21961" source="9690" target="9597" cy:directed="1"/>
      <edge id="15506" label="5801 (interacts with) 23152" source="9690" target="9586" cy:directed="1"/>
      <edge id="15505" label="5801 (interacts with) 23974" source="9690" target="9581" cy:directed="1"/>
      <edge id="15504" label="5801 (interacts with) 23995" source="9690" target="9580" cy:directed="1"/>
      <edge id="15503" label="5801 (interacts with) 24554" source="9690" target="9575" cy:directed="1"/>
      <edge id="15502" label="5801 (interacts with) 27041" source="9690" target="9562" cy:directed="1"/>
      <edge id="15501" label="5801 (interacts with) 27425" source="9690" target="9559" cy:directed="1"/>
      <edge id="15500" label="5801 (interacts with) 29529" source="9690" target="9547" cy:directed="1"/>
      <edge id="15499" label="5801 (interacts with) 31244" source="9690" target="9538" cy:directed="1"/>
      <edge id="15498" label="5801 (interacts with) 32057" source="9690" target="9534" cy:directed="1"/>
      <edge id="15497" label="5801 (interacts with) 33854" source="9690" target="9528" cy:directed="1"/>
      <edge id="15496" label="5801 (interacts with) 36005" source="9690" target="9516" cy:directed="1"/>
      <edge id="15495" label="5801 (interacts with) 38546" source="9690" target="9501" cy:directed="1"/>
      <edge id="15494" label="5801 (interacts with) 41490" source="9690" target="9488" cy:directed="1"/>
      <edge id="15493" label="5801 (interacts with) 42327" source="9690" target="9486" cy:directed="1"/>
      <edge id="15492" label="5801 (interacts with) 42907" source="9690" target="9482" cy:directed="1"/>
      <edge id="15491" label="5801 (interacts with) 43081" source="9690" target="9480" cy:directed="1"/>
      <edge id="15490" label="5801 (interacts with) 43082" source="9690" target="9479" cy:directed="1"/>
      <edge id="15489" label="5801 (interacts with) 44117" source="9690" target="9472" cy:directed="1"/>
      <edge id="15488" label="5801 (interacts with) 44406" source="9690" target="9468" cy:directed="1"/>
      <edge id="15487" label="5801 (interacts with) 44439" source="9690" target="9467" cy:directed="1"/>
      <edge id="15486" label="5801 (interacts with) 45423" source="9690" target="9463" cy:directed="1"/>
      <edge id="15485" label="5801 (interacts with) 47867" source="9690" target="9448" cy:directed="1"/>
      <edge id="15484" label="5801 (interacts with) 49390" source="9690" target="9444" cy:directed="1"/>
      <edge id="15483" label="5801 (interacts with) 51824" source="9690" target="9429" cy:directed="1"/>
      <edge id="15482" label="5801 (interacts with) 51912" source="9690" target="9428" cy:directed="1"/>
      <edge id="15481" label="5801 (interacts with) 52050" source="9690" target="9426" cy:directed="1"/>
      <edge id="15480" label="5801 (interacts with) 52150" source="9690" target="9424" cy:directed="1"/>
      <edge id="15479" label="5801 (interacts with) 52297" source="9690" target="9423" cy:directed="1"/>
      <edge id="15478" label="5801 (interacts with) 53029" source="9690" target="9417" cy:directed="1"/>
      <edge id="15477" label="5801 (interacts with) 53315" source="9690" target="9413" cy:directed="1"/>
      <edge id="15476" label="5801 (interacts with) 53628" source="9690" target="9410" cy:directed="1"/>
      <edge id="15475" label="5801 (interacts with) 54524" source="9690" target="9408" cy:directed="1"/>
      <edge id="15474" label="5801 (interacts with) 56248" source="9690" target="9402" cy:directed="1"/>
      <edge id="15473" label="5801 (interacts with) 57192" source="9690" target="9398" cy:directed="1"/>
      <edge id="15472" label="5801 (interacts with) 57236" source="9690" target="9397" cy:directed="1"/>
      <edge id="15471" label="5801 (interacts with) 57703" source="9690" target="9394" cy:directed="1"/>
      <edge id="15470" label="5801 (interacts with) 57813" source="9690" target="9392" cy:directed="1"/>
      <edge id="15469" label="5801 (interacts with) 59350" source="9690" target="9380" cy:directed="1"/>
      <edge id="15468" label="5801 (interacts with) 59604" source="9690" target="9378" cy:directed="1"/>
      <edge id="15467" label="5801 (interacts with) 60333" source="9690" target="9374" cy:directed="1"/>
      <edge id="15466" label="5801 (interacts with) 60382" source="9690" target="9373" cy:directed="1"/>
      <edge id="15465" label="5801 (interacts with) 60726" source="9690" target="9371" cy:directed="1"/>
      <edge id="15464" label="5801 (interacts with) 60884" source="9690" target="9370" cy:directed="1"/>
      <edge id="15463" label="5801 (interacts with) 60987" source="9690" target="9369" cy:directed="1"/>
      <edge id="15462" label="5801 (interacts with) 61630" source="9690" target="9359" cy:directed="1"/>
      <edge id="15461" label="5801 (interacts with) 61669" source="9690" target="9358" cy:directed="1"/>
      <edge id="15460" label="5813 (interacts with) 7302" source="9689" target="9682" cy:directed="1"/>
      <edge id="15459" label="5813 (interacts with) 7860" source="9689" target="9675" cy:directed="1"/>
      <edge id="15458" label="5813 (interacts with) 15343" source="9689" target="9635" cy:directed="1"/>
      <edge id="15457" label="5813 (interacts with) 17358" source="9689" target="9620" cy:directed="1"/>
      <edge id="15456" label="5813 (interacts with) 27425" source="9689" target="9559" cy:directed="1"/>
      <edge id="15455" label="5813 (interacts with) 36068" source="9689" target="9515" cy:directed="1"/>
      <edge id="15454" label="5813 (interacts with) 50945" source="9689" target="9433" cy:directed="1"/>
      <edge id="15453" label="5813 (interacts with) 50953" source="9689" target="9432" cy:directed="1"/>
      <edge id="15452" label="5813 (interacts with) 54715" source="9689" target="9407" cy:directed="1"/>
      <edge id="15451" label="5813 (interacts with) 61172" source="9689" target="9365" cy:directed="1"/>
      <edge id="15450" label="1330 (interacts with) 6226" source="9688" target="9687" cy:directed="1"/>
      <edge id="15449" label="1330 (interacts with) 52568" source="9688" target="9422" cy:directed="1"/>
      <edge id="15448" label="6226 (interacts with) 11037" source="9687" target="9660" cy:directed="1"/>
      <edge id="15447" label="6226 (interacts with) 11264" source="9687" target="9659" cy:directed="1"/>
      <edge id="15446" label="6226 (interacts with) 13273" source="9687" target="9647" cy:directed="1"/>
      <edge id="15445" label="6226 (interacts with) 16058" source="9687" target="9629" cy:directed="1"/>
      <edge id="15444" label="6226 (interacts with) 18921" source="9687" target="9613" cy:directed="1"/>
      <edge id="15443" label="6226 (interacts with) 20497" source="9687" target="9606" cy:directed="1"/>
      <edge id="15442" label="6226 (interacts with) 23401" source="9687" target="9585" cy:directed="1"/>
      <edge id="15441" label="6226 (interacts with) 27330" source="9687" target="9560" cy:directed="1"/>
      <edge id="15440" label="6226 (interacts with) 38223" source="9687" target="9503" cy:directed="1"/>
      <edge id="15439" label="6226 (interacts with) 39653" source="9687" target="9496" cy:directed="1"/>
      <edge id="15438" label="6226 (interacts with) 44117" source="9687" target="9472" cy:directed="1"/>
      <edge id="15437" label="6226 (interacts with) 51574" source="9687" target="9430" cy:directed="1"/>
      <edge id="15436" label="6226 (interacts with) 52051" source="9687" target="9425" cy:directed="1"/>
      <edge id="15435" label="6226 (interacts with) 52150" source="9687" target="9424" cy:directed="1"/>
      <edge id="15434" label="6226 (interacts with) 52568" source="9687" target="9422" cy:directed="1"/>
      <edge id="15433" label="6366 (interacts with) 6864" source="9686" target="9683" cy:directed="1"/>
      <edge id="15432" label="6366 (interacts with) 7860" source="9686" target="9675" cy:directed="1"/>
      <edge id="15431" label="6366 (interacts with) 7871" source="9686" target="9674" cy:directed="1"/>
      <edge id="15430" label="6366 (interacts with) 9280" source="9686" target="9673" cy:directed="1"/>
      <edge id="15429" label="6366 (interacts with) 10200" source="9686" target="9668" cy:directed="1"/>
      <edge id="15428" label="6366 (interacts with) 10665" source="9686" target="9665" cy:directed="1"/>
      <edge id="15427" label="6366 (interacts with) 11037" source="9686" target="9660" cy:directed="1"/>
      <edge id="15426" label="6366 (interacts with) 11264" source="9686" target="9659" cy:directed="1"/>
      <edge id="15425" label="6366 (interacts with) 11964" source="9686" target="9652" cy:directed="1"/>
      <edge id="15424" label="6366 (interacts with) 14278" source="9686" target="9638" cy:directed="1"/>
      <edge id="15423" label="6366 (interacts with) 16324" source="9686" target="9627" cy:directed="1"/>
      <edge id="15422" label="6366 (interacts with) 17454" source="9686" target="9618" cy:directed="1"/>
      <edge id="15421" label="6366 (interacts with) 17513" source="9686" target="9617" cy:directed="1"/>
      <edge id="15420" label="6366 (interacts with) 18026" source="9686" target="9615" cy:directed="1"/>
      <edge id="15419" label="6366 (interacts with) 18921" source="9686" target="9613" cy:directed="1"/>
      <edge id="15418" label="6366 (interacts with) 20429" source="9686" target="9607" cy:directed="1"/>
      <edge id="15417" label="6366 (interacts with) 22603" source="9686" target="9591" cy:directed="1"/>
      <edge id="15416" label="6366 (interacts with) 23119" source="9686" target="9587" cy:directed="1"/>
      <edge id="15415" label="6366 (interacts with) 23974" source="9686" target="9581" cy:directed="1"/>
      <edge id="15414" label="6366 (interacts with) 23995" source="9686" target="9580" cy:directed="1"/>
      <edge id="15413" label="6366 (interacts with) 27041" source="9686" target="9562" cy:directed="1"/>
      <edge id="15412" label="6366 (interacts with) 27425" source="9686" target="9559" cy:directed="1"/>
      <edge id="15411" label="6366 (interacts with) 29529" source="9686" target="9547" cy:directed="1"/>
      <edge id="15410" label="6366 (interacts with) 31244" source="9686" target="9538" cy:directed="1"/>
      <edge id="15409" label="6366 (interacts with) 32057" source="9686" target="9534" cy:directed="1"/>
      <edge id="15408" label="6366 (interacts with) 33854" source="9686" target="9528" cy:directed="1"/>
      <edge id="15407" label="6366 (interacts with) 34277" source="9686" target="9525" cy:directed="1"/>
      <edge id="15406" label="6366 (interacts with) 38223" source="9686" target="9503" cy:directed="1"/>
      <edge id="15405" label="6366 (interacts with) 38546" source="9686" target="9501" cy:directed="1"/>
      <edge id="15404" label="6366 (interacts with) 40330" source="9686" target="9493" cy:directed="1"/>
      <edge id="15403" label="6366 (interacts with) 41276" source="9686" target="9489" cy:directed="1"/>
      <edge id="15402" label="6366 (interacts with) 41490" source="9686" target="9488" cy:directed="1"/>
      <edge id="15401" label="6366 (interacts with) 42327" source="9686" target="9486" cy:directed="1"/>
      <edge id="15400" label="6366 (interacts with) 42907" source="9686" target="9482" cy:directed="1"/>
      <edge id="15399" label="6366 (interacts with) 43082" source="9686" target="9479" cy:directed="1"/>
      <edge id="15398" label="6366 (interacts with) 43638" source="9686" target="9475" cy:directed="1"/>
      <edge id="15397" label="6366 (interacts with) 44117" source="9686" target="9472" cy:directed="1"/>
      <edge id="15396" label="6366 (interacts with) 44379" source="9686" target="9469" cy:directed="1"/>
      <edge id="15395" label="6366 (interacts with) 44439" source="9686" target="9467" cy:directed="1"/>
      <edge id="15394" label="6366 (interacts with) 45423" source="9686" target="9463" cy:directed="1"/>
      <edge id="15393" label="6366 (interacts with) 46809" source="9686" target="9453" cy:directed="1"/>
      <edge id="15392" label="6366 (interacts with) 47867" source="9686" target="9448" cy:directed="1"/>
      <edge id="15391" label="6366 (interacts with) 49390" source="9686" target="9444" cy:directed="1"/>
      <edge id="15390" label="6366 (interacts with) 51824" source="9686" target="9429" cy:directed="1"/>
      <edge id="15389" label="6366 (interacts with) 51912" source="9686" target="9428" cy:directed="1"/>
      <edge id="15388" label="6366 (interacts with) 52050" source="9686" target="9426" cy:directed="1"/>
      <edge id="15387" label="6366 (interacts with) 52051" source="9686" target="9425" cy:directed="1"/>
      <edge id="15386" label="6366 (interacts with) 52150" source="9686" target="9424" cy:directed="1"/>
      <edge id="15385" label="6366 (interacts with) 52297" source="9686" target="9423" cy:directed="1"/>
      <edge id="15384" label="6366 (interacts with) 53029" source="9686" target="9417" cy:directed="1"/>
      <edge id="15383" label="6366 (interacts with) 53628" source="9686" target="9410" cy:directed="1"/>
      <edge id="15382" label="6366 (interacts with) 57703" source="9686" target="9394" cy:directed="1"/>
      <edge id="15381" label="6366 (interacts with) 59350" source="9686" target="9380" cy:directed="1"/>
      <edge id="15380" label="6366 (interacts with) 59604" source="9686" target="9378" cy:directed="1"/>
      <edge id="15379" label="6366 (interacts with) 60333" source="9686" target="9374" cy:directed="1"/>
      <edge id="15378" label="6366 (interacts with) 60382" source="9686" target="9373" cy:directed="1"/>
      <edge id="15377" label="6366 (interacts with) 60726" source="9686" target="9371" cy:directed="1"/>
      <edge id="15376" label="6366 (interacts with) 60884" source="9686" target="9370" cy:directed="1"/>
      <edge id="15375" label="6366 (interacts with) 60987" source="9686" target="9369" cy:directed="1"/>
      <edge id="15374" label="6366 (interacts with) 61096" source="9686" target="9367" cy:directed="1"/>
      <edge id="15373" label="6366 (interacts with) 61172" source="9686" target="9365" cy:directed="1"/>
      <edge id="15372" label="6366 (interacts with) 61630" source="9686" target="9359" cy:directed="1"/>
      <edge id="15371" label="6366 (interacts with) 61669" source="9686" target="9358" cy:directed="1"/>
      <edge id="15370" label="6779 (interacts with) 9280" source="9685" target="9673" cy:directed="1"/>
      <edge id="15369" label="6779 (interacts with) 11964" source="9685" target="9652" cy:directed="1"/>
      <edge id="15368" label="6779 (interacts with) 13872" source="9685" target="9641" cy:directed="1"/>
      <edge id="15367" label="6779 (interacts with) 16324" source="9685" target="9627" cy:directed="1"/>
      <edge id="15366" label="6779 (interacts with) 16801" source="9685" target="9625" cy:directed="1"/>
      <edge id="15365" label="6779 (interacts with) 17454" source="9685" target="9618" cy:directed="1"/>
      <edge id="15364" label="6779 (interacts with) 18026" source="9685" target="9615" cy:directed="1"/>
      <edge id="15363" label="6779 (interacts with) 19116" source="9685" target="9611" cy:directed="1"/>
      <edge id="15362" label="6779 (interacts with) 21810" source="9685" target="9598" cy:directed="1"/>
      <edge id="15361" label="6779 (interacts with) 23152" source="9685" target="9586" cy:directed="1"/>
      <edge id="15360" label="6779 (interacts with) 23506" source="9685" target="9584" cy:directed="1"/>
      <edge id="15359" label="6779 (interacts with) 23974" source="9685" target="9581" cy:directed="1"/>
      <edge id="15358" label="6779 (interacts with) 23995" source="9685" target="9580" cy:directed="1"/>
      <edge id="15357" label="6779 (interacts with) 24554" source="9685" target="9575" cy:directed="1"/>
      <edge id="15356" label="6779 (interacts with) 25956" source="9685" target="9566" cy:directed="1"/>
      <edge id="15355" label="6779 (interacts with) 27041" source="9685" target="9562" cy:directed="1"/>
      <edge id="15354" label="6779 (interacts with) 29574" source="9685" target="9546" cy:directed="1"/>
      <edge id="15353" label="6779 (interacts with) 31244" source="9685" target="9538" cy:directed="1"/>
      <edge id="15352" label="6779 (interacts with) 32057" source="9685" target="9534" cy:directed="1"/>
      <edge id="15351" label="6779 (interacts with) 36005" source="9685" target="9516" cy:directed="1"/>
      <edge id="15350" label="6779 (interacts with) 41638" source="9685" target="9487" cy:directed="1"/>
      <edge id="15349" label="6779 (interacts with) 43081" source="9685" target="9480" cy:directed="1"/>
      <edge id="15348" label="6779 (interacts with) 43082" source="9685" target="9479" cy:directed="1"/>
      <edge id="15347" label="6779 (interacts with) 44406" source="9685" target="9468" cy:directed="1"/>
      <edge id="15346" label="6779 (interacts with) 44439" source="9685" target="9467" cy:directed="1"/>
      <edge id="15345" label="6779 (interacts with) 46368" source="9685" target="9457" cy:directed="1"/>
      <edge id="15344" label="6779 (interacts with) 49390" source="9685" target="9444" cy:directed="1"/>
      <edge id="15343" label="6779 (interacts with) 50515" source="9685" target="9438" cy:directed="1"/>
      <edge id="15342" label="6779 (interacts with) 52050" source="9685" target="9426" cy:directed="1"/>
      <edge id="15341" label="6779 (interacts with) 52297" source="9685" target="9423" cy:directed="1"/>
      <edge id="15340" label="6779 (interacts with) 53029" source="9685" target="9417" cy:directed="1"/>
      <edge id="15339" label="6779 (interacts with) 53315" source="9685" target="9413" cy:directed="1"/>
      <edge id="15338" label="6779 (interacts with) 53628" source="9685" target="9410" cy:directed="1"/>
      <edge id="15337" label="6779 (interacts with) 54524" source="9685" target="9408" cy:directed="1"/>
      <edge id="15336" label="6779 (interacts with) 56248" source="9685" target="9402" cy:directed="1"/>
      <edge id="15335" label="6779 (interacts with) 57192" source="9685" target="9398" cy:directed="1"/>
      <edge id="15334" label="6779 (interacts with) 57236" source="9685" target="9397" cy:directed="1"/>
      <edge id="15333" label="6779 (interacts with) 57813" source="9685" target="9392" cy:directed="1"/>
      <edge id="15332" label="6779 (interacts with) 58668" source="9685" target="9383" cy:directed="1"/>
      <edge id="15331" label="6779 (interacts with) 59350" source="9685" target="9380" cy:directed="1"/>
      <edge id="15330" label="6779 (interacts with) 59604" source="9685" target="9378" cy:directed="1"/>
      <edge id="15329" label="6779 (interacts with) 60333" source="9685" target="9374" cy:directed="1"/>
      <edge id="15328" label="6779 (interacts with) 60382" source="9685" target="9373" cy:directed="1"/>
      <edge id="15327" label="6779 (interacts with) 60726" source="9685" target="9371" cy:directed="1"/>
      <edge id="15326" label="6779 (interacts with) 60987" source="9685" target="9369" cy:directed="1"/>
      <edge id="15325" label="6779 (interacts with) 61074" source="9685" target="9368" cy:directed="1"/>
      <edge id="15324" label="6828 (interacts with) 7735" source="9684" target="9676" cy:directed="1"/>
      <edge id="15323" label="6828 (interacts with) 10636" source="9684" target="9666" cy:directed="1"/>
      <edge id="15322" label="6828 (interacts with) 10729" source="9684" target="9664" cy:directed="1"/>
      <edge id="15321" label="6828 (interacts with) 12251" source="9684" target="9650" cy:directed="1"/>
      <edge id="15320" label="6828 (interacts with) 15423" source="9684" target="9634" cy:directed="1"/>
      <edge id="15319" label="6828 (interacts with) 16561" source="9684" target="9626" cy:directed="1"/>
      <edge id="15318" label="6828 (interacts with) 21281" source="9684" target="9603" cy:directed="1"/>
      <edge id="15317" label="6828 (interacts with) 24730" source="9684" target="9572" cy:directed="1"/>
      <edge id="15316" label="6828 (interacts with) 25019" source="9684" target="9571" cy:directed="1"/>
      <edge id="15315" label="6828 (interacts with) 27282" source="9684" target="9561" cy:directed="1"/>
      <edge id="15314" label="6828 (interacts with) 29320" source="9684" target="9549" cy:directed="1"/>
      <edge id="15313" label="6828 (interacts with) 33439" source="9684" target="9529" cy:directed="1"/>
      <edge id="15312" label="6828 (interacts with) 39839" source="9684" target="9494" cy:directed="1"/>
      <edge id="15311" label="6828 (interacts with) 42454" source="9684" target="9485" cy:directed="1"/>
      <edge id="15310" label="6828 (interacts with) 43062" source="9684" target="9481" cy:directed="1"/>
      <edge id="15309" label="6828 (interacts with) 44037" source="9684" target="9473" cy:directed="1"/>
      <edge id="15308" label="6828 (interacts with) 44275" source="9684" target="9470" cy:directed="1"/>
      <edge id="15307" label="6828 (interacts with) 44609" source="9684" target="9466" cy:directed="1"/>
      <edge id="15306" label="6828 (interacts with) 46539" source="9684" target="9455" cy:directed="1"/>
      <edge id="15305" label="6828 (interacts with) 47484" source="9684" target="9450" cy:directed="1"/>
      <edge id="15304" label="6828 (interacts with) 47690" source="9684" target="9449" cy:directed="1"/>
      <edge id="15303" label="6828 (interacts with) 55319" source="9684" target="9404" cy:directed="1"/>
      <edge id="15302" label="6828 (interacts with) 56114" source="9684" target="9403" cy:directed="1"/>
      <edge id="15301" label="6828 (interacts with) 56745" source="9684" target="9399" cy:directed="1"/>
      <edge id="15300" label="6828 (interacts with) 57979" source="9684" target="9391" cy:directed="1"/>
      <edge id="15299" label="6828 (interacts with) 58448" source="9684" target="9386" cy:directed="1"/>
      <edge id="15298" label="6828 (interacts with) 59705" source="9684" target="9377" cy:directed="1"/>
      <edge id="15297" label="6828 (interacts with) 61838" source="9684" target="9354" cy:directed="1"/>
      <edge id="15296" label="6864 (interacts with) 7860" source="9683" target="9675" cy:directed="1"/>
      <edge id="15295" label="6864 (interacts with) 7871" source="9683" target="9674" cy:directed="1"/>
      <edge id="15294" label="6864 (interacts with) 10665" source="9683" target="9665" cy:directed="1"/>
      <edge id="15293" label="6864 (interacts with) 11037" source="9683" target="9660" cy:directed="1"/>
      <edge id="15292" label="6864 (interacts with) 11264" source="9683" target="9659" cy:directed="1"/>
      <edge id="15291" label="6864 (interacts with) 11336" source="9683" target="9658" cy:directed="1"/>
      <edge id="15290" label="6864 (interacts with) 11964" source="9683" target="9652" cy:directed="1"/>
      <edge id="15289" label="6864 (interacts with) 13872" source="9683" target="9641" cy:directed="1"/>
      <edge id="15288" label="6864 (interacts with) 14278" source="9683" target="9638" cy:directed="1"/>
      <edge id="15287" label="6864 (interacts with) 16324" source="9683" target="9627" cy:directed="1"/>
      <edge id="15286" label="6864 (interacts with) 17454" source="9683" target="9618" cy:directed="1"/>
      <edge id="15285" label="6864 (interacts with) 17513" source="9683" target="9617" cy:directed="1"/>
      <edge id="15284" label="6864 (interacts with) 18026" source="9683" target="9615" cy:directed="1"/>
      <edge id="15283" label="6864 (interacts with) 18921" source="9683" target="9613" cy:directed="1"/>
      <edge id="15282" label="6864 (interacts with) 20429" source="9683" target="9607" cy:directed="1"/>
      <edge id="15281" label="6864 (interacts with) 22603" source="9683" target="9591" cy:directed="1"/>
      <edge id="15280" label="6864 (interacts with) 23119" source="9683" target="9587" cy:directed="1"/>
      <edge id="15279" label="6864 (interacts with) 23974" source="9683" target="9581" cy:directed="1"/>
      <edge id="15278" label="6864 (interacts with) 23995" source="9683" target="9580" cy:directed="1"/>
      <edge id="15277" label="6864 (interacts with) 25956" source="9683" target="9566" cy:directed="1"/>
      <edge id="15276" label="6864 (interacts with) 27041" source="9683" target="9562" cy:directed="1"/>
      <edge id="15275" label="6864 (interacts with) 27425" source="9683" target="9559" cy:directed="1"/>
      <edge id="15274" label="6864 (interacts with) 29529" source="9683" target="9547" cy:directed="1"/>
      <edge id="15273" label="6864 (interacts with) 31244" source="9683" target="9538" cy:directed="1"/>
      <edge id="15272" label="6864 (interacts with) 32057" source="9683" target="9534" cy:directed="1"/>
      <edge id="15271" label="6864 (interacts with) 33854" source="9683" target="9528" cy:directed="1"/>
      <edge id="15270" label="6864 (interacts with) 33992" source="9683" target="9527" cy:directed="1"/>
      <edge id="15269" label="6864 (interacts with) 34277" source="9683" target="9525" cy:directed="1"/>
      <edge id="15268" label="6864 (interacts with) 35688" source="9683" target="9518" cy:directed="1"/>
      <edge id="15267" label="6864 (interacts with) 38223" source="9683" target="9503" cy:directed="1"/>
      <edge id="15266" label="6864 (interacts with) 38546" source="9683" target="9501" cy:directed="1"/>
      <edge id="15265" label="6864 (interacts with) 41276" source="9683" target="9489" cy:directed="1"/>
      <edge id="15264" label="6864 (interacts with) 41490" source="9683" target="9488" cy:directed="1"/>
      <edge id="15263" label="6864 (interacts with) 42327" source="9683" target="9486" cy:directed="1"/>
      <edge id="15262" label="6864 (interacts with) 42907" source="9683" target="9482" cy:directed="1"/>
      <edge id="15261" label="6864 (interacts with) 43082" source="9683" target="9479" cy:directed="1"/>
      <edge id="15260" label="6864 (interacts with) 43638" source="9683" target="9475" cy:directed="1"/>
      <edge id="15259" label="6864 (interacts with) 44379" source="9683" target="9469" cy:directed="1"/>
      <edge id="15258" label="6864 (interacts with) 44406" source="9683" target="9468" cy:directed="1"/>
      <edge id="15257" label="6864 (interacts with) 44439" source="9683" target="9467" cy:directed="1"/>
      <edge id="15256" label="6864 (interacts with) 45423" source="9683" target="9463" cy:directed="1"/>
      <edge id="15255" label="6864 (interacts with) 46809" source="9683" target="9453" cy:directed="1"/>
      <edge id="15254" label="6864 (interacts with) 47867" source="9683" target="9448" cy:directed="1"/>
      <edge id="15253" label="6864 (interacts with) 49390" source="9683" target="9444" cy:directed="1"/>
      <edge id="15252" label="6864 (interacts with) 51824" source="9683" target="9429" cy:directed="1"/>
      <edge id="15251" label="6864 (interacts with) 51912" source="9683" target="9428" cy:directed="1"/>
      <edge id="15250" label="6864 (interacts with) 52050" source="9683" target="9426" cy:directed="1"/>
      <edge id="15249" label="6864 (interacts with) 52051" source="9683" target="9425" cy:directed="1"/>
      <edge id="15248" label="6864 (interacts with) 52150" source="9683" target="9424" cy:directed="1"/>
      <edge id="15247" label="6864 (interacts with) 52297" source="9683" target="9423" cy:directed="1"/>
      <edge id="15246" label="6864 (interacts with) 53029" source="9683" target="9417" cy:directed="1"/>
      <edge id="15245" label="6864 (interacts with) 53628" source="9683" target="9410" cy:directed="1"/>
      <edge id="15244" label="6864 (interacts with) 57703" source="9683" target="9394" cy:directed="1"/>
      <edge id="15243" label="6864 (interacts with) 57748" source="9683" target="9393" cy:directed="1"/>
      <edge id="15242" label="6864 (interacts with) 58668" source="9683" target="9383" cy:directed="1"/>
      <edge id="15241" label="6864 (interacts with) 59350" source="9683" target="9380" cy:directed="1"/>
      <edge id="15240" label="6864 (interacts with) 59604" source="9683" target="9378" cy:directed="1"/>
      <edge id="15239" label="6864 (interacts with) 60333" source="9683" target="9374" cy:directed="1"/>
      <edge id="15238" label="6864 (interacts with) 60382" source="9683" target="9373" cy:directed="1"/>
      <edge id="15237" label="6864 (interacts with) 60726" source="9683" target="9371" cy:directed="1"/>
      <edge id="15236" label="6864 (interacts with) 60884" source="9683" target="9370" cy:directed="1"/>
      <edge id="15235" label="6864 (interacts with) 60987" source="9683" target="9369" cy:directed="1"/>
      <edge id="15234" label="6864 (interacts with) 61074" source="9683" target="9368" cy:directed="1"/>
      <edge id="15233" label="6864 (interacts with) 61172" source="9683" target="9365" cy:directed="1"/>
      <edge id="15232" label="6864 (interacts with) 61630" source="9683" target="9359" cy:directed="1"/>
      <edge id="15231" label="6864 (interacts with) 61669" source="9683" target="9358" cy:directed="1"/>
      <edge id="15230" label="7302 (interacts with) 7860" source="9682" target="9675" cy:directed="1"/>
      <edge id="15229" label="7302 (interacts with) 10665" source="9682" target="9665" cy:directed="1"/>
      <edge id="15228" label="7302 (interacts with) 17513" source="9682" target="9617" cy:directed="1"/>
      <edge id="15227" label="7302 (interacts with) 19441" source="9682" target="9609" cy:directed="1"/>
      <edge id="15226" label="7302 (interacts with) 20028" source="9682" target="9608" cy:directed="1"/>
      <edge id="15225" label="7302 (interacts with) 21588" source="9682" target="9600" cy:directed="1"/>
      <edge id="15224" label="7302 (interacts with) 22603" source="9682" target="9591" cy:directed="1"/>
      <edge id="15223" label="7302 (interacts with) 24140" source="9682" target="9578" cy:directed="1"/>
      <edge id="15222" label="7302 (interacts with) 27425" source="9682" target="9559" cy:directed="1"/>
      <edge id="15221" label="7302 (interacts with) 28556" source="9682" target="9555" cy:directed="1"/>
      <edge id="15220" label="7302 (interacts with) 29529" source="9682" target="9547" cy:directed="1"/>
      <edge id="15219" label="7302 (interacts with) 33992" source="9682" target="9527" cy:directed="1"/>
      <edge id="15218" label="7302 (interacts with) 38923" source="9682" target="9499" cy:directed="1"/>
      <edge id="15217" label="7302 (interacts with) 43346" source="9682" target="9477" cy:directed="1"/>
      <edge id="15216" label="7302 (interacts with) 44379" source="9682" target="9469" cy:directed="1"/>
      <edge id="15215" label="7302 (interacts with) 47867" source="9682" target="9448" cy:directed="1"/>
      <edge id="15214" label="7302 (interacts with) 50859" source="9682" target="9435" cy:directed="1"/>
      <edge id="15213" label="7302 (interacts with) 51912" source="9682" target="9428" cy:directed="1"/>
      <edge id="15212" label="7302 (interacts with) 60884" source="9682" target="9370" cy:directed="1"/>
      <edge id="15211" label="7302 (interacts with) 61096" source="9682" target="9367" cy:directed="1"/>
      <edge id="15210" label="7302 (interacts with) 61172" source="9682" target="9365" cy:directed="1"/>
      <edge id="15209" label="7364 (interacts with) 7685" source="9681" target="9677" cy:directed="1"/>
      <edge id="15208" label="7364 (interacts with) 11669" source="9681" target="9656" cy:directed="1"/>
      <edge id="15207" label="7364 (interacts with) 13342" source="9681" target="9646" cy:directed="1"/>
      <edge id="15206" label="7364 (interacts with) 16801" source="9681" target="9625" cy:directed="1"/>
      <edge id="15205" label="7364 (interacts with) 19116" source="9681" target="9611" cy:directed="1"/>
      <edge id="15204" label="7364 (interacts with) 22229" source="9681" target="9594" cy:directed="1"/>
      <edge id="15203" label="7364 (interacts with) 23152" source="9681" target="9586" cy:directed="1"/>
      <edge id="15202" label="7364 (interacts with) 23506" source="9681" target="9584" cy:directed="1"/>
      <edge id="15201" label="7364 (interacts with) 26690" source="9681" target="9564" cy:directed="1"/>
      <edge id="15200" label="7364 (interacts with) 41638" source="9681" target="9487" cy:directed="1"/>
      <edge id="15199" label="7364 (interacts with) 44406" source="9681" target="9468" cy:directed="1"/>
      <edge id="15198" label="7364 (interacts with) 46426" source="9681" target="9456" cy:directed="1"/>
      <edge id="15197" label="7364 (interacts with) 50515" source="9681" target="9438" cy:directed="1"/>
      <edge id="15196" label="7364 (interacts with) 54524" source="9681" target="9408" cy:directed="1"/>
      <edge id="15195" label="7364 (interacts with) 57192" source="9681" target="9398" cy:directed="1"/>
      <edge id="15194" label="7364 (interacts with) 57236" source="9681" target="9397" cy:directed="1"/>
      <edge id="15193" label="7364 (interacts with) 60382" source="9681" target="9373" cy:directed="1"/>
      <edge id="15192" label="7392 (interacts with) 7425" source="9680" target="9679" cy:directed="1"/>
      <edge id="15191" label="7392 (interacts with) 7462" source="9680" target="9678" cy:directed="1"/>
      <edge id="15190" label="7392 (interacts with) 9462" source="9680" target="9672" cy:directed="1"/>
      <edge id="15189" label="7392 (interacts with) 9730" source="9680" target="9671" cy:directed="1"/>
      <edge id="15188" label="7392 (interacts with) 10059" source="9680" target="9670" cy:directed="1"/>
      <edge id="15187" label="7392 (interacts with) 10402" source="9680" target="9667" cy:directed="1"/>
      <edge id="15186" label="7392 (interacts with) 10636" source="9680" target="9666" cy:directed="1"/>
      <edge id="15185" label="7392 (interacts with) 10729" source="9680" target="9664" cy:directed="1"/>
      <edge id="15184" label="7392 (interacts with) 10758" source="9680" target="9663" cy:directed="1"/>
      <edge id="15183" label="7392 (interacts with) 11780" source="9680" target="9655" cy:directed="1"/>
      <edge id="15182" label="7392 (interacts with) 11852" source="9680" target="9654" cy:directed="1"/>
      <edge id="15181" label="7392 (interacts with) 11862" source="9680" target="9653" cy:directed="1"/>
      <edge id="15180" label="7392 (interacts with) 13423" source="9680" target="9644" cy:directed="1"/>
      <edge id="15179" label="7392 (interacts with) 13806" source="9680" target="9643" cy:directed="1"/>
      <edge id="15178" label="7392 (interacts with) 13856" source="9680" target="9642" cy:directed="1"/>
      <edge id="15177" label="7392 (interacts with) 15423" source="9680" target="9634" cy:directed="1"/>
      <edge id="15176" label="7392 (interacts with) 17352" source="9680" target="9621" cy:directed="1"/>
      <edge id="15175" label="7392 (interacts with) 21009" source="9680" target="9605" cy:directed="1"/>
      <edge id="15174" label="7392 (interacts with) 22388" source="9680" target="9592" cy:directed="1"/>
      <edge id="15173" label="7392 (interacts with) 22773" source="9680" target="9588" cy:directed="1"/>
      <edge id="15172" label="7392 (interacts with) 24552" source="9680" target="9576" cy:directed="1"/>
      <edge id="15171" label="7392 (interacts with) 24621" source="9680" target="9574" cy:directed="1"/>
      <edge id="15170" label="7392 (interacts with) 24624" source="9680" target="9573" cy:directed="1"/>
      <edge id="15169" label="7392 (interacts with) 25893" source="9680" target="9568" cy:directed="1"/>
      <edge id="15168" label="7392 (interacts with) 25948" source="9680" target="9567" cy:directed="1"/>
      <edge id="15167" label="7392 (interacts with) 25970" source="9680" target="9565" cy:directed="1"/>
      <edge id="15166" label="7392 (interacts with) 27009" source="9680" target="9563" cy:directed="1"/>
      <edge id="15165" label="7392 (interacts with) 27282" source="9680" target="9561" cy:directed="1"/>
      <edge id="15164" label="7392 (interacts with) 27590" source="9680" target="9558" cy:directed="1"/>
      <edge id="15163" label="7392 (interacts with) 29505" source="9680" target="9548" cy:directed="1"/>
      <edge id="15162" label="7392 (interacts with) 29576" source="9680" target="9545" cy:directed="1"/>
      <edge id="15161" label="7392 (interacts with) 30754" source="9680" target="9541" cy:directed="1"/>
      <edge id="15160" label="7392 (interacts with) 30980" source="9680" target="9540" cy:directed="1"/>
      <edge id="15159" label="7392 (interacts with) 31764" source="9680" target="9537" cy:directed="1"/>
      <edge id="15158" label="7392 (interacts with) 32929" source="9680" target="9533" cy:directed="1"/>
      <edge id="15157" label="7392 (interacts with) 33295" source="9680" target="9531" cy:directed="1"/>
      <edge id="15156" label="7392 (interacts with) 33424" source="9680" target="9530" cy:directed="1"/>
      <edge id="15155" label="7392 (interacts with) 35934" source="9680" target="9517" cy:directed="1"/>
      <edge id="15154" label="7392 (interacts with) 36355" source="9680" target="9513" cy:directed="1"/>
      <edge id="15153" label="7392 (interacts with) 36996" source="9680" target="9507" cy:directed="1"/>
      <edge id="15152" label="7392 (interacts with) 37031" source="9680" target="9506" cy:directed="1"/>
      <edge id="15151" label="7392 (interacts with) 40511" source="9680" target="9491" cy:directed="1"/>
      <edge id="15150" label="7392 (interacts with) 40697" source="9680" target="9490" cy:directed="1"/>
      <edge id="15149" label="7392 (interacts with) 42454" source="9680" target="9485" cy:directed="1"/>
      <edge id="15148" label="7392 (interacts with) 42561" source="9680" target="9484" cy:directed="1"/>
      <edge id="15147" label="7392 (interacts with) 43388" source="9680" target="9476" cy:directed="1"/>
      <edge id="15146" label="7392 (interacts with) 43910" source="9680" target="9474" cy:directed="1"/>
      <edge id="15145" label="7392 (interacts with) 44037" source="9680" target="9473" cy:directed="1"/>
      <edge id="15144" label="7392 (interacts with) 44225" source="9680" target="9471" cy:directed="1"/>
      <edge id="15143" label="7392 (interacts with) 44609" source="9680" target="9466" cy:directed="1"/>
      <edge id="15142" label="7392 (interacts with) 44942" source="9680" target="9465" cy:directed="1"/>
      <edge id="15141" label="7392 (interacts with) 46316" source="9680" target="9458" cy:directed="1"/>
      <edge id="15140" label="7392 (interacts with) 47690" source="9680" target="9449" cy:directed="1"/>
      <edge id="15139" label="7392 (interacts with) 49059" source="9680" target="9445" cy:directed="1"/>
      <edge id="15138" label="7392 (interacts with) 49677" source="9680" target="9443" cy:directed="1"/>
      <edge id="15137" label="7392 (interacts with) 50587" source="9680" target="9437" cy:directed="1"/>
      <edge id="15136" label="7392 (interacts with) 50938" source="9680" target="9434" cy:directed="1"/>
      <edge id="15135" label="7392 (interacts with) 50945" source="9680" target="9433" cy:directed="1"/>
      <edge id="15134" label="7392 (interacts with) 50953" source="9680" target="9432" cy:directed="1"/>
      <edge id="15133" label="7392 (interacts with) 52047" source="9680" target="9427" cy:directed="1"/>
      <edge id="15132" label="7392 (interacts with) 52795" source="9680" target="9420" cy:directed="1"/>
      <edge id="15131" label="7392 (interacts with) 53796" source="9680" target="9409" cy:directed="1"/>
      <edge id="15130" label="7392 (interacts with) 55319" source="9680" target="9404" cy:directed="1"/>
      <edge id="15129" label="7392 (interacts with) 56114" source="9680" target="9403" cy:directed="1"/>
      <edge id="15128" label="7392 (interacts with) 56549" source="9680" target="9400" cy:directed="1"/>
      <edge id="15127" label="7392 (interacts with) 57568" source="9680" target="9396" cy:directed="1"/>
      <edge id="15126" label="7392 (interacts with) 57613" source="9680" target="9395" cy:directed="1"/>
      <edge id="15125" label="7392 (interacts with) 58251" source="9680" target="9389" cy:directed="1"/>
      <edge id="15124" label="7392 (interacts with) 58260" source="9680" target="9388" cy:directed="1"/>
      <edge id="15123" label="7392 (interacts with) 58462" source="9680" target="9385" cy:directed="1"/>
      <edge id="15122" label="7392 (interacts with) 58927" source="9680" target="9381" cy:directed="1"/>
      <edge id="15121" label="7392 (interacts with) 59368" source="9680" target="9379" cy:directed="1"/>
      <edge id="15120" label="7392 (interacts with) 59740" source="9680" target="9376" cy:directed="1"/>
      <edge id="15119" label="7392 (interacts with) 61138" source="9680" target="9366" cy:directed="1"/>
      <edge id="15118" label="7392 (interacts with) 61440" source="9680" target="9361" cy:directed="1"/>
      <edge id="15117" label="7425 (interacts with) 7462" source="9679" target="9678" cy:directed="1"/>
      <edge id="15116" label="7425 (interacts with) 7735" source="9679" target="9676" cy:directed="1"/>
      <edge id="15115" label="7425 (interacts with) 9730" source="9679" target="9671" cy:directed="1"/>
      <edge id="15114" label="7425 (interacts with) 10636" source="9679" target="9666" cy:directed="1"/>
      <edge id="15113" label="7425 (interacts with) 10729" source="9679" target="9664" cy:directed="1"/>
      <edge id="15112" label="7425 (interacts with) 11862" source="9679" target="9653" cy:directed="1"/>
      <edge id="15111" label="7425 (interacts with) 15423" source="9679" target="9634" cy:directed="1"/>
      <edge id="15110" label="7425 (interacts with) 17352" source="9679" target="9621" cy:directed="1"/>
      <edge id="15109" label="7425 (interacts with) 18928" source="9679" target="9612" cy:directed="1"/>
      <edge id="15108" label="7425 (interacts with) 21281" source="9679" target="9603" cy:directed="1"/>
      <edge id="15107" label="7425 (interacts with) 24730" source="9679" target="9572" cy:directed="1"/>
      <edge id="15106" label="7425 (interacts with) 25019" source="9679" target="9571" cy:directed="1"/>
      <edge id="15105" label="7425 (interacts with) 25893" source="9679" target="9568" cy:directed="1"/>
      <edge id="15104" label="7425 (interacts with) 27282" source="9679" target="9561" cy:directed="1"/>
      <edge id="15103" label="7425 (interacts with) 27590" source="9679" target="9558" cy:directed="1"/>
      <edge id="15102" label="7425 (interacts with) 29320" source="9679" target="9549" cy:directed="1"/>
      <edge id="15101" label="7425 (interacts with) 30754" source="9679" target="9541" cy:directed="1"/>
      <edge id="15100" label="7425 (interacts with) 31764" source="9679" target="9537" cy:directed="1"/>
      <edge id="15099" label="7425 (interacts with) 33424" source="9679" target="9530" cy:directed="1"/>
      <edge id="15098" label="7425 (interacts with) 33439" source="9679" target="9529" cy:directed="1"/>
      <edge id="15097" label="7425 (interacts with) 36355" source="9679" target="9513" cy:directed="1"/>
      <edge id="15096" label="7425 (interacts with) 36495" source="9679" target="9510" cy:directed="1"/>
      <edge id="15095" label="7425 (interacts with) 36976" source="9679" target="9508" cy:directed="1"/>
      <edge id="15094" label="7425 (interacts with) 37031" source="9679" target="9506" cy:directed="1"/>
      <edge id="15093" label="7425 (interacts with) 40341" source="9679" target="9492" cy:directed="1"/>
      <edge id="15092" label="7425 (interacts with) 42454" source="9679" target="9485" cy:directed="1"/>
      <edge id="15091" label="7425 (interacts with) 42561" source="9679" target="9484" cy:directed="1"/>
      <edge id="15090" label="7425 (interacts with) 44037" source="9679" target="9473" cy:directed="1"/>
      <edge id="15089" label="7425 (interacts with) 44609" source="9679" target="9466" cy:directed="1"/>
      <edge id="15088" label="7425 (interacts with) 45778" source="9679" target="9460" cy:directed="1"/>
      <edge id="15087" label="7425 (interacts with) 46261" source="9679" target="9459" cy:directed="1"/>
      <edge id="15086" label="7425 (interacts with) 47690" source="9679" target="9449" cy:directed="1"/>
      <edge id="15085" label="7425 (interacts with) 55319" source="9679" target="9404" cy:directed="1"/>
      <edge id="15084" label="7425 (interacts with) 56114" source="9679" target="9403" cy:directed="1"/>
      <edge id="15083" label="7425 (interacts with) 56549" source="9679" target="9400" cy:directed="1"/>
      <edge id="15082" label="7425 (interacts with) 57613" source="9679" target="9395" cy:directed="1"/>
      <edge id="15081" label="7425 (interacts with) 58251" source="9679" target="9389" cy:directed="1"/>
      <edge id="15080" label="7425 (interacts with) 58260" source="9679" target="9388" cy:directed="1"/>
      <edge id="15079" label="7425 (interacts with) 58927" source="9679" target="9381" cy:directed="1"/>
      <edge id="15078" label="7425 (interacts with) 59705" source="9679" target="9377" cy:directed="1"/>
      <edge id="15077" label="7425 (interacts with) 59740" source="9679" target="9376" cy:directed="1"/>
      <edge id="15076" label="7425 (interacts with) 61440" source="9679" target="9361" cy:directed="1"/>
      <edge id="15075" label="7425 (interacts with) 61838" source="9679" target="9354" cy:directed="1"/>
      <edge id="15074" label="7462 (interacts with) 9462" source="9678" target="9672" cy:directed="1"/>
      <edge id="15073" label="7462 (interacts with) 9730" source="9678" target="9671" cy:directed="1"/>
      <edge id="15072" label="7462 (interacts with) 10402" source="9678" target="9667" cy:directed="1"/>
      <edge id="15071" label="7462 (interacts with) 10636" source="9678" target="9666" cy:directed="1"/>
      <edge id="15070" label="7462 (interacts with) 10729" source="9678" target="9664" cy:directed="1"/>
      <edge id="15069" label="7462 (interacts with) 11852" source="9678" target="9654" cy:directed="1"/>
      <edge id="15068" label="7462 (interacts with) 11862" source="9678" target="9653" cy:directed="1"/>
      <edge id="15067" label="7462 (interacts with) 15423" source="9678" target="9634" cy:directed="1"/>
      <edge id="15066" label="7462 (interacts with) 17352" source="9678" target="9621" cy:directed="1"/>
      <edge id="15065" label="7462 (interacts with) 17358" source="9678" target="9620" cy:directed="1"/>
      <edge id="15064" label="7462 (interacts with) 22388" source="9678" target="9592" cy:directed="1"/>
      <edge id="15063" label="7462 (interacts with) 24552" source="9678" target="9576" cy:directed="1"/>
      <edge id="15062" label="7462 (interacts with) 24621" source="9678" target="9574" cy:directed="1"/>
      <edge id="15061" label="7462 (interacts with) 24624" source="9678" target="9573" cy:directed="1"/>
      <edge id="15060" label="7462 (interacts with) 25019" source="9678" target="9571" cy:directed="1"/>
      <edge id="15059" label="7462 (interacts with) 25893" source="9678" target="9568" cy:directed="1"/>
      <edge id="15058" label="7462 (interacts with) 27009" source="9678" target="9563" cy:directed="1"/>
      <edge id="15057" label="7462 (interacts with) 27282" source="9678" target="9561" cy:directed="1"/>
      <edge id="15056" label="7462 (interacts with) 27590" source="9678" target="9558" cy:directed="1"/>
      <edge id="15055" label="7462 (interacts with) 29505" source="9678" target="9548" cy:directed="1"/>
      <edge id="15054" label="7462 (interacts with) 30754" source="9678" target="9541" cy:directed="1"/>
      <edge id="15053" label="7462 (interacts with) 31764" source="9678" target="9537" cy:directed="1"/>
      <edge id="15052" label="7462 (interacts with) 33295" source="9678" target="9531" cy:directed="1"/>
      <edge id="15051" label="7462 (interacts with) 35934" source="9678" target="9517" cy:directed="1"/>
      <edge id="15050" label="7462 (interacts with) 36355" source="9678" target="9513" cy:directed="1"/>
      <edge id="15049" label="7462 (interacts with) 36976" source="9678" target="9508" cy:directed="1"/>
      <edge id="15048" label="7462 (interacts with) 36996" source="9678" target="9507" cy:directed="1"/>
      <edge id="15047" label="7462 (interacts with) 37031" source="9678" target="9506" cy:directed="1"/>
      <edge id="15046" label="7462 (interacts with) 40341" source="9678" target="9492" cy:directed="1"/>
      <edge id="15045" label="7462 (interacts with) 40511" source="9678" target="9491" cy:directed="1"/>
      <edge id="15044" label="7462 (interacts with) 42454" source="9678" target="9485" cy:directed="1"/>
      <edge id="15043" label="7462 (interacts with) 42561" source="9678" target="9484" cy:directed="1"/>
      <edge id="15042" label="7462 (interacts with) 43388" source="9678" target="9476" cy:directed="1"/>
      <edge id="15041" label="7462 (interacts with) 43910" source="9678" target="9474" cy:directed="1"/>
      <edge id="15040" label="7462 (interacts with) 44037" source="9678" target="9473" cy:directed="1"/>
      <edge id="15039" label="7462 (interacts with) 44225" source="9678" target="9471" cy:directed="1"/>
      <edge id="15038" label="7462 (interacts with) 44609" source="9678" target="9466" cy:directed="1"/>
      <edge id="15037" label="7462 (interacts with) 44969" source="9678" target="9464" cy:directed="1"/>
      <edge id="15036" label="7462 (interacts with) 46261" source="9678" target="9459" cy:directed="1"/>
      <edge id="15035" label="7462 (interacts with) 47690" source="9678" target="9449" cy:directed="1"/>
      <edge id="15034" label="7462 (interacts with) 49059" source="9678" target="9445" cy:directed="1"/>
      <edge id="15033" label="7462 (interacts with) 49677" source="9678" target="9443" cy:directed="1"/>
      <edge id="15032" label="7462 (interacts with) 50587" source="9678" target="9437" cy:directed="1"/>
      <edge id="15031" label="7462 (interacts with) 50938" source="9678" target="9434" cy:directed="1"/>
      <edge id="15030" label="7462 (interacts with) 50945" source="9678" target="9433" cy:directed="1"/>
      <edge id="15029" label="7462 (interacts with) 50953" source="9678" target="9432" cy:directed="1"/>
      <edge id="15028" label="7462 (interacts with) 52795" source="9678" target="9420" cy:directed="1"/>
      <edge id="15027" label="7462 (interacts with) 54715" source="9678" target="9407" cy:directed="1"/>
      <edge id="15026" label="7462 (interacts with) 55319" source="9678" target="9404" cy:directed="1"/>
      <edge id="15025" label="7462 (interacts with) 56114" source="9678" target="9403" cy:directed="1"/>
      <edge id="15024" label="7462 (interacts with) 56549" source="9678" target="9400" cy:directed="1"/>
      <edge id="15023" label="7462 (interacts with) 57613" source="9678" target="9395" cy:directed="1"/>
      <edge id="15022" label="7462 (interacts with) 58251" source="9678" target="9389" cy:directed="1"/>
      <edge id="15021" label="7462 (interacts with) 58448" source="9678" target="9386" cy:directed="1"/>
      <edge id="15020" label="7462 (interacts with) 58680" source="9678" target="9382" cy:directed="1"/>
      <edge id="15019" label="7462 (interacts with) 58927" source="9678" target="9381" cy:directed="1"/>
      <edge id="15018" label="7462 (interacts with) 59705" source="9678" target="9377" cy:directed="1"/>
      <edge id="15017" label="7462 (interacts with) 59740" source="9678" target="9376" cy:directed="1"/>
      <edge id="15016" label="7462 (interacts with) 59960" source="9678" target="9375" cy:directed="1"/>
      <edge id="15015" label="7462 (interacts with) 61440" source="9678" target="9361" cy:directed="1"/>
      <edge id="15014" label="7462 (interacts with) 61838" source="9678" target="9354" cy:directed="1"/>
      <edge id="15013" label="7685 (interacts with) 10200" source="9677" target="9668" cy:directed="1"/>
      <edge id="15012" label="7685 (interacts with) 11669" source="9677" target="9656" cy:directed="1"/>
      <edge id="15011" label="7685 (interacts with) 13342" source="9677" target="9646" cy:directed="1"/>
      <edge id="15010" label="7685 (interacts with) 16969" source="9677" target="9624" cy:directed="1"/>
      <edge id="15009" label="7685 (interacts with) 22229" source="9677" target="9594" cy:directed="1"/>
      <edge id="15008" label="7685 (interacts with) 23506" source="9677" target="9584" cy:directed="1"/>
      <edge id="15007" label="7685 (interacts with) 25319" source="9677" target="9570" cy:directed="1"/>
      <edge id="15006" label="7685 (interacts with) 26690" source="9677" target="9564" cy:directed="1"/>
      <edge id="15005" label="7685 (interacts with) 28226" source="9677" target="9557" cy:directed="1"/>
      <edge id="15004" label="7685 (interacts with) 34485" source="9677" target="9524" cy:directed="1"/>
      <edge id="15003" label="7685 (interacts with) 36005" source="9677" target="9516" cy:directed="1"/>
      <edge id="15002" label="7685 (interacts with) 36358" source="9677" target="9512" cy:directed="1"/>
      <edge id="15001" label="7685 (interacts with) 37989" source="9677" target="9504" cy:directed="1"/>
      <edge id="15000" label="7685 (interacts with) 41638" source="9677" target="9487" cy:directed="1"/>
      <edge id="14999" label="7685 (interacts with) 44406" source="9677" target="9468" cy:directed="1"/>
      <edge id="14998" label="7685 (interacts with) 45423" source="9677" target="9463" cy:directed="1"/>
      <edge id="14997" label="7685 (interacts with) 47256" source="9677" target="9452" cy:directed="1"/>
      <edge id="14996" label="7685 (interacts with) 48459" source="9677" target="9446" cy:directed="1"/>
      <edge id="14995" label="7685 (interacts with) 50112" source="9677" target="9441" cy:directed="1"/>
      <edge id="14994" label="7685 (interacts with) 52297" source="9677" target="9423" cy:directed="1"/>
      <edge id="14993" label="7685 (interacts with) 59350" source="9677" target="9380" cy:directed="1"/>
      <edge id="14992" label="7685 (interacts with) 60382" source="9677" target="9373" cy:directed="1"/>
      <edge id="14991" label="7735 (interacts with) 10729" source="9676" target="9664" cy:directed="1"/>
      <edge id="14990" label="7735 (interacts with) 12251" source="9676" target="9650" cy:directed="1"/>
      <edge id="14989" label="7735 (interacts with) 24730" source="9676" target="9572" cy:directed="1"/>
      <edge id="14988" label="7735 (interacts with) 25019" source="9676" target="9571" cy:directed="1"/>
      <edge id="14987" label="7735 (interacts with) 29320" source="9676" target="9549" cy:directed="1"/>
      <edge id="14986" label="7735 (interacts with) 33439" source="9676" target="9529" cy:directed="1"/>
      <edge id="14985" label="7735 (interacts with) 36495" source="9676" target="9510" cy:directed="1"/>
      <edge id="14984" label="7735 (interacts with) 36976" source="9676" target="9508" cy:directed="1"/>
      <edge id="14983" label="7735 (interacts with) 37031" source="9676" target="9506" cy:directed="1"/>
      <edge id="14982" label="7735 (interacts with) 39551" source="9676" target="9497" cy:directed="1"/>
      <edge id="14981" label="7735 (interacts with) 40341" source="9676" target="9492" cy:directed="1"/>
      <edge id="14980" label="7735 (interacts with) 42454" source="9676" target="9485" cy:directed="1"/>
      <edge id="14979" label="7735 (interacts with) 43062" source="9676" target="9481" cy:directed="1"/>
      <edge id="14978" label="7735 (interacts with) 44275" source="9676" target="9470" cy:directed="1"/>
      <edge id="14977" label="7735 (interacts with) 56745" source="9676" target="9399" cy:directed="1"/>
      <edge id="14976" label="7735 (interacts with) 59705" source="9676" target="9377" cy:directed="1"/>
      <edge id="14975" label="7735 (interacts with) 61838" source="9676" target="9354" cy:directed="1"/>
      <edge id="14974" label="7860 (interacts with) 7871" source="9675" target="9674" cy:directed="1"/>
      <edge id="14973" label="7860 (interacts with) 10200" source="9675" target="9668" cy:directed="1"/>
      <edge id="14972" label="7860 (interacts with) 10665" source="9675" target="9665" cy:directed="1"/>
      <edge id="14971" label="7860 (interacts with) 16969" source="9675" target="9624" cy:directed="1"/>
      <edge id="14970" label="7860 (interacts with) 17513" source="9675" target="9617" cy:directed="1"/>
      <edge id="14969" label="7860 (interacts with) 20028" source="9675" target="9608" cy:directed="1"/>
      <edge id="14968" label="7860 (interacts with) 20429" source="9675" target="9607" cy:directed="1"/>
      <edge id="14967" label="7860 (interacts with) 21037" source="9675" target="9604" cy:directed="1"/>
      <edge id="14966" label="7860 (interacts with) 22603" source="9675" target="9591" cy:directed="1"/>
      <edge id="14965" label="7860 (interacts with) 23119" source="9675" target="9587" cy:directed="1"/>
      <edge id="14964" label="7860 (interacts with) 23791" source="9675" target="9582" cy:directed="1"/>
      <edge id="14963" label="7860 (interacts with) 23995" source="9675" target="9580" cy:directed="1"/>
      <edge id="14962" label="7860 (interacts with) 27425" source="9675" target="9559" cy:directed="1"/>
      <edge id="14961" label="7860 (interacts with) 28556" source="9675" target="9555" cy:directed="1"/>
      <edge id="14960" label="7860 (interacts with) 29529" source="9675" target="9547" cy:directed="1"/>
      <edge id="14959" label="7860 (interacts with) 33854" source="9675" target="9528" cy:directed="1"/>
      <edge id="14958" label="7860 (interacts with) 33992" source="9675" target="9527" cy:directed="1"/>
      <edge id="14957" label="7860 (interacts with) 34277" source="9675" target="9525" cy:directed="1"/>
      <edge id="14956" label="7860 (interacts with) 36358" source="9675" target="9512" cy:directed="1"/>
      <edge id="14955" label="7860 (interacts with) 41490" source="9675" target="9488" cy:directed="1"/>
      <edge id="14954" label="7860 (interacts with) 43082" source="9675" target="9479" cy:directed="1"/>
      <edge id="14953" label="7860 (interacts with) 43346" source="9675" target="9477" cy:directed="1"/>
      <edge id="14952" label="7860 (interacts with) 44379" source="9675" target="9469" cy:directed="1"/>
      <edge id="14951" label="7860 (interacts with) 45423" source="9675" target="9463" cy:directed="1"/>
      <edge id="14950" label="7860 (interacts with) 47867" source="9675" target="9448" cy:directed="1"/>
      <edge id="14949" label="7860 (interacts with) 49390" source="9675" target="9444" cy:directed="1"/>
      <edge id="14948" label="7860 (interacts with) 50859" source="9675" target="9435" cy:directed="1"/>
      <edge id="14947" label="7860 (interacts with) 51912" source="9675" target="9428" cy:directed="1"/>
      <edge id="14946" label="7860 (interacts with) 52297" source="9675" target="9423" cy:directed="1"/>
      <edge id="14945" label="7860 (interacts with) 53628" source="9675" target="9410" cy:directed="1"/>
      <edge id="14944" label="7860 (interacts with) 57748" source="9675" target="9393" cy:directed="1"/>
      <edge id="14943" label="7860 (interacts with) 59350" source="9675" target="9380" cy:directed="1"/>
      <edge id="14942" label="7860 (interacts with) 59604" source="9675" target="9378" cy:directed="1"/>
      <edge id="14941" label="7860 (interacts with) 60884" source="9675" target="9370" cy:directed="1"/>
      <edge id="14940" label="7860 (interacts with) 60987" source="9675" target="9369" cy:directed="1"/>
      <edge id="14939" label="7860 (interacts with) 61096" source="9675" target="9367" cy:directed="1"/>
      <edge id="14938" label="7860 (interacts with) 61172" source="9675" target="9365" cy:directed="1"/>
      <edge id="14937" label="7860 (interacts with) 61669" source="9675" target="9358" cy:directed="1"/>
      <edge id="14936" label="7871 (interacts with) 10665" source="9674" target="9665" cy:directed="1"/>
      <edge id="14935" label="7871 (interacts with) 11336" source="9674" target="9658" cy:directed="1"/>
      <edge id="14934" label="7871 (interacts with) 11964" source="9674" target="9652" cy:directed="1"/>
      <edge id="14933" label="7871 (interacts with) 13872" source="9674" target="9641" cy:directed="1"/>
      <edge id="14932" label="7871 (interacts with) 14278" source="9674" target="9638" cy:directed="1"/>
      <edge id="14931" label="7871 (interacts with) 15552" source="9674" target="9632" cy:directed="1"/>
      <edge id="14930" label="7871 (interacts with) 16324" source="9674" target="9627" cy:directed="1"/>
      <edge id="14929" label="7871 (interacts with) 17454" source="9674" target="9618" cy:directed="1"/>
      <edge id="14928" label="7871 (interacts with) 17513" source="9674" target="9617" cy:directed="1"/>
      <edge id="14927" label="7871 (interacts with) 18026" source="9674" target="9615" cy:directed="1"/>
      <edge id="14926" label="7871 (interacts with) 20429" source="9674" target="9607" cy:directed="1"/>
      <edge id="14925" label="7871 (interacts with) 22603" source="9674" target="9591" cy:directed="1"/>
      <edge id="14924" label="7871 (interacts with) 23119" source="9674" target="9587" cy:directed="1"/>
      <edge id="14923" label="7871 (interacts with) 23995" source="9674" target="9580" cy:directed="1"/>
      <edge id="14922" label="7871 (interacts with) 25956" source="9674" target="9566" cy:directed="1"/>
      <edge id="14921" label="7871 (interacts with) 27041" source="9674" target="9562" cy:directed="1"/>
      <edge id="14920" label="7871 (interacts with) 28556" source="9674" target="9555" cy:directed="1"/>
      <edge id="14919" label="7871 (interacts with) 29529" source="9674" target="9547" cy:directed="1"/>
      <edge id="14918" label="7871 (interacts with) 29574" source="9674" target="9546" cy:directed="1"/>
      <edge id="14917" label="7871 (interacts with) 31244" source="9674" target="9538" cy:directed="1"/>
      <edge id="14916" label="7871 (interacts with) 32057" source="9674" target="9534" cy:directed="1"/>
      <edge id="14915" label="7871 (interacts with) 33854" source="9674" target="9528" cy:directed="1"/>
      <edge id="14914" label="7871 (interacts with) 33992" source="9674" target="9527" cy:directed="1"/>
      <edge id="14913" label="7871 (interacts with) 34277" source="9674" target="9525" cy:directed="1"/>
      <edge id="14912" label="7871 (interacts with) 35688" source="9674" target="9518" cy:directed="1"/>
      <edge id="14911" label="7871 (interacts with) 41276" source="9674" target="9489" cy:directed="1"/>
      <edge id="14910" label="7871 (interacts with) 41490" source="9674" target="9488" cy:directed="1"/>
      <edge id="14909" label="7871 (interacts with) 43082" source="9674" target="9479" cy:directed="1"/>
      <edge id="14908" label="7871 (interacts with) 43346" source="9674" target="9477" cy:directed="1"/>
      <edge id="14907" label="7871 (interacts with) 43638" source="9674" target="9475" cy:directed="1"/>
      <edge id="14906" label="7871 (interacts with) 44379" source="9674" target="9469" cy:directed="1"/>
      <edge id="14905" label="7871 (interacts with) 44406" source="9674" target="9468" cy:directed="1"/>
      <edge id="14904" label="7871 (interacts with) 46809" source="9674" target="9453" cy:directed="1"/>
      <edge id="14903" label="7871 (interacts with) 47867" source="9674" target="9448" cy:directed="1"/>
      <edge id="14902" label="7871 (interacts with) 49390" source="9674" target="9444" cy:directed="1"/>
      <edge id="14901" label="7871 (interacts with) 51912" source="9674" target="9428" cy:directed="1"/>
      <edge id="14900" label="7871 (interacts with) 52050" source="9674" target="9426" cy:directed="1"/>
      <edge id="14899" label="7871 (interacts with) 52297" source="9674" target="9423" cy:directed="1"/>
      <edge id="14898" label="7871 (interacts with) 53029" source="9674" target="9417" cy:directed="1"/>
      <edge id="14897" label="7871 (interacts with) 53122" source="9674" target="9415" cy:directed="1"/>
      <edge id="14896" label="7871 (interacts with) 53628" source="9674" target="9410" cy:directed="1"/>
      <edge id="14895" label="7871 (interacts with) 54716" source="9674" target="9406" cy:directed="1"/>
      <edge id="14894" label="7871 (interacts with) 57748" source="9674" target="9393" cy:directed="1"/>
      <edge id="14893" label="7871 (interacts with) 57984" source="9674" target="9390" cy:directed="1"/>
      <edge id="14892" label="7871 (interacts with) 58668" source="9674" target="9383" cy:directed="1"/>
      <edge id="14891" label="7871 (interacts with) 59350" source="9674" target="9380" cy:directed="1"/>
      <edge id="14890" label="7871 (interacts with) 59604" source="9674" target="9378" cy:directed="1"/>
      <edge id="14889" label="7871 (interacts with) 60382" source="9674" target="9373" cy:directed="1"/>
      <edge id="14888" label="7871 (interacts with) 60726" source="9674" target="9371" cy:directed="1"/>
      <edge id="14887" label="7871 (interacts with) 60884" source="9674" target="9370" cy:directed="1"/>
      <edge id="14886" label="7871 (interacts with) 60987" source="9674" target="9369" cy:directed="1"/>
      <edge id="14885" label="7871 (interacts with) 61074" source="9674" target="9368" cy:directed="1"/>
      <edge id="14884" label="7871 (interacts with) 61669" source="9674" target="9358" cy:directed="1"/>
      <edge id="14883" label="9280 (interacts with) 11037" source="9673" target="9660" cy:directed="1"/>
      <edge id="14882" label="9280 (interacts with) 11964" source="9673" target="9652" cy:directed="1"/>
      <edge id="14881" label="9280 (interacts with) 16058" source="9673" target="9629" cy:directed="1"/>
      <edge id="14880" label="9280 (interacts with) 18026" source="9673" target="9615" cy:directed="1"/>
      <edge id="14879" label="9280 (interacts with) 18921" source="9673" target="9613" cy:directed="1"/>
      <edge id="14878" label="9280 (interacts with) 20497" source="9673" target="9606" cy:directed="1"/>
      <edge id="14877" label="9280 (interacts with) 21810" source="9673" target="9598" cy:directed="1"/>
      <edge id="14876" label="9280 (interacts with) 23974" source="9673" target="9581" cy:directed="1"/>
      <edge id="14875" label="9280 (interacts with) 27330" source="9673" target="9560" cy:directed="1"/>
      <edge id="14874" label="9280 (interacts with) 31244" source="9673" target="9538" cy:directed="1"/>
      <edge id="14873" label="9280 (interacts with) 32057" source="9673" target="9534" cy:directed="1"/>
      <edge id="14872" label="9280 (interacts with) 38546" source="9673" target="9501" cy:directed="1"/>
      <edge id="14871" label="9280 (interacts with) 39653" source="9673" target="9496" cy:directed="1"/>
      <edge id="14870" label="9280 (interacts with) 42327" source="9673" target="9486" cy:directed="1"/>
      <edge id="14869" label="9280 (interacts with) 42907" source="9673" target="9482" cy:directed="1"/>
      <edge id="14868" label="9280 (interacts with) 44117" source="9673" target="9472" cy:directed="1"/>
      <edge id="14867" label="9280 (interacts with) 44439" source="9673" target="9467" cy:directed="1"/>
      <edge id="14866" label="9280 (interacts with) 46368" source="9673" target="9457" cy:directed="1"/>
      <edge id="14865" label="9280 (interacts with) 51452" source="9673" target="9431" cy:directed="1"/>
      <edge id="14864" label="9280 (interacts with) 51824" source="9673" target="9429" cy:directed="1"/>
      <edge id="14863" label="9280 (interacts with) 52150" source="9673" target="9424" cy:directed="1"/>
      <edge id="14862" label="9280 (interacts with) 53315" source="9673" target="9413" cy:directed="1"/>
      <edge id="14861" label="9280 (interacts with) 57236" source="9673" target="9397" cy:directed="1"/>
      <edge id="14860" label="9280 (interacts with) 57703" source="9673" target="9394" cy:directed="1"/>
      <edge id="14859" label="9280 (interacts with) 60333" source="9673" target="9374" cy:directed="1"/>
      <edge id="14858" label="9280 (interacts with) 61630" source="9673" target="9359" cy:directed="1"/>
      <edge id="14857" label="9462 (interacts with) 9730" source="9672" target="9671" cy:directed="1"/>
      <edge id="14856" label="9462 (interacts with) 10059" source="9672" target="9670" cy:directed="1"/>
      <edge id="14855" label="9462 (interacts with) 10402" source="9672" target="9667" cy:directed="1"/>
      <edge id="14854" label="9462 (interacts with) 10636" source="9672" target="9666" cy:directed="1"/>
      <edge id="14853" label="9462 (interacts with) 10729" source="9672" target="9664" cy:directed="1"/>
      <edge id="14852" label="9462 (interacts with) 10758" source="9672" target="9663" cy:directed="1"/>
      <edge id="14851" label="9462 (interacts with) 11780" source="9672" target="9655" cy:directed="1"/>
      <edge id="14850" label="9462 (interacts with) 11852" source="9672" target="9654" cy:directed="1"/>
      <edge id="14849" label="9462 (interacts with) 11862" source="9672" target="9653" cy:directed="1"/>
      <edge id="14848" label="9462 (interacts with) 13423" source="9672" target="9644" cy:directed="1"/>
      <edge id="14847" label="9462 (interacts with) 13806" source="9672" target="9643" cy:directed="1"/>
      <edge id="14846" label="9462 (interacts with) 13856" source="9672" target="9642" cy:directed="1"/>
      <edge id="14845" label="9462 (interacts with) 15134" source="9672" target="9637" cy:directed="1"/>
      <edge id="14844" label="9462 (interacts with) 15423" source="9672" target="9634" cy:directed="1"/>
      <edge id="14843" label="9462 (interacts with) 17352" source="9672" target="9621" cy:directed="1"/>
      <edge id="14842" label="9462 (interacts with) 21009" source="9672" target="9605" cy:directed="1"/>
      <edge id="14841" label="9462 (interacts with) 22388" source="9672" target="9592" cy:directed="1"/>
      <edge id="14840" label="9462 (interacts with) 22773" source="9672" target="9588" cy:directed="1"/>
      <edge id="14839" label="9462 (interacts with) 24552" source="9672" target="9576" cy:directed="1"/>
      <edge id="14838" label="9462 (interacts with) 24621" source="9672" target="9574" cy:directed="1"/>
      <edge id="14837" label="9462 (interacts with) 24624" source="9672" target="9573" cy:directed="1"/>
      <edge id="14836" label="9462 (interacts with) 25893" source="9672" target="9568" cy:directed="1"/>
      <edge id="14835" label="9462 (interacts with) 25948" source="9672" target="9567" cy:directed="1"/>
      <edge id="14834" label="9462 (interacts with) 25970" source="9672" target="9565" cy:directed="1"/>
      <edge id="14833" label="9462 (interacts with) 27009" source="9672" target="9563" cy:directed="1"/>
      <edge id="14832" label="9462 (interacts with) 27282" source="9672" target="9561" cy:directed="1"/>
      <edge id="14831" label="9462 (interacts with) 27590" source="9672" target="9558" cy:directed="1"/>
      <edge id="14830" label="9462 (interacts with) 29313" source="9672" target="9550" cy:directed="1"/>
      <edge id="14829" label="9462 (interacts with) 29505" source="9672" target="9548" cy:directed="1"/>
      <edge id="14828" label="9462 (interacts with) 29576" source="9672" target="9545" cy:directed="1"/>
      <edge id="14827" label="9462 (interacts with) 30754" source="9672" target="9541" cy:directed="1"/>
      <edge id="14826" label="9462 (interacts with) 30980" source="9672" target="9540" cy:directed="1"/>
      <edge id="14825" label="9462 (interacts with) 31764" source="9672" target="9537" cy:directed="1"/>
      <edge id="14824" label="9462 (interacts with) 32929" source="9672" target="9533" cy:directed="1"/>
      <edge id="14823" label="9462 (interacts with) 33295" source="9672" target="9531" cy:directed="1"/>
      <edge id="14822" label="9462 (interacts with) 33424" source="9672" target="9530" cy:directed="1"/>
      <edge id="14821" label="9462 (interacts with) 36355" source="9672" target="9513" cy:directed="1"/>
      <edge id="14820" label="9462 (interacts with) 36996" source="9672" target="9507" cy:directed="1"/>
      <edge id="14819" label="9462 (interacts with) 40511" source="9672" target="9491" cy:directed="1"/>
      <edge id="14818" label="9462 (interacts with) 40697" source="9672" target="9490" cy:directed="1"/>
      <edge id="14817" label="9462 (interacts with) 42454" source="9672" target="9485" cy:directed="1"/>
      <edge id="14816" label="9462 (interacts with) 42561" source="9672" target="9484" cy:directed="1"/>
      <edge id="14815" label="9462 (interacts with) 43388" source="9672" target="9476" cy:directed="1"/>
      <edge id="14814" label="9462 (interacts with) 43910" source="9672" target="9474" cy:directed="1"/>
      <edge id="14813" label="9462 (interacts with) 44037" source="9672" target="9473" cy:directed="1"/>
      <edge id="14812" label="9462 (interacts with) 44225" source="9672" target="9471" cy:directed="1"/>
      <edge id="14811" label="9462 (interacts with) 44609" source="9672" target="9466" cy:directed="1"/>
      <edge id="14810" label="9462 (interacts with) 44942" source="9672" target="9465" cy:directed="1"/>
      <edge id="14809" label="9462 (interacts with) 46316" source="9672" target="9458" cy:directed="1"/>
      <edge id="14808" label="9462 (interacts with) 47690" source="9672" target="9449" cy:directed="1"/>
      <edge id="14807" label="9462 (interacts with) 49059" source="9672" target="9445" cy:directed="1"/>
      <edge id="14806" label="9462 (interacts with) 49677" source="9672" target="9443" cy:directed="1"/>
      <edge id="14805" label="9462 (interacts with) 50587" source="9672" target="9437" cy:directed="1"/>
      <edge id="14804" label="9462 (interacts with) 50938" source="9672" target="9434" cy:directed="1"/>
      <edge id="14803" label="9462 (interacts with) 50953" source="9672" target="9432" cy:directed="1"/>
      <edge id="14802" label="9462 (interacts with) 52047" source="9672" target="9427" cy:directed="1"/>
      <edge id="14801" label="9462 (interacts with) 52795" source="9672" target="9420" cy:directed="1"/>
      <edge id="14800" label="9462 (interacts with) 53796" source="9672" target="9409" cy:directed="1"/>
      <edge id="14799" label="9462 (interacts with) 55319" source="9672" target="9404" cy:directed="1"/>
      <edge id="14798" label="9462 (interacts with) 56114" source="9672" target="9403" cy:directed="1"/>
      <edge id="14797" label="9462 (interacts with) 57568" source="9672" target="9396" cy:directed="1"/>
      <edge id="14796" label="9462 (interacts with) 57613" source="9672" target="9395" cy:directed="1"/>
      <edge id="14795" label="9462 (interacts with) 58260" source="9672" target="9388" cy:directed="1"/>
      <edge id="14794" label="9462 (interacts with) 58462" source="9672" target="9385" cy:directed="1"/>
      <edge id="14793" label="9462 (interacts with) 58927" source="9672" target="9381" cy:directed="1"/>
      <edge id="14792" label="9462 (interacts with) 59368" source="9672" target="9379" cy:directed="1"/>
      <edge id="14791" label="9462 (interacts with) 59740" source="9672" target="9376" cy:directed="1"/>
      <edge id="14790" label="9462 (interacts with) 59960" source="9672" target="9375" cy:directed="1"/>
      <edge id="14789" label="9462 (interacts with) 61138" source="9672" target="9366" cy:directed="1"/>
      <edge id="14788" label="9462 (interacts with) 61440" source="9672" target="9361" cy:directed="1"/>
      <edge id="14787" label="9730 (interacts with) 10059" source="9671" target="9670" cy:directed="1"/>
      <edge id="14786" label="9730 (interacts with) 10402" source="9671" target="9667" cy:directed="1"/>
      <edge id="14785" label="9730 (interacts with) 10636" source="9671" target="9666" cy:directed="1"/>
      <edge id="14784" label="9730 (interacts with) 10729" source="9671" target="9664" cy:directed="1"/>
      <edge id="14783" label="9730 (interacts with) 11780" source="9671" target="9655" cy:directed="1"/>
      <edge id="14782" label="9730 (interacts with) 11852" source="9671" target="9654" cy:directed="1"/>
      <edge id="14781" label="9730 (interacts with) 11862" source="9671" target="9653" cy:directed="1"/>
      <edge id="14780" label="9730 (interacts with) 13806" source="9671" target="9643" cy:directed="1"/>
      <edge id="14779" label="9730 (interacts with) 13856" source="9671" target="9642" cy:directed="1"/>
      <edge id="14778" label="9730 (interacts with) 15423" source="9671" target="9634" cy:directed="1"/>
      <edge id="14777" label="9730 (interacts with) 17352" source="9671" target="9621" cy:directed="1"/>
      <edge id="14776" label="9730 (interacts with) 21281" source="9671" target="9603" cy:directed="1"/>
      <edge id="14775" label="9730 (interacts with) 22388" source="9671" target="9592" cy:directed="1"/>
      <edge id="14774" label="9730 (interacts with) 24552" source="9671" target="9576" cy:directed="1"/>
      <edge id="14773" label="9730 (interacts with) 24621" source="9671" target="9574" cy:directed="1"/>
      <edge id="14772" label="9730 (interacts with) 24624" source="9671" target="9573" cy:directed="1"/>
      <edge id="14771" label="9730 (interacts with) 25019" source="9671" target="9571" cy:directed="1"/>
      <edge id="14770" label="9730 (interacts with) 25893" source="9671" target="9568" cy:directed="1"/>
      <edge id="14769" label="9730 (interacts with) 27009" source="9671" target="9563" cy:directed="1"/>
      <edge id="14768" label="9730 (interacts with) 27282" source="9671" target="9561" cy:directed="1"/>
      <edge id="14767" label="9730 (interacts with) 27590" source="9671" target="9558" cy:directed="1"/>
      <edge id="14766" label="9730 (interacts with) 29505" source="9671" target="9548" cy:directed="1"/>
      <edge id="14765" label="9730 (interacts with) 29576" source="9671" target="9545" cy:directed="1"/>
      <edge id="14764" label="9730 (interacts with) 31764" source="9671" target="9537" cy:directed="1"/>
      <edge id="14763" label="9730 (interacts with) 33295" source="9671" target="9531" cy:directed="1"/>
      <edge id="14762" label="9730 (interacts with) 33424" source="9671" target="9530" cy:directed="1"/>
      <edge id="14761" label="9730 (interacts with) 33439" source="9671" target="9529" cy:directed="1"/>
      <edge id="14760" label="9730 (interacts with) 35934" source="9671" target="9517" cy:directed="1"/>
      <edge id="14759" label="9730 (interacts with) 36355" source="9671" target="9513" cy:directed="1"/>
      <edge id="14758" label="9730 (interacts with) 36495" source="9671" target="9510" cy:directed="1"/>
      <edge id="14757" label="9730 (interacts with) 36996" source="9671" target="9507" cy:directed="1"/>
      <edge id="14756" label="9730 (interacts with) 40511" source="9671" target="9491" cy:directed="1"/>
      <edge id="14755" label="9730 (interacts with) 42454" source="9671" target="9485" cy:directed="1"/>
      <edge id="14754" label="9730 (interacts with) 43388" source="9671" target="9476" cy:directed="1"/>
      <edge id="14753" label="9730 (interacts with) 44037" source="9671" target="9473" cy:directed="1"/>
      <edge id="14752" label="9730 (interacts with) 44225" source="9671" target="9471" cy:directed="1"/>
      <edge id="14751" label="9730 (interacts with) 44609" source="9671" target="9466" cy:directed="1"/>
      <edge id="14750" label="9730 (interacts with) 46261" source="9671" target="9459" cy:directed="1"/>
      <edge id="14749" label="9730 (interacts with) 47690" source="9671" target="9449" cy:directed="1"/>
      <edge id="14748" label="9730 (interacts with) 49059" source="9671" target="9445" cy:directed="1"/>
      <edge id="14747" label="9730 (interacts with) 50938" source="9671" target="9434" cy:directed="1"/>
      <edge id="14746" label="9730 (interacts with) 50945" source="9671" target="9433" cy:directed="1"/>
      <edge id="14745" label="9730 (interacts with) 50953" source="9671" target="9432" cy:directed="1"/>
      <edge id="14744" label="9730 (interacts with) 52047" source="9671" target="9427" cy:directed="1"/>
      <edge id="14743" label="9730 (interacts with) 52795" source="9671" target="9420" cy:directed="1"/>
      <edge id="14742" label="9730 (interacts with) 53796" source="9671" target="9409" cy:directed="1"/>
      <edge id="14741" label="9730 (interacts with) 55319" source="9671" target="9404" cy:directed="1"/>
      <edge id="14740" label="9730 (interacts with) 56114" source="9671" target="9403" cy:directed="1"/>
      <edge id="14739" label="9730 (interacts with) 57613" source="9671" target="9395" cy:directed="1"/>
      <edge id="14738" label="9730 (interacts with) 58260" source="9671" target="9388" cy:directed="1"/>
      <edge id="14737" label="9730 (interacts with) 58927" source="9671" target="9381" cy:directed="1"/>
      <edge id="14736" label="9730 (interacts with) 59368" source="9671" target="9379" cy:directed="1"/>
      <edge id="14735" label="9730 (interacts with) 59705" source="9671" target="9377" cy:directed="1"/>
      <edge id="14734" label="9730 (interacts with) 59740" source="9671" target="9376" cy:directed="1"/>
      <edge id="14733" label="9730 (interacts with) 61138" source="9671" target="9366" cy:directed="1"/>
      <edge id="14732" label="9730 (interacts with) 61440" source="9671" target="9361" cy:directed="1"/>
      <edge id="14731" label="10059 (interacts with) 10402" source="9670" target="9667" cy:directed="1"/>
      <edge id="14730" label="10059 (interacts with) 10636" source="9670" target="9666" cy:directed="1"/>
      <edge id="14729" label="10059 (interacts with) 10729" source="9670" target="9664" cy:directed="1"/>
      <edge id="14728" label="10059 (interacts with) 11780" source="9670" target="9655" cy:directed="1"/>
      <edge id="14727" label="10059 (interacts with) 13806" source="9670" target="9643" cy:directed="1"/>
      <edge id="14726" label="10059 (interacts with) 13856" source="9670" target="9642" cy:directed="1"/>
      <edge id="14725" label="10059 (interacts with) 15423" source="9670" target="9634" cy:directed="1"/>
      <edge id="14724" label="10059 (interacts with) 21281" source="9670" target="9603" cy:directed="1"/>
      <edge id="14723" label="10059 (interacts with) 22388" source="9670" target="9592" cy:directed="1"/>
      <edge id="14722" label="10059 (interacts with) 24621" source="9670" target="9574" cy:directed="1"/>
      <edge id="14721" label="10059 (interacts with) 27282" source="9670" target="9561" cy:directed="1"/>
      <edge id="14720" label="10059 (interacts with) 29505" source="9670" target="9548" cy:directed="1"/>
      <edge id="14719" label="10059 (interacts with) 29576" source="9670" target="9545" cy:directed="1"/>
      <edge id="14718" label="10059 (interacts with) 33295" source="9670" target="9531" cy:directed="1"/>
      <edge id="14717" label="10059 (interacts with) 33439" source="9670" target="9529" cy:directed="1"/>
      <edge id="14716" label="10059 (interacts with) 36355" source="9670" target="9513" cy:directed="1"/>
      <edge id="14715" label="10059 (interacts with) 40511" source="9670" target="9491" cy:directed="1"/>
      <edge id="14714" label="10059 (interacts with) 42597" source="9670" target="9483" cy:directed="1"/>
      <edge id="14713" label="10059 (interacts with) 44037" source="9670" target="9473" cy:directed="1"/>
      <edge id="14712" label="10059 (interacts with) 44609" source="9670" target="9466" cy:directed="1"/>
      <edge id="14711" label="10059 (interacts with) 47690" source="9670" target="9449" cy:directed="1"/>
      <edge id="14710" label="10059 (interacts with) 50938" source="9670" target="9434" cy:directed="1"/>
      <edge id="14709" label="10059 (interacts with) 50945" source="9670" target="9433" cy:directed="1"/>
      <edge id="14708" label="10059 (interacts with) 52795" source="9670" target="9420" cy:directed="1"/>
      <edge id="14707" label="10059 (interacts with) 53796" source="9670" target="9409" cy:directed="1"/>
      <edge id="14706" label="10059 (interacts with) 55319" source="9670" target="9404" cy:directed="1"/>
      <edge id="14705" label="10059 (interacts with) 56114" source="9670" target="9403" cy:directed="1"/>
      <edge id="14704" label="10059 (interacts with) 57613" source="9670" target="9395" cy:directed="1"/>
      <edge id="14703" label="10059 (interacts with) 61440" source="9670" target="9361" cy:directed="1"/>
      <edge id="14702" label="10127 (interacts with) 10200" source="9669" target="9668" cy:directed="1"/>
      <edge id="14701" label="10127 (interacts with) 10665" source="9669" target="9665" cy:directed="1"/>
      <edge id="14700" label="10127 (interacts with) 16969" source="9669" target="9624" cy:directed="1"/>
      <edge id="14699" label="10127 (interacts with) 18274" source="9669" target="9614" cy:directed="1"/>
      <edge id="14698" label="10127 (interacts with) 20028" source="9669" target="9608" cy:directed="1"/>
      <edge id="14697" label="10127 (interacts with) 22695" source="9669" target="9590" cy:directed="1"/>
      <edge id="14696" label="10127 (interacts with) 23974" source="9669" target="9581" cy:directed="1"/>
      <edge id="14695" label="10127 (interacts with) 27425" source="9669" target="9559" cy:directed="1"/>
      <edge id="14694" label="10127 (interacts with) 28325" source="9669" target="9556" cy:directed="1"/>
      <edge id="14693" label="10127 (interacts with) 29529" source="9669" target="9547" cy:directed="1"/>
      <edge id="14692" label="10127 (interacts with) 31244" source="9669" target="9538" cy:directed="1"/>
      <edge id="14691" label="10127 (interacts with) 38546" source="9669" target="9501" cy:directed="1"/>
      <edge id="14690" label="10127 (interacts with) 45423" source="9669" target="9463" cy:directed="1"/>
      <edge id="14689" label="10127 (interacts with) 52297" source="9669" target="9423" cy:directed="1"/>
      <edge id="14688" label="10127 (interacts with) 53628" source="9669" target="9410" cy:directed="1"/>
      <edge id="14687" label="10127 (interacts with) 60333" source="9669" target="9374" cy:directed="1"/>
      <edge id="14686" label="10127 (interacts with) 61096" source="9669" target="9367" cy:directed="1"/>
      <edge id="14685" label="10127 (interacts with) 61630" source="9669" target="9359" cy:directed="1"/>
      <edge id="14684" label="10127 (interacts with) 61728" source="9669" target="9357" cy:directed="1"/>
      <edge id="14683" label="10200 (interacts with) 10665" source="9668" target="9665" cy:directed="1"/>
      <edge id="14682" label="10200 (interacts with) 13342" source="9668" target="9646" cy:directed="1"/>
      <edge id="14681" label="10200 (interacts with) 13872" source="9668" target="9641" cy:directed="1"/>
      <edge id="14680" label="10200 (interacts with) 16801" source="9668" target="9625" cy:directed="1"/>
      <edge id="14679" label="10200 (interacts with) 16969" source="9668" target="9624" cy:directed="1"/>
      <edge id="14678" label="10200 (interacts with) 17454" source="9668" target="9618" cy:directed="1"/>
      <edge id="14677" label="10200 (interacts with) 19116" source="9668" target="9611" cy:directed="1"/>
      <edge id="14676" label="10200 (interacts with) 20028" source="9668" target="9608" cy:directed="1"/>
      <edge id="14675" label="10200 (interacts with) 21037" source="9668" target="9604" cy:directed="1"/>
      <edge id="14674" label="10200 (interacts with) 21810" source="9668" target="9598" cy:directed="1"/>
      <edge id="14673" label="10200 (interacts with) 21961" source="9668" target="9597" cy:directed="1"/>
      <edge id="14672" label="10200 (interacts with) 22695" source="9668" target="9590" cy:directed="1"/>
      <edge id="14671" label="10200 (interacts with) 23791" source="9668" target="9582" cy:directed="1"/>
      <edge id="14670" label="10200 (interacts with) 23974" source="9668" target="9581" cy:directed="1"/>
      <edge id="14669" label="10200 (interacts with) 24554" source="9668" target="9575" cy:directed="1"/>
      <edge id="14668" label="10200 (interacts with) 25956" source="9668" target="9566" cy:directed="1"/>
      <edge id="14667" label="10200 (interacts with) 27041" source="9668" target="9562" cy:directed="1"/>
      <edge id="14666" label="10200 (interacts with) 27425" source="9668" target="9559" cy:directed="1"/>
      <edge id="14665" label="10200 (interacts with) 29529" source="9668" target="9547" cy:directed="1"/>
      <edge id="14664" label="10200 (interacts with) 29574" source="9668" target="9546" cy:directed="1"/>
      <edge id="14663" label="10200 (interacts with) 31244" source="9668" target="9538" cy:directed="1"/>
      <edge id="14662" label="10200 (interacts with) 32057" source="9668" target="9534" cy:directed="1"/>
      <edge id="14661" label="10200 (interacts with) 36005" source="9668" target="9516" cy:directed="1"/>
      <edge id="14660" label="10200 (interacts with) 36358" source="9668" target="9512" cy:directed="1"/>
      <edge id="14659" label="10200 (interacts with) 37989" source="9668" target="9504" cy:directed="1"/>
      <edge id="14658" label="10200 (interacts with) 38546" source="9668" target="9501" cy:directed="1"/>
      <edge id="14657" label="10200 (interacts with) 41490" source="9668" target="9488" cy:directed="1"/>
      <edge id="14656" label="10200 (interacts with) 43082" source="9668" target="9479" cy:directed="1"/>
      <edge id="14655" label="10200 (interacts with) 44406" source="9668" target="9468" cy:directed="1"/>
      <edge id="14654" label="10200 (interacts with) 44439" source="9668" target="9467" cy:directed="1"/>
      <edge id="14653" label="10200 (interacts with) 45423" source="9668" target="9463" cy:directed="1"/>
      <edge id="14652" label="10200 (interacts with) 47256" source="9668" target="9452" cy:directed="1"/>
      <edge id="14651" label="10200 (interacts with) 47867" source="9668" target="9448" cy:directed="1"/>
      <edge id="14650" label="10200 (interacts with) 49390" source="9668" target="9444" cy:directed="1"/>
      <edge id="14649" label="10200 (interacts with) 50112" source="9668" target="9441" cy:directed="1"/>
      <edge id="14648" label="10200 (interacts with) 52050" source="9668" target="9426" cy:directed="1"/>
      <edge id="14647" label="10200 (interacts with) 52297" source="9668" target="9423" cy:directed="1"/>
      <edge id="14646" label="10200 (interacts with) 53029" source="9668" target="9417" cy:directed="1"/>
      <edge id="14645" label="10200 (interacts with) 53315" source="9668" target="9413" cy:directed="1"/>
      <edge id="14644" label="10200 (interacts with) 53628" source="9668" target="9410" cy:directed="1"/>
      <edge id="14643" label="10200 (interacts with) 54524" source="9668" target="9408" cy:directed="1"/>
      <edge id="14642" label="10200 (interacts with) 57236" source="9668" target="9397" cy:directed="1"/>
      <edge id="14641" label="10200 (interacts with) 57813" source="9668" target="9392" cy:directed="1"/>
      <edge id="14640" label="10200 (interacts with) 59350" source="9668" target="9380" cy:directed="1"/>
      <edge id="14639" label="10200 (interacts with) 59604" source="9668" target="9378" cy:directed="1"/>
      <edge id="14638" label="10200 (interacts with) 60333" source="9668" target="9374" cy:directed="1"/>
      <edge id="14637" label="10200 (interacts with) 60382" source="9668" target="9373" cy:directed="1"/>
      <edge id="14636" label="10200 (interacts with) 60726" source="9668" target="9371" cy:directed="1"/>
      <edge id="14635" label="10200 (interacts with) 60884" source="9668" target="9370" cy:directed="1"/>
      <edge id="14634" label="10200 (interacts with) 60987" source="9668" target="9369" cy:directed="1"/>
      <edge id="14633" label="10200 (interacts with) 61630" source="9668" target="9359" cy:directed="1"/>
      <edge id="14632" label="10200 (interacts with) 61669" source="9668" target="9358" cy:directed="1"/>
      <edge id="14631" label="10402 (interacts with) 10758" source="9667" target="9663" cy:directed="1"/>
      <edge id="14630" label="10402 (interacts with) 11780" source="9667" target="9655" cy:directed="1"/>
      <edge id="14629" label="10402 (interacts with) 11852" source="9667" target="9654" cy:directed="1"/>
      <edge id="14628" label="10402 (interacts with) 11862" source="9667" target="9653" cy:directed="1"/>
      <edge id="14627" label="10402 (interacts with) 13423" source="9667" target="9644" cy:directed="1"/>
      <edge id="14626" label="10402 (interacts with) 13806" source="9667" target="9643" cy:directed="1"/>
      <edge id="14625" label="10402 (interacts with) 13856" source="9667" target="9642" cy:directed="1"/>
      <edge id="14624" label="10402 (interacts with) 15134" source="9667" target="9637" cy:directed="1"/>
      <edge id="14623" label="10402 (interacts with) 15423" source="9667" target="9634" cy:directed="1"/>
      <edge id="14622" label="10402 (interacts with) 21009" source="9667" target="9605" cy:directed="1"/>
      <edge id="14621" label="10402 (interacts with) 22388" source="9667" target="9592" cy:directed="1"/>
      <edge id="14620" label="10402 (interacts with) 22773" source="9667" target="9588" cy:directed="1"/>
      <edge id="14619" label="10402 (interacts with) 24552" source="9667" target="9576" cy:directed="1"/>
      <edge id="14618" label="10402 (interacts with) 24621" source="9667" target="9574" cy:directed="1"/>
      <edge id="14617" label="10402 (interacts with) 24624" source="9667" target="9573" cy:directed="1"/>
      <edge id="14616" label="10402 (interacts with) 25893" source="9667" target="9568" cy:directed="1"/>
      <edge id="14615" label="10402 (interacts with) 25948" source="9667" target="9567" cy:directed="1"/>
      <edge id="14614" label="10402 (interacts with) 25970" source="9667" target="9565" cy:directed="1"/>
      <edge id="14613" label="10402 (interacts with) 27282" source="9667" target="9561" cy:directed="1"/>
      <edge id="14612" label="10402 (interacts with) 27590" source="9667" target="9558" cy:directed="1"/>
      <edge id="14611" label="10402 (interacts with) 29313" source="9667" target="9550" cy:directed="1"/>
      <edge id="14610" label="10402 (interacts with) 29505" source="9667" target="9548" cy:directed="1"/>
      <edge id="14609" label="10402 (interacts with) 29576" source="9667" target="9545" cy:directed="1"/>
      <edge id="14608" label="10402 (interacts with) 30980" source="9667" target="9540" cy:directed="1"/>
      <edge id="14607" label="10402 (interacts with) 32929" source="9667" target="9533" cy:directed="1"/>
      <edge id="14606" label="10402 (interacts with) 33424" source="9667" target="9530" cy:directed="1"/>
      <edge id="14605" label="10402 (interacts with) 36355" source="9667" target="9513" cy:directed="1"/>
      <edge id="14604" label="10402 (interacts with) 36996" source="9667" target="9507" cy:directed="1"/>
      <edge id="14603" label="10402 (interacts with) 40511" source="9667" target="9491" cy:directed="1"/>
      <edge id="14602" label="10402 (interacts with) 40697" source="9667" target="9490" cy:directed="1"/>
      <edge id="14601" label="10402 (interacts with) 42561" source="9667" target="9484" cy:directed="1"/>
      <edge id="14600" label="10402 (interacts with) 43910" source="9667" target="9474" cy:directed="1"/>
      <edge id="14599" label="10402 (interacts with) 44225" source="9667" target="9471" cy:directed="1"/>
      <edge id="14598" label="10402 (interacts with) 44942" source="9667" target="9465" cy:directed="1"/>
      <edge id="14597" label="10402 (interacts with) 46316" source="9667" target="9458" cy:directed="1"/>
      <edge id="14596" label="10402 (interacts with) 49677" source="9667" target="9443" cy:directed="1"/>
      <edge id="14595" label="10402 (interacts with) 50330" source="9667" target="9440" cy:directed="1"/>
      <edge id="14594" label="10402 (interacts with) 50587" source="9667" target="9437" cy:directed="1"/>
      <edge id="14593" label="10402 (interacts with) 50938" source="9667" target="9434" cy:directed="1"/>
      <edge id="14592" label="10402 (interacts with) 52047" source="9667" target="9427" cy:directed="1"/>
      <edge id="14591" label="10402 (interacts with) 52795" source="9667" target="9420" cy:directed="1"/>
      <edge id="14590" label="10402 (interacts with) 53796" source="9667" target="9409" cy:directed="1"/>
      <edge id="14589" label="10402 (interacts with) 55319" source="9667" target="9404" cy:directed="1"/>
      <edge id="14588" label="10402 (interacts with) 56114" source="9667" target="9403" cy:directed="1"/>
      <edge id="14587" label="10402 (interacts with) 57568" source="9667" target="9396" cy:directed="1"/>
      <edge id="14586" label="10402 (interacts with) 57613" source="9667" target="9395" cy:directed="1"/>
      <edge id="14585" label="10402 (interacts with) 58260" source="9667" target="9388" cy:directed="1"/>
      <edge id="14584" label="10402 (interacts with) 58462" source="9667" target="9385" cy:directed="1"/>
      <edge id="14583" label="10402 (interacts with) 58927" source="9667" target="9381" cy:directed="1"/>
      <edge id="14582" label="10402 (interacts with) 59368" source="9667" target="9379" cy:directed="1"/>
      <edge id="14581" label="10402 (interacts with) 61138" source="9667" target="9366" cy:directed="1"/>
      <edge id="14580" label="10402 (interacts with) 61440" source="9667" target="9361" cy:directed="1"/>
      <edge id="14579" label="10636 (interacts with) 10729" source="9666" target="9664" cy:directed="1"/>
      <edge id="14578" label="10636 (interacts with) 11862" source="9666" target="9653" cy:directed="1"/>
      <edge id="14577" label="10636 (interacts with) 12251" source="9666" target="9650" cy:directed="1"/>
      <edge id="14576" label="10636 (interacts with) 13806" source="9666" target="9643" cy:directed="1"/>
      <edge id="14575" label="10636 (interacts with) 15423" source="9666" target="9634" cy:directed="1"/>
      <edge id="14574" label="10636 (interacts with) 17352" source="9666" target="9621" cy:directed="1"/>
      <edge id="14573" label="10636 (interacts with) 19343" source="9666" target="9610" cy:directed="1"/>
      <edge id="14572" label="10636 (interacts with) 21281" source="9666" target="9603" cy:directed="1"/>
      <edge id="14571" label="10636 (interacts with) 24552" source="9666" target="9576" cy:directed="1"/>
      <edge id="14570" label="10636 (interacts with) 24621" source="9666" target="9574" cy:directed="1"/>
      <edge id="14569" label="10636 (interacts with) 25019" source="9666" target="9571" cy:directed="1"/>
      <edge id="14568" label="10636 (interacts with) 27282" source="9666" target="9561" cy:directed="1"/>
      <edge id="14567" label="10636 (interacts with) 27590" source="9666" target="9558" cy:directed="1"/>
      <edge id="14566" label="10636 (interacts with) 29320" source="9666" target="9549" cy:directed="1"/>
      <edge id="14565" label="10636 (interacts with) 29505" source="9666" target="9548" cy:directed="1"/>
      <edge id="14564" label="10636 (interacts with) 31764" source="9666" target="9537" cy:directed="1"/>
      <edge id="14563" label="10636 (interacts with) 33295" source="9666" target="9531" cy:directed="1"/>
      <edge id="14562" label="10636 (interacts with) 33439" source="9666" target="9529" cy:directed="1"/>
      <edge id="14561" label="10636 (interacts with) 35934" source="9666" target="9517" cy:directed="1"/>
      <edge id="14560" label="10636 (interacts with) 36355" source="9666" target="9513" cy:directed="1"/>
      <edge id="14559" label="10636 (interacts with) 39839" source="9666" target="9494" cy:directed="1"/>
      <edge id="14558" label="10636 (interacts with) 40341" source="9666" target="9492" cy:directed="1"/>
      <edge id="14557" label="10636 (interacts with) 40511" source="9666" target="9491" cy:directed="1"/>
      <edge id="14556" label="10636 (interacts with) 42454" source="9666" target="9485" cy:directed="1"/>
      <edge id="14555" label="10636 (interacts with) 42597" source="9666" target="9483" cy:directed="1"/>
      <edge id="14554" label="10636 (interacts with) 44037" source="9666" target="9473" cy:directed="1"/>
      <edge id="14553" label="10636 (interacts with) 44275" source="9666" target="9470" cy:directed="1"/>
      <edge id="14552" label="10636 (interacts with) 44609" source="9666" target="9466" cy:directed="1"/>
      <edge id="14551" label="10636 (interacts with) 44969" source="9666" target="9464" cy:directed="1"/>
      <edge id="14550" label="10636 (interacts with) 46261" source="9666" target="9459" cy:directed="1"/>
      <edge id="14549" label="10636 (interacts with) 46539" source="9666" target="9455" cy:directed="1"/>
      <edge id="14548" label="10636 (interacts with) 47690" source="9666" target="9449" cy:directed="1"/>
      <edge id="14547" label="10636 (interacts with) 49059" source="9666" target="9445" cy:directed="1"/>
      <edge id="14546" label="10636 (interacts with) 50945" source="9666" target="9433" cy:directed="1"/>
      <edge id="14545" label="10636 (interacts with) 52795" source="9666" target="9420" cy:directed="1"/>
      <edge id="14544" label="10636 (interacts with) 55319" source="9666" target="9404" cy:directed="1"/>
      <edge id="14543" label="10636 (interacts with) 56114" source="9666" target="9403" cy:directed="1"/>
      <edge id="14542" label="10636 (interacts with) 57613" source="9666" target="9395" cy:directed="1"/>
      <edge id="14541" label="10636 (interacts with) 57979" source="9666" target="9391" cy:directed="1"/>
      <edge id="14540" label="10636 (interacts with) 58448" source="9666" target="9386" cy:directed="1"/>
      <edge id="14539" label="10636 (interacts with) 58680" source="9666" target="9382" cy:directed="1"/>
      <edge id="14538" label="10636 (interacts with) 58927" source="9666" target="9381" cy:directed="1"/>
      <edge id="14537" label="10636 (interacts with) 59705" source="9666" target="9377" cy:directed="1"/>
      <edge id="14536" label="10636 (interacts with) 59740" source="9666" target="9376" cy:directed="1"/>
      <edge id="14535" label="10636 (interacts with) 61440" source="9666" target="9361" cy:directed="1"/>
      <edge id="14534" label="10636 (interacts with) 61838" source="9666" target="9354" cy:directed="1"/>
      <edge id="14533" label="10665 (interacts with) 11037" source="9665" target="9660" cy:directed="1"/>
      <edge id="14532" label="10665 (interacts with) 11264" source="9665" target="9659" cy:directed="1"/>
      <edge id="14531" label="10665 (interacts with) 16324" source="9665" target="9627" cy:directed="1"/>
      <edge id="14530" label="10665 (interacts with) 16969" source="9665" target="9624" cy:directed="1"/>
      <edge id="14529" label="10665 (interacts with) 17358" source="9665" target="9620" cy:directed="1"/>
      <edge id="14528" label="10665 (interacts with) 17454" source="9665" target="9618" cy:directed="1"/>
      <edge id="14527" label="10665 (interacts with) 17513" source="9665" target="9617" cy:directed="1"/>
      <edge id="14526" label="10665 (interacts with) 18026" source="9665" target="9615" cy:directed="1"/>
      <edge id="14525" label="10665 (interacts with) 20028" source="9665" target="9608" cy:directed="1"/>
      <edge id="14524" label="10665 (interacts with) 20429" source="9665" target="9607" cy:directed="1"/>
      <edge id="14523" label="10665 (interacts with) 21037" source="9665" target="9604" cy:directed="1"/>
      <edge id="14522" label="10665 (interacts with) 21810" source="9665" target="9598" cy:directed="1"/>
      <edge id="14521" label="10665 (interacts with) 21961" source="9665" target="9597" cy:directed="1"/>
      <edge id="14520" label="10665 (interacts with) 22603" source="9665" target="9591" cy:directed="1"/>
      <edge id="14519" label="10665 (interacts with) 23119" source="9665" target="9587" cy:directed="1"/>
      <edge id="14518" label="10665 (interacts with) 23791" source="9665" target="9582" cy:directed="1"/>
      <edge id="14517" label="10665 (interacts with) 23974" source="9665" target="9581" cy:directed="1"/>
      <edge id="14516" label="10665 (interacts with) 23995" source="9665" target="9580" cy:directed="1"/>
      <edge id="14515" label="10665 (interacts with) 25956" source="9665" target="9566" cy:directed="1"/>
      <edge id="14514" label="10665 (interacts with) 27041" source="9665" target="9562" cy:directed="1"/>
      <edge id="14513" label="10665 (interacts with) 27425" source="9665" target="9559" cy:directed="1"/>
      <edge id="14512" label="10665 (interacts with) 29529" source="9665" target="9547" cy:directed="1"/>
      <edge id="14511" label="10665 (interacts with) 31244" source="9665" target="9538" cy:directed="1"/>
      <edge id="14510" label="10665 (interacts with) 32057" source="9665" target="9534" cy:directed="1"/>
      <edge id="14509" label="10665 (interacts with) 33854" source="9665" target="9528" cy:directed="1"/>
      <edge id="14508" label="10665 (interacts with) 34277" source="9665" target="9525" cy:directed="1"/>
      <edge id="14507" label="10665 (interacts with) 36005" source="9665" target="9516" cy:directed="1"/>
      <edge id="14506" label="10665 (interacts with) 36358" source="9665" target="9512" cy:directed="1"/>
      <edge id="14505" label="10665 (interacts with) 38546" source="9665" target="9501" cy:directed="1"/>
      <edge id="14504" label="10665 (interacts with) 40330" source="9665" target="9493" cy:directed="1"/>
      <edge id="14503" label="10665 (interacts with) 41276" source="9665" target="9489" cy:directed="1"/>
      <edge id="14502" label="10665 (interacts with) 41490" source="9665" target="9488" cy:directed="1"/>
      <edge id="14501" label="10665 (interacts with) 42327" source="9665" target="9486" cy:directed="1"/>
      <edge id="14500" label="10665 (interacts with) 42907" source="9665" target="9482" cy:directed="1"/>
      <edge id="14499" label="10665 (interacts with) 43082" source="9665" target="9479" cy:directed="1"/>
      <edge id="14498" label="10665 (interacts with) 44379" source="9665" target="9469" cy:directed="1"/>
      <edge id="14497" label="10665 (interacts with) 44439" source="9665" target="9467" cy:directed="1"/>
      <edge id="14496" label="10665 (interacts with) 45423" source="9665" target="9463" cy:directed="1"/>
      <edge id="14495" label="10665 (interacts with) 46809" source="9665" target="9453" cy:directed="1"/>
      <edge id="14494" label="10665 (interacts with) 47867" source="9665" target="9448" cy:directed="1"/>
      <edge id="14493" label="10665 (interacts with) 49390" source="9665" target="9444" cy:directed="1"/>
      <edge id="14492" label="10665 (interacts with) 51824" source="9665" target="9429" cy:directed="1"/>
      <edge id="14491" label="10665 (interacts with) 51912" source="9665" target="9428" cy:directed="1"/>
      <edge id="14490" label="10665 (interacts with) 52050" source="9665" target="9426" cy:directed="1"/>
      <edge id="14489" label="10665 (interacts with) 52150" source="9665" target="9424" cy:directed="1"/>
      <edge id="14488" label="10665 (interacts with) 52297" source="9665" target="9423" cy:directed="1"/>
      <edge id="14487" label="10665 (interacts with) 53029" source="9665" target="9417" cy:directed="1"/>
      <edge id="14486" label="10665 (interacts with) 53628" source="9665" target="9410" cy:directed="1"/>
      <edge id="14485" label="10665 (interacts with) 57703" source="9665" target="9394" cy:directed="1"/>
      <edge id="14484" label="10665 (interacts with) 59350" source="9665" target="9380" cy:directed="1"/>
      <edge id="14483" label="10665 (interacts with) 59604" source="9665" target="9378" cy:directed="1"/>
      <edge id="14482" label="10665 (interacts with) 60333" source="9665" target="9374" cy:directed="1"/>
      <edge id="14481" label="10665 (interacts with) 60382" source="9665" target="9373" cy:directed="1"/>
      <edge id="14480" label="10665 (interacts with) 60726" source="9665" target="9371" cy:directed="1"/>
      <edge id="14479" label="10665 (interacts with) 60884" source="9665" target="9370" cy:directed="1"/>
      <edge id="14478" label="10665 (interacts with) 60987" source="9665" target="9369" cy:directed="1"/>
      <edge id="14477" label="10665 (interacts with) 61096" source="9665" target="9367" cy:directed="1"/>
      <edge id="14476" label="10665 (interacts with) 61172" source="9665" target="9365" cy:directed="1"/>
      <edge id="14475" label="10665 (interacts with) 61630" source="9665" target="9359" cy:directed="1"/>
      <edge id="14474" label="10665 (interacts with) 61669" source="9665" target="9358" cy:directed="1"/>
      <edge id="14473" label="10729 (interacts with) 11852" source="9664" target="9654" cy:directed="1"/>
      <edge id="14472" label="10729 (interacts with) 11862" source="9664" target="9653" cy:directed="1"/>
      <edge id="14471" label="10729 (interacts with) 15423" source="9664" target="9634" cy:directed="1"/>
      <edge id="14470" label="10729 (interacts with) 17352" source="9664" target="9621" cy:directed="1"/>
      <edge id="14469" label="10729 (interacts with) 21281" source="9664" target="9603" cy:directed="1"/>
      <edge id="14468" label="10729 (interacts with) 22388" source="9664" target="9592" cy:directed="1"/>
      <edge id="14467" label="10729 (interacts with) 24621" source="9664" target="9574" cy:directed="1"/>
      <edge id="14466" label="10729 (interacts with) 24730" source="9664" target="9572" cy:directed="1"/>
      <edge id="14465" label="10729 (interacts with) 25019" source="9664" target="9571" cy:directed="1"/>
      <edge id="14464" label="10729 (interacts with) 25893" source="9664" target="9568" cy:directed="1"/>
      <edge id="14463" label="10729 (interacts with) 27282" source="9664" target="9561" cy:directed="1"/>
      <edge id="14462" label="10729 (interacts with) 27590" source="9664" target="9558" cy:directed="1"/>
      <edge id="14461" label="10729 (interacts with) 29320" source="9664" target="9549" cy:directed="1"/>
      <edge id="14460" label="10729 (interacts with) 29505" source="9664" target="9548" cy:directed="1"/>
      <edge id="14459" label="10729 (interacts with) 30754" source="9664" target="9541" cy:directed="1"/>
      <edge id="14458" label="10729 (interacts with) 31764" source="9664" target="9537" cy:directed="1"/>
      <edge id="14457" label="10729 (interacts with) 33295" source="9664" target="9531" cy:directed="1"/>
      <edge id="14456" label="10729 (interacts with) 33424" source="9664" target="9530" cy:directed="1"/>
      <edge id="14455" label="10729 (interacts with) 33439" source="9664" target="9529" cy:directed="1"/>
      <edge id="14454" label="10729 (interacts with) 36355" source="9664" target="9513" cy:directed="1"/>
      <edge id="14453" label="10729 (interacts with) 36495" source="9664" target="9510" cy:directed="1"/>
      <edge id="14452" label="10729 (interacts with) 37031" source="9664" target="9506" cy:directed="1"/>
      <edge id="14451" label="10729 (interacts with) 39839" source="9664" target="9494" cy:directed="1"/>
      <edge id="14450" label="10729 (interacts with) 40341" source="9664" target="9492" cy:directed="1"/>
      <edge id="14449" label="10729 (interacts with) 40511" source="9664" target="9491" cy:directed="1"/>
      <edge id="14448" label="10729 (interacts with) 42454" source="9664" target="9485" cy:directed="1"/>
      <edge id="14447" label="10729 (interacts with) 42561" source="9664" target="9484" cy:directed="1"/>
      <edge id="14446" label="10729 (interacts with) 44037" source="9664" target="9473" cy:directed="1"/>
      <edge id="14445" label="10729 (interacts with) 44609" source="9664" target="9466" cy:directed="1"/>
      <edge id="14444" label="10729 (interacts with) 46261" source="9664" target="9459" cy:directed="1"/>
      <edge id="14443" label="10729 (interacts with) 47690" source="9664" target="9449" cy:directed="1"/>
      <edge id="14442" label="10729 (interacts with) 49059" source="9664" target="9445" cy:directed="1"/>
      <edge id="14441" label="10729 (interacts with) 49677" source="9664" target="9443" cy:directed="1"/>
      <edge id="14440" label="10729 (interacts with) 50938" source="9664" target="9434" cy:directed="1"/>
      <edge id="14439" label="10729 (interacts with) 52795" source="9664" target="9420" cy:directed="1"/>
      <edge id="14438" label="10729 (interacts with) 55319" source="9664" target="9404" cy:directed="1"/>
      <edge id="14437" label="10729 (interacts with) 56114" source="9664" target="9403" cy:directed="1"/>
      <edge id="14436" label="10729 (interacts with) 57613" source="9664" target="9395" cy:directed="1"/>
      <edge id="14435" label="10729 (interacts with) 58260" source="9664" target="9388" cy:directed="1"/>
      <edge id="14434" label="10729 (interacts with) 58448" source="9664" target="9386" cy:directed="1"/>
      <edge id="14433" label="10729 (interacts with) 58927" source="9664" target="9381" cy:directed="1"/>
      <edge id="14432" label="10729 (interacts with) 59705" source="9664" target="9377" cy:directed="1"/>
      <edge id="14431" label="10729 (interacts with) 59740" source="9664" target="9376" cy:directed="1"/>
      <edge id="14430" label="10729 (interacts with) 61440" source="9664" target="9361" cy:directed="1"/>
      <edge id="14429" label="10729 (interacts with) 61838" source="9664" target="9354" cy:directed="1"/>
      <edge id="14428" label="10758 (interacts with) 11780" source="9663" target="9655" cy:directed="1"/>
      <edge id="14427" label="10758 (interacts with) 11852" source="9663" target="9654" cy:directed="1"/>
      <edge id="14426" label="10758 (interacts with) 11862" source="9663" target="9653" cy:directed="1"/>
      <edge id="14425" label="10758 (interacts with) 12326" source="9663" target="9649" cy:directed="1"/>
      <edge id="14424" label="10758 (interacts with) 13423" source="9663" target="9644" cy:directed="1"/>
      <edge id="14423" label="10758 (interacts with) 13856" source="9663" target="9642" cy:directed="1"/>
      <edge id="14422" label="10758 (interacts with) 15134" source="9663" target="9637" cy:directed="1"/>
      <edge id="14421" label="10758 (interacts with) 21009" source="9663" target="9605" cy:directed="1"/>
      <edge id="14420" label="10758 (interacts with) 22173" source="9663" target="9595" cy:directed="1"/>
      <edge id="14419" label="10758 (interacts with) 22388" source="9663" target="9592" cy:directed="1"/>
      <edge id="14418" label="10758 (interacts with) 22773" source="9663" target="9588" cy:directed="1"/>
      <edge id="14417" label="10758 (interacts with) 24552" source="9663" target="9576" cy:directed="1"/>
      <edge id="14416" label="10758 (interacts with) 24621" source="9663" target="9574" cy:directed="1"/>
      <edge id="14415" label="10758 (interacts with) 25948" source="9663" target="9567" cy:directed="1"/>
      <edge id="14414" label="10758 (interacts with) 25970" source="9663" target="9565" cy:directed="1"/>
      <edge id="14413" label="10758 (interacts with) 27282" source="9663" target="9561" cy:directed="1"/>
      <edge id="14412" label="10758 (interacts with) 27590" source="9663" target="9558" cy:directed="1"/>
      <edge id="14411" label="10758 (interacts with) 29313" source="9663" target="9550" cy:directed="1"/>
      <edge id="14410" label="10758 (interacts with) 29505" source="9663" target="9548" cy:directed="1"/>
      <edge id="14409" label="10758 (interacts with) 29576" source="9663" target="9545" cy:directed="1"/>
      <edge id="14408" label="10758 (interacts with) 30980" source="9663" target="9540" cy:directed="1"/>
      <edge id="14407" label="10758 (interacts with) 32929" source="9663" target="9533" cy:directed="1"/>
      <edge id="14406" label="10758 (interacts with) 33424" source="9663" target="9530" cy:directed="1"/>
      <edge id="14405" label="10758 (interacts with) 40511" source="9663" target="9491" cy:directed="1"/>
      <edge id="14404" label="10758 (interacts with) 40697" source="9663" target="9490" cy:directed="1"/>
      <edge id="14403" label="10758 (interacts with) 42561" source="9663" target="9484" cy:directed="1"/>
      <edge id="14402" label="10758 (interacts with) 43910" source="9663" target="9474" cy:directed="1"/>
      <edge id="14401" label="10758 (interacts with) 44225" source="9663" target="9471" cy:directed="1"/>
      <edge id="14400" label="10758 (interacts with) 44942" source="9663" target="9465" cy:directed="1"/>
      <edge id="14399" label="10758 (interacts with) 47317" source="9663" target="9451" cy:directed="1"/>
      <edge id="14398" label="10758 (interacts with) 49677" source="9663" target="9443" cy:directed="1"/>
      <edge id="14397" label="10758 (interacts with) 50587" source="9663" target="9437" cy:directed="1"/>
      <edge id="14396" label="10758 (interacts with) 52047" source="9663" target="9427" cy:directed="1"/>
      <edge id="14395" label="10758 (interacts with) 52795" source="9663" target="9420" cy:directed="1"/>
      <edge id="14394" label="10758 (interacts with) 53796" source="9663" target="9409" cy:directed="1"/>
      <edge id="14393" label="10758 (interacts with) 55319" source="9663" target="9404" cy:directed="1"/>
      <edge id="14392" label="10758 (interacts with) 57568" source="9663" target="9396" cy:directed="1"/>
      <edge id="14391" label="10758 (interacts with) 57613" source="9663" target="9395" cy:directed="1"/>
      <edge id="14390" label="10758 (interacts with) 58260" source="9663" target="9388" cy:directed="1"/>
      <edge id="14389" label="10758 (interacts with) 58462" source="9663" target="9385" cy:directed="1"/>
      <edge id="14388" label="10758 (interacts with) 58927" source="9663" target="9381" cy:directed="1"/>
      <edge id="14387" label="10758 (interacts with) 59368" source="9663" target="9379" cy:directed="1"/>
      <edge id="14386" label="10758 (interacts with) 61138" source="9663" target="9366" cy:directed="1"/>
      <edge id="14385" label="10758 (interacts with) 61440" source="9663" target="9361" cy:directed="1"/>
      <edge id="14384" label="10867 (interacts with) 13900" source="9662" target="9639" cy:directed="1"/>
      <edge id="14383" label="10867 (interacts with) 15552" source="9662" target="9632" cy:directed="1"/>
      <edge id="14382" label="10867 (interacts with) 17423" source="9662" target="9619" cy:directed="1"/>
      <edge id="14381" label="10867 (interacts with) 21037" source="9662" target="9604" cy:directed="1"/>
      <edge id="14380" label="10867 (interacts with) 23790" source="9662" target="9583" cy:directed="1"/>
      <edge id="14379" label="10867 (interacts with) 23791" source="9662" target="9582" cy:directed="1"/>
      <edge id="14378" label="10867 (interacts with) 28226" source="9662" target="9557" cy:directed="1"/>
      <edge id="14377" label="10867 (interacts with) 35031" source="9662" target="9521" cy:directed="1"/>
      <edge id="14376" label="10867 (interacts with) 36005" source="9662" target="9516" cy:directed="1"/>
      <edge id="14375" label="10867 (interacts with) 36068" source="9662" target="9515" cy:directed="1"/>
      <edge id="14374" label="10867 (interacts with) 36349" source="9662" target="9514" cy:directed="1"/>
      <edge id="14373" label="10867 (interacts with) 36358" source="9662" target="9512" cy:directed="1"/>
      <edge id="14372" label="10867 (interacts with) 37989" source="9662" target="9504" cy:directed="1"/>
      <edge id="14371" label="10867 (interacts with) 38566" source="9662" target="9500" cy:directed="1"/>
      <edge id="14370" label="10867 (interacts with) 47256" source="9662" target="9452" cy:directed="1"/>
      <edge id="14369" label="10867 (interacts with) 48459" source="9662" target="9446" cy:directed="1"/>
      <edge id="14368" label="10867 (interacts with) 49998" source="9662" target="9442" cy:directed="1"/>
      <edge id="14367" label="10867 (interacts with) 53058" source="9662" target="9416" cy:directed="1"/>
      <edge id="14366" label="10867 (interacts with) 53122" source="9662" target="9415" cy:directed="1"/>
      <edge id="14365" label="10867 (interacts with) 59350" source="9662" target="9380" cy:directed="1"/>
      <edge id="14364" label="7401 (interacts with) 10867" source="9661" target="9662" cy:directed="1"/>
      <edge id="14363" label="7401 (interacts with) 18928" source="9661" target="9612" cy:directed="1"/>
      <edge id="14362" label="7401 (interacts with) 23790" source="9661" target="9583" cy:directed="1"/>
      <edge id="14361" label="7401 (interacts with) 35031" source="9661" target="9521" cy:directed="1"/>
      <edge id="14360" label="7401 (interacts with) 36976" source="9661" target="9508" cy:directed="1"/>
      <edge id="14359" label="7401 (interacts with) 38566" source="9661" target="9500" cy:directed="1"/>
      <edge id="14358" label="7401 (interacts with) 39551" source="9661" target="9497" cy:directed="1"/>
      <edge id="14357" label="7401 (interacts with) 45778" source="9661" target="9460" cy:directed="1"/>
      <edge id="14356" label="7401 (interacts with) 49998" source="9661" target="9442" cy:directed="1"/>
      <edge id="14355" label="11037 (interacts with) 11264" source="9660" target="9659" cy:directed="1"/>
      <edge id="14354" label="11037 (interacts with) 13273" source="9660" target="9647" cy:directed="1"/>
      <edge id="14353" label="11037 (interacts with) 16058" source="9660" target="9629" cy:directed="1"/>
      <edge id="14352" label="11037 (interacts with) 16324" source="9660" target="9627" cy:directed="1"/>
      <edge id="14351" label="11037 (interacts with) 17513" source="9660" target="9617" cy:directed="1"/>
      <edge id="14350" label="11037 (interacts with) 18026" source="9660" target="9615" cy:directed="1"/>
      <edge id="14349" label="11037 (interacts with) 18921" source="9660" target="9613" cy:directed="1"/>
      <edge id="14348" label="11037 (interacts with) 20429" source="9660" target="9607" cy:directed="1"/>
      <edge id="14347" label="11037 (interacts with) 22603" source="9660" target="9591" cy:directed="1"/>
      <edge id="14346" label="11037 (interacts with) 23119" source="9660" target="9587" cy:directed="1"/>
      <edge id="14345" label="11037 (interacts with) 23401" source="9660" target="9585" cy:directed="1"/>
      <edge id="14344" label="11037 (interacts with) 23974" source="9660" target="9581" cy:directed="1"/>
      <edge id="14343" label="11037 (interacts with) 23995" source="9660" target="9580" cy:directed="1"/>
      <edge id="14342" label="11037 (interacts with) 27330" source="9660" target="9560" cy:directed="1"/>
      <edge id="14341" label="11037 (interacts with) 31244" source="9660" target="9538" cy:directed="1"/>
      <edge id="14340" label="11037 (interacts with) 32057" source="9660" target="9534" cy:directed="1"/>
      <edge id="14339" label="11037 (interacts with) 33854" source="9660" target="9528" cy:directed="1"/>
      <edge id="14338" label="11037 (interacts with) 38223" source="9660" target="9503" cy:directed="1"/>
      <edge id="14337" label="11037 (interacts with) 38546" source="9660" target="9501" cy:directed="1"/>
      <edge id="14336" label="11037 (interacts with) 39653" source="9660" target="9496" cy:directed="1"/>
      <edge id="14335" label="11037 (interacts with) 40330" source="9660" target="9493" cy:directed="1"/>
      <edge id="14334" label="11037 (interacts with) 41276" source="9660" target="9489" cy:directed="1"/>
      <edge id="14333" label="11037 (interacts with) 41490" source="9660" target="9488" cy:directed="1"/>
      <edge id="14332" label="11037 (interacts with) 42327" source="9660" target="9486" cy:directed="1"/>
      <edge id="14331" label="11037 (interacts with) 42907" source="9660" target="9482" cy:directed="1"/>
      <edge id="14330" label="11037 (interacts with) 43638" source="9660" target="9475" cy:directed="1"/>
      <edge id="14329" label="11037 (interacts with) 44117" source="9660" target="9472" cy:directed="1"/>
      <edge id="14328" label="11037 (interacts with) 47867" source="9660" target="9448" cy:directed="1"/>
      <edge id="14327" label="11037 (interacts with) 51574" source="9660" target="9430" cy:directed="1"/>
      <edge id="14326" label="11037 (interacts with) 51824" source="9660" target="9429" cy:directed="1"/>
      <edge id="14325" label="11037 (interacts with) 51912" source="9660" target="9428" cy:directed="1"/>
      <edge id="14324" label="11037 (interacts with) 52051" source="9660" target="9425" cy:directed="1"/>
      <edge id="14323" label="11037 (interacts with) 52150" source="9660" target="9424" cy:directed="1"/>
      <edge id="14322" label="11037 (interacts with) 52568" source="9660" target="9422" cy:directed="1"/>
      <edge id="14321" label="11037 (interacts with) 53628" source="9660" target="9410" cy:directed="1"/>
      <edge id="14320" label="11037 (interacts with) 57703" source="9660" target="9394" cy:directed="1"/>
      <edge id="14319" label="11037 (interacts with) 60333" source="9660" target="9374" cy:directed="1"/>
      <edge id="14318" label="11037 (interacts with) 61096" source="9660" target="9367" cy:directed="1"/>
      <edge id="14317" label="11037 (interacts with) 61630" source="9660" target="9359" cy:directed="1"/>
      <edge id="14316" label="11037 (interacts with) 61669" source="9660" target="9358" cy:directed="1"/>
      <edge id="14315" label="11264 (interacts with) 13273" source="9659" target="9647" cy:directed="1"/>
      <edge id="14314" label="11264 (interacts with) 16058" source="9659" target="9629" cy:directed="1"/>
      <edge id="14313" label="11264 (interacts with) 18026" source="9659" target="9615" cy:directed="1"/>
      <edge id="14312" label="11264 (interacts with) 18921" source="9659" target="9613" cy:directed="1"/>
      <edge id="14311" label="11264 (interacts with) 20429" source="9659" target="9607" cy:directed="1"/>
      <edge id="14310" label="11264 (interacts with) 23119" source="9659" target="9587" cy:directed="1"/>
      <edge id="14309" label="11264 (interacts with) 23974" source="9659" target="9581" cy:directed="1"/>
      <edge id="14308" label="11264 (interacts with) 23995" source="9659" target="9580" cy:directed="1"/>
      <edge id="14307" label="11264 (interacts with) 27330" source="9659" target="9560" cy:directed="1"/>
      <edge id="14306" label="11264 (interacts with) 32057" source="9659" target="9534" cy:directed="1"/>
      <edge id="14305" label="11264 (interacts with) 33854" source="9659" target="9528" cy:directed="1"/>
      <edge id="14304" label="11264 (interacts with) 38223" source="9659" target="9503" cy:directed="1"/>
      <edge id="14303" label="11264 (interacts with) 39653" source="9659" target="9496" cy:directed="1"/>
      <edge id="14302" label="11264 (interacts with) 40330" source="9659" target="9493" cy:directed="1"/>
      <edge id="14301" label="11264 (interacts with) 41276" source="9659" target="9489" cy:directed="1"/>
      <edge id="14300" label="11264 (interacts with) 41490" source="9659" target="9488" cy:directed="1"/>
      <edge id="14299" label="11264 (interacts with) 42327" source="9659" target="9486" cy:directed="1"/>
      <edge id="14298" label="11264 (interacts with) 42907" source="9659" target="9482" cy:directed="1"/>
      <edge id="14297" label="11264 (interacts with) 44117" source="9659" target="9472" cy:directed="1"/>
      <edge id="14296" label="11264 (interacts with) 47867" source="9659" target="9448" cy:directed="1"/>
      <edge id="14295" label="11264 (interacts with) 51574" source="9659" target="9430" cy:directed="1"/>
      <edge id="14294" label="11264 (interacts with) 51824" source="9659" target="9429" cy:directed="1"/>
      <edge id="14293" label="11264 (interacts with) 51912" source="9659" target="9428" cy:directed="1"/>
      <edge id="14292" label="11264 (interacts with) 52051" source="9659" target="9425" cy:directed="1"/>
      <edge id="14291" label="11264 (interacts with) 52150" source="9659" target="9424" cy:directed="1"/>
      <edge id="14290" label="11264 (interacts with) 53628" source="9659" target="9410" cy:directed="1"/>
      <edge id="14289" label="11264 (interacts with) 57703" source="9659" target="9394" cy:directed="1"/>
      <edge id="14288" label="11264 (interacts with) 60987" source="9659" target="9369" cy:directed="1"/>
      <edge id="14287" label="11264 (interacts with) 61630" source="9659" target="9359" cy:directed="1"/>
      <edge id="14286" label="11264 (interacts with) 61669" source="9659" target="9358" cy:directed="1"/>
      <edge id="14285" label="11336 (interacts with) 13872" source="9658" target="9641" cy:directed="1"/>
      <edge id="14284" label="11336 (interacts with) 14278" source="9658" target="9638" cy:directed="1"/>
      <edge id="14283" label="11336 (interacts with) 16324" source="9658" target="9627" cy:directed="1"/>
      <edge id="14282" label="11336 (interacts with) 17454" source="9658" target="9618" cy:directed="1"/>
      <edge id="14281" label="11336 (interacts with) 18026" source="9658" target="9615" cy:directed="1"/>
      <edge id="14280" label="11336 (interacts with) 20429" source="9658" target="9607" cy:directed="1"/>
      <edge id="14279" label="11336 (interacts with) 22034" source="9658" target="9596" cy:directed="1"/>
      <edge id="14278" label="11336 (interacts with) 23119" source="9658" target="9587" cy:directed="1"/>
      <edge id="14277" label="11336 (interacts with) 23995" source="9658" target="9580" cy:directed="1"/>
      <edge id="14276" label="11336 (interacts with) 28666" source="9658" target="9554" cy:directed="1"/>
      <edge id="14275" label="11336 (interacts with) 32057" source="9658" target="9534" cy:directed="1"/>
      <edge id="14274" label="11336 (interacts with) 33854" source="9658" target="9528" cy:directed="1"/>
      <edge id="14273" label="11336 (interacts with) 33992" source="9658" target="9527" cy:directed="1"/>
      <edge id="14272" label="11336 (interacts with) 34277" source="9658" target="9525" cy:directed="1"/>
      <edge id="14271" label="11336 (interacts with) 35688" source="9658" target="9518" cy:directed="1"/>
      <edge id="14270" label="11336 (interacts with) 41276" source="9658" target="9489" cy:directed="1"/>
      <edge id="14269" label="11336 (interacts with) 41490" source="9658" target="9488" cy:directed="1"/>
      <edge id="14268" label="11336 (interacts with) 43082" source="9658" target="9479" cy:directed="1"/>
      <edge id="14267" label="11336 (interacts with) 43638" source="9658" target="9475" cy:directed="1"/>
      <edge id="14266" label="11336 (interacts with) 44379" source="9658" target="9469" cy:directed="1"/>
      <edge id="14265" label="11336 (interacts with) 46809" source="9658" target="9453" cy:directed="1"/>
      <edge id="14264" label="11336 (interacts with) 49390" source="9658" target="9444" cy:directed="1"/>
      <edge id="14263" label="11336 (interacts with) 54716" source="9658" target="9406" cy:directed="1"/>
      <edge id="14262" label="11336 (interacts with) 57748" source="9658" target="9393" cy:directed="1"/>
      <edge id="14261" label="11336 (interacts with) 57984" source="9658" target="9390" cy:directed="1"/>
      <edge id="14260" label="11336 (interacts with) 58668" source="9658" target="9383" cy:directed="1"/>
      <edge id="14259" label="11336 (interacts with) 59604" source="9658" target="9378" cy:directed="1"/>
      <edge id="14258" label="11336 (interacts with) 60726" source="9658" target="9371" cy:directed="1"/>
      <edge id="14257" label="11336 (interacts with) 60987" source="9658" target="9369" cy:directed="1"/>
      <edge id="14256" label="11336 (interacts with) 61074" source="9658" target="9368" cy:directed="1"/>
      <edge id="14255" label="11460 (interacts with) 12564" source="9657" target="9648" cy:directed="1"/>
      <edge id="14254" label="11460 (interacts with) 17572" source="9657" target="9616" cy:directed="1"/>
      <edge id="14253" label="11460 (interacts with) 22034" source="9657" target="9596" cy:directed="1"/>
      <edge id="14252" label="11460 (interacts with) 29233" source="9657" target="9552" cy:directed="1"/>
      <edge id="14251" label="11460 (interacts with) 34074" source="9657" target="9526" cy:directed="1"/>
      <edge id="14250" label="11460 (interacts with) 35331" source="9657" target="9519" cy:directed="1"/>
      <edge id="14249" label="11460 (interacts with) 36732" source="9657" target="9509" cy:directed="1"/>
      <edge id="14248" label="11460 (interacts with) 46426" source="9657" target="9456" cy:directed="1"/>
      <edge id="14247" label="11460 (interacts with) 53454" source="9657" target="9411" cy:directed="1"/>
      <edge id="14246" label="11460 (interacts with) 58621" source="9657" target="9384" cy:directed="1"/>
      <edge id="14245" label="11669 (interacts with) 13342" source="9656" target="9646" cy:directed="1"/>
      <edge id="14244" label="11669 (interacts with) 13872" source="9656" target="9641" cy:directed="1"/>
      <edge id="14243" label="11669 (interacts with) 13887" source="9656" target="9640" cy:directed="1"/>
      <edge id="14242" label="11669 (interacts with) 16801" source="9656" target="9625" cy:directed="1"/>
      <edge id="14241" label="11669 (interacts with) 19116" source="9656" target="9611" cy:directed="1"/>
      <edge id="14240" label="11669 (interacts with) 22229" source="9656" target="9594" cy:directed="1"/>
      <edge id="14239" label="11669 (interacts with) 23152" source="9656" target="9586" cy:directed="1"/>
      <edge id="14238" label="11669 (interacts with) 23506" source="9656" target="9584" cy:directed="1"/>
      <edge id="14237" label="11669 (interacts with) 24554" source="9656" target="9575" cy:directed="1"/>
      <edge id="14236" label="11669 (interacts with) 25319" source="9656" target="9570" cy:directed="1"/>
      <edge id="14235" label="11669 (interacts with) 25433" source="9656" target="9569" cy:directed="1"/>
      <edge id="14234" label="11669 (interacts with) 25956" source="9656" target="9566" cy:directed="1"/>
      <edge id="14233" label="11669 (interacts with) 28226" source="9656" target="9557" cy:directed="1"/>
      <edge id="14232" label="11669 (interacts with) 29574" source="9656" target="9546" cy:directed="1"/>
      <edge id="14231" label="11669 (interacts with) 30380" source="9656" target="9542" cy:directed="1"/>
      <edge id="14230" label="11669 (interacts with) 34485" source="9656" target="9524" cy:directed="1"/>
      <edge id="14229" label="11669 (interacts with) 35031" source="9656" target="9521" cy:directed="1"/>
      <edge id="14228" label="11669 (interacts with) 36005" source="9656" target="9516" cy:directed="1"/>
      <edge id="14227" label="11669 (interacts with) 37989" source="9656" target="9504" cy:directed="1"/>
      <edge id="14226" label="11669 (interacts with) 41638" source="9656" target="9487" cy:directed="1"/>
      <edge id="14225" label="11669 (interacts with) 44406" source="9656" target="9468" cy:directed="1"/>
      <edge id="14224" label="11669 (interacts with) 47256" source="9656" target="9452" cy:directed="1"/>
      <edge id="14223" label="11669 (interacts with) 50515" source="9656" target="9438" cy:directed="1"/>
      <edge id="14222" label="11669 (interacts with) 54524" source="9656" target="9408" cy:directed="1"/>
      <edge id="14221" label="11669 (interacts with) 57192" source="9656" target="9398" cy:directed="1"/>
      <edge id="14220" label="11669 (interacts with) 57236" source="9656" target="9397" cy:directed="1"/>
      <edge id="14219" label="11669 (interacts with) 58668" source="9656" target="9383" cy:directed="1"/>
      <edge id="14218" label="11669 (interacts with) 60382" source="9656" target="9373" cy:directed="1"/>
      <edge id="14217" label="11780 (interacts with) 11852" source="9655" target="9654" cy:directed="1"/>
      <edge id="14216" label="11780 (interacts with) 11862" source="9655" target="9653" cy:directed="1"/>
      <edge id="14215" label="11780 (interacts with) 12326" source="9655" target="9649" cy:directed="1"/>
      <edge id="14214" label="11780 (interacts with) 13423" source="9655" target="9644" cy:directed="1"/>
      <edge id="14213" label="11780 (interacts with) 13806" source="9655" target="9643" cy:directed="1"/>
      <edge id="14212" label="11780 (interacts with) 13856" source="9655" target="9642" cy:directed="1"/>
      <edge id="14211" label="11780 (interacts with) 15134" source="9655" target="9637" cy:directed="1"/>
      <edge id="14210" label="11780 (interacts with) 21009" source="9655" target="9605" cy:directed="1"/>
      <edge id="14209" label="11780 (interacts with) 22388" source="9655" target="9592" cy:directed="1"/>
      <edge id="14208" label="11780 (interacts with) 22773" source="9655" target="9588" cy:directed="1"/>
      <edge id="14207" label="11780 (interacts with) 24552" source="9655" target="9576" cy:directed="1"/>
      <edge id="14206" label="11780 (interacts with) 24621" source="9655" target="9574" cy:directed="1"/>
      <edge id="14205" label="11780 (interacts with) 24624" source="9655" target="9573" cy:directed="1"/>
      <edge id="14204" label="11780 (interacts with) 25893" source="9655" target="9568" cy:directed="1"/>
      <edge id="14203" label="11780 (interacts with) 25948" source="9655" target="9567" cy:directed="1"/>
      <edge id="14202" label="11780 (interacts with) 25970" source="9655" target="9565" cy:directed="1"/>
      <edge id="14201" label="11780 (interacts with) 27590" source="9655" target="9558" cy:directed="1"/>
      <edge id="14200" label="11780 (interacts with) 29313" source="9655" target="9550" cy:directed="1"/>
      <edge id="14199" label="11780 (interacts with) 29505" source="9655" target="9548" cy:directed="1"/>
      <edge id="14198" label="11780 (interacts with) 29576" source="9655" target="9545" cy:directed="1"/>
      <edge id="14197" label="11780 (interacts with) 30980" source="9655" target="9540" cy:directed="1"/>
      <edge id="14196" label="11780 (interacts with) 32929" source="9655" target="9533" cy:directed="1"/>
      <edge id="14195" label="11780 (interacts with) 33424" source="9655" target="9530" cy:directed="1"/>
      <edge id="14194" label="11780 (interacts with) 36355" source="9655" target="9513" cy:directed="1"/>
      <edge id="14193" label="11780 (interacts with) 36996" source="9655" target="9507" cy:directed="1"/>
      <edge id="14192" label="11780 (interacts with) 40511" source="9655" target="9491" cy:directed="1"/>
      <edge id="14191" label="11780 (interacts with) 40697" source="9655" target="9490" cy:directed="1"/>
      <edge id="14190" label="11780 (interacts with) 42561" source="9655" target="9484" cy:directed="1"/>
      <edge id="14189" label="11780 (interacts with) 43910" source="9655" target="9474" cy:directed="1"/>
      <edge id="14188" label="11780 (interacts with) 44225" source="9655" target="9471" cy:directed="1"/>
      <edge id="14187" label="11780 (interacts with) 44942" source="9655" target="9465" cy:directed="1"/>
      <edge id="14186" label="11780 (interacts with) 49677" source="9655" target="9443" cy:directed="1"/>
      <edge id="14185" label="11780 (interacts with) 50587" source="9655" target="9437" cy:directed="1"/>
      <edge id="14184" label="11780 (interacts with) 50938" source="9655" target="9434" cy:directed="1"/>
      <edge id="14183" label="11780 (interacts with) 52047" source="9655" target="9427" cy:directed="1"/>
      <edge id="14182" label="11780 (interacts with) 52795" source="9655" target="9420" cy:directed="1"/>
      <edge id="14181" label="11780 (interacts with) 53796" source="9655" target="9409" cy:directed="1"/>
      <edge id="14180" label="11780 (interacts with) 55319" source="9655" target="9404" cy:directed="1"/>
      <edge id="14179" label="11780 (interacts with) 57568" source="9655" target="9396" cy:directed="1"/>
      <edge id="14178" label="11780 (interacts with) 57613" source="9655" target="9395" cy:directed="1"/>
      <edge id="14177" label="11780 (interacts with) 58260" source="9655" target="9388" cy:directed="1"/>
      <edge id="14176" label="11780 (interacts with) 58462" source="9655" target="9385" cy:directed="1"/>
      <edge id="14175" label="11780 (interacts with) 58927" source="9655" target="9381" cy:directed="1"/>
      <edge id="14174" label="11780 (interacts with) 59368" source="9655" target="9379" cy:directed="1"/>
      <edge id="14173" label="11780 (interacts with) 61138" source="9655" target="9366" cy:directed="1"/>
      <edge id="14172" label="11780 (interacts with) 61357" source="9655" target="9362" cy:directed="1"/>
      <edge id="14171" label="11780 (interacts with) 61440" source="9655" target="9361" cy:directed="1"/>
      <edge id="14170" label="11852 (interacts with) 11862" source="9654" target="9653" cy:directed="1"/>
      <edge id="14169" label="11852 (interacts with) 13423" source="9654" target="9644" cy:directed="1"/>
      <edge id="14168" label="11852 (interacts with) 13806" source="9654" target="9643" cy:directed="1"/>
      <edge id="14167" label="11852 (interacts with) 13856" source="9654" target="9642" cy:directed="1"/>
      <edge id="14166" label="11852 (interacts with) 15134" source="9654" target="9637" cy:directed="1"/>
      <edge id="14165" label="11852 (interacts with) 15423" source="9654" target="9634" cy:directed="1"/>
      <edge id="14164" label="11852 (interacts with) 17352" source="9654" target="9621" cy:directed="1"/>
      <edge id="14163" label="11852 (interacts with) 21009" source="9654" target="9605" cy:directed="1"/>
      <edge id="14162" label="11852 (interacts with) 22388" source="9654" target="9592" cy:directed="1"/>
      <edge id="14161" label="11852 (interacts with) 22773" source="9654" target="9588" cy:directed="1"/>
      <edge id="14160" label="11852 (interacts with) 24552" source="9654" target="9576" cy:directed="1"/>
      <edge id="14159" label="11852 (interacts with) 24621" source="9654" target="9574" cy:directed="1"/>
      <edge id="14158" label="11852 (interacts with) 24624" source="9654" target="9573" cy:directed="1"/>
      <edge id="14157" label="11852 (interacts with) 25893" source="9654" target="9568" cy:directed="1"/>
      <edge id="14156" label="11852 (interacts with) 25948" source="9654" target="9567" cy:directed="1"/>
      <edge id="14155" label="11852 (interacts with) 25970" source="9654" target="9565" cy:directed="1"/>
      <edge id="14154" label="11852 (interacts with) 27009" source="9654" target="9563" cy:directed="1"/>
      <edge id="14153" label="11852 (interacts with) 27282" source="9654" target="9561" cy:directed="1"/>
      <edge id="14152" label="11852 (interacts with) 27590" source="9654" target="9558" cy:directed="1"/>
      <edge id="14151" label="11852 (interacts with) 29313" source="9654" target="9550" cy:directed="1"/>
      <edge id="14150" label="11852 (interacts with) 29505" source="9654" target="9548" cy:directed="1"/>
      <edge id="14149" label="11852 (interacts with) 29576" source="9654" target="9545" cy:directed="1"/>
      <edge id="14148" label="11852 (interacts with) 30754" source="9654" target="9541" cy:directed="1"/>
      <edge id="14147" label="11852 (interacts with) 30980" source="9654" target="9540" cy:directed="1"/>
      <edge id="14146" label="11852 (interacts with) 33424" source="9654" target="9530" cy:directed="1"/>
      <edge id="14145" label="11852 (interacts with) 36355" source="9654" target="9513" cy:directed="1"/>
      <edge id="14144" label="11852 (interacts with) 36996" source="9654" target="9507" cy:directed="1"/>
      <edge id="14143" label="11852 (interacts with) 40511" source="9654" target="9491" cy:directed="1"/>
      <edge id="14142" label="11852 (interacts with) 40697" source="9654" target="9490" cy:directed="1"/>
      <edge id="14141" label="11852 (interacts with) 42454" source="9654" target="9485" cy:directed="1"/>
      <edge id="14140" label="11852 (interacts with) 42561" source="9654" target="9484" cy:directed="1"/>
      <edge id="14139" label="11852 (interacts with) 43388" source="9654" target="9476" cy:directed="1"/>
      <edge id="14138" label="11852 (interacts with) 43910" source="9654" target="9474" cy:directed="1"/>
      <edge id="14137" label="11852 (interacts with) 44225" source="9654" target="9471" cy:directed="1"/>
      <edge id="14136" label="11852 (interacts with) 44609" source="9654" target="9466" cy:directed="1"/>
      <edge id="14135" label="11852 (interacts with) 44942" source="9654" target="9465" cy:directed="1"/>
      <edge id="14134" label="11852 (interacts with) 46316" source="9654" target="9458" cy:directed="1"/>
      <edge id="14133" label="11852 (interacts with) 47317" source="9654" target="9451" cy:directed="1"/>
      <edge id="14132" label="11852 (interacts with) 49059" source="9654" target="9445" cy:directed="1"/>
      <edge id="14131" label="11852 (interacts with) 49677" source="9654" target="9443" cy:directed="1"/>
      <edge id="14130" label="11852 (interacts with) 50330" source="9654" target="9440" cy:directed="1"/>
      <edge id="14129" label="11852 (interacts with) 50587" source="9654" target="9437" cy:directed="1"/>
      <edge id="14128" label="11852 (interacts with) 50938" source="9654" target="9434" cy:directed="1"/>
      <edge id="14127" label="11852 (interacts with) 52047" source="9654" target="9427" cy:directed="1"/>
      <edge id="14126" label="11852 (interacts with) 52795" source="9654" target="9420" cy:directed="1"/>
      <edge id="14125" label="11852 (interacts with) 53796" source="9654" target="9409" cy:directed="1"/>
      <edge id="14124" label="11852 (interacts with) 54827" source="9654" target="9405" cy:directed="1"/>
      <edge id="14123" label="11852 (interacts with) 55319" source="9654" target="9404" cy:directed="1"/>
      <edge id="14122" label="11852 (interacts with) 56114" source="9654" target="9403" cy:directed="1"/>
      <edge id="14121" label="11852 (interacts with) 56549" source="9654" target="9400" cy:directed="1"/>
      <edge id="14120" label="11852 (interacts with) 57568" source="9654" target="9396" cy:directed="1"/>
      <edge id="14119" label="11852 (interacts with) 57613" source="9654" target="9395" cy:directed="1"/>
      <edge id="14118" label="11852 (interacts with) 58251" source="9654" target="9389" cy:directed="1"/>
      <edge id="14117" label="11852 (interacts with) 58260" source="9654" target="9388" cy:directed="1"/>
      <edge id="14116" label="11852 (interacts with) 58462" source="9654" target="9385" cy:directed="1"/>
      <edge id="14115" label="11852 (interacts with) 58927" source="9654" target="9381" cy:directed="1"/>
      <edge id="14114" label="11852 (interacts with) 59368" source="9654" target="9379" cy:directed="1"/>
      <edge id="14113" label="11852 (interacts with) 61138" source="9654" target="9366" cy:directed="1"/>
      <edge id="14112" label="11852 (interacts with) 61440" source="9654" target="9361" cy:directed="1"/>
      <edge id="14111" label="11862 (interacts with) 13806" source="9653" target="9643" cy:directed="1"/>
      <edge id="14110" label="11862 (interacts with) 13856" source="9653" target="9642" cy:directed="1"/>
      <edge id="14109" label="11862 (interacts with) 15134" source="9653" target="9637" cy:directed="1"/>
      <edge id="14108" label="11862 (interacts with) 15423" source="9653" target="9634" cy:directed="1"/>
      <edge id="14107" label="11862 (interacts with) 17352" source="9653" target="9621" cy:directed="1"/>
      <edge id="14106" label="11862 (interacts with) 21009" source="9653" target="9605" cy:directed="1"/>
      <edge id="14105" label="11862 (interacts with) 22388" source="9653" target="9592" cy:directed="1"/>
      <edge id="14104" label="11862 (interacts with) 22773" source="9653" target="9588" cy:directed="1"/>
      <edge id="14103" label="11862 (interacts with) 24552" source="9653" target="9576" cy:directed="1"/>
      <edge id="14102" label="11862 (interacts with) 24621" source="9653" target="9574" cy:directed="1"/>
      <edge id="14101" label="11862 (interacts with) 24624" source="9653" target="9573" cy:directed="1"/>
      <edge id="14100" label="11862 (interacts with) 25893" source="9653" target="9568" cy:directed="1"/>
      <edge id="14099" label="11862 (interacts with) 25948" source="9653" target="9567" cy:directed="1"/>
      <edge id="14098" label="11862 (interacts with) 25970" source="9653" target="9565" cy:directed="1"/>
      <edge id="14097" label="11862 (interacts with) 27009" source="9653" target="9563" cy:directed="1"/>
      <edge id="14096" label="11862 (interacts with) 27282" source="9653" target="9561" cy:directed="1"/>
      <edge id="14095" label="11862 (interacts with) 27590" source="9653" target="9558" cy:directed="1"/>
      <edge id="14094" label="11862 (interacts with) 29313" source="9653" target="9550" cy:directed="1"/>
      <edge id="14093" label="11862 (interacts with) 29505" source="9653" target="9548" cy:directed="1"/>
      <edge id="14092" label="11862 (interacts with) 29576" source="9653" target="9545" cy:directed="1"/>
      <edge id="14091" label="11862 (interacts with) 30754" source="9653" target="9541" cy:directed="1"/>
      <edge id="14090" label="11862 (interacts with) 30980" source="9653" target="9540" cy:directed="1"/>
      <edge id="14089" label="11862 (interacts with) 31764" source="9653" target="9537" cy:directed="1"/>
      <edge id="14088" label="11862 (interacts with) 33295" source="9653" target="9531" cy:directed="1"/>
      <edge id="14087" label="11862 (interacts with) 33424" source="9653" target="9530" cy:directed="1"/>
      <edge id="14086" label="11862 (interacts with) 35934" source="9653" target="9517" cy:directed="1"/>
      <edge id="14085" label="11862 (interacts with) 36355" source="9653" target="9513" cy:directed="1"/>
      <edge id="14084" label="11862 (interacts with) 36996" source="9653" target="9507" cy:directed="1"/>
      <edge id="14083" label="11862 (interacts with) 37031" source="9653" target="9506" cy:directed="1"/>
      <edge id="14082" label="11862 (interacts with) 40511" source="9653" target="9491" cy:directed="1"/>
      <edge id="14081" label="11862 (interacts with) 40697" source="9653" target="9490" cy:directed="1"/>
      <edge id="14080" label="11862 (interacts with) 42454" source="9653" target="9485" cy:directed="1"/>
      <edge id="14079" label="11862 (interacts with) 42561" source="9653" target="9484" cy:directed="1"/>
      <edge id="14078" label="11862 (interacts with) 43388" source="9653" target="9476" cy:directed="1"/>
      <edge id="14077" label="11862 (interacts with) 43910" source="9653" target="9474" cy:directed="1"/>
      <edge id="14076" label="11862 (interacts with) 44037" source="9653" target="9473" cy:directed="1"/>
      <edge id="14075" label="11862 (interacts with) 44225" source="9653" target="9471" cy:directed="1"/>
      <edge id="14074" label="11862 (interacts with) 44609" source="9653" target="9466" cy:directed="1"/>
      <edge id="14073" label="11862 (interacts with) 44942" source="9653" target="9465" cy:directed="1"/>
      <edge id="14072" label="11862 (interacts with) 46316" source="9653" target="9458" cy:directed="1"/>
      <edge id="14071" label="11862 (interacts with) 47317" source="9653" target="9451" cy:directed="1"/>
      <edge id="14070" label="11862 (interacts with) 49059" source="9653" target="9445" cy:directed="1"/>
      <edge id="14069" label="11862 (interacts with) 49677" source="9653" target="9443" cy:directed="1"/>
      <edge id="14068" label="11862 (interacts with) 50330" source="9653" target="9440" cy:directed="1"/>
      <edge id="14067" label="11862 (interacts with) 50587" source="9653" target="9437" cy:directed="1"/>
      <edge id="14066" label="11862 (interacts with) 50938" source="9653" target="9434" cy:directed="1"/>
      <edge id="14065" label="11862 (interacts with) 50945" source="9653" target="9433" cy:directed="1"/>
      <edge id="14064" label="11862 (interacts with) 50953" source="9653" target="9432" cy:directed="1"/>
      <edge id="14063" label="11862 (interacts with) 52047" source="9653" target="9427" cy:directed="1"/>
      <edge id="14062" label="11862 (interacts with) 52795" source="9653" target="9420" cy:directed="1"/>
      <edge id="14061" label="11862 (interacts with) 53796" source="9653" target="9409" cy:directed="1"/>
      <edge id="14060" label="11862 (interacts with) 54715" source="9653" target="9407" cy:directed="1"/>
      <edge id="14059" label="11862 (interacts with) 54827" source="9653" target="9405" cy:directed="1"/>
      <edge id="14058" label="11862 (interacts with) 55319" source="9653" target="9404" cy:directed="1"/>
      <edge id="14057" label="11862 (interacts with) 56114" source="9653" target="9403" cy:directed="1"/>
      <edge id="14056" label="11862 (interacts with) 56549" source="9653" target="9400" cy:directed="1"/>
      <edge id="14055" label="11862 (interacts with) 57568" source="9653" target="9396" cy:directed="1"/>
      <edge id="14054" label="11862 (interacts with) 57613" source="9653" target="9395" cy:directed="1"/>
      <edge id="14053" label="11862 (interacts with) 58251" source="9653" target="9389" cy:directed="1"/>
      <edge id="14052" label="11862 (interacts with) 58260" source="9653" target="9388" cy:directed="1"/>
      <edge id="14051" label="11862 (interacts with) 58462" source="9653" target="9385" cy:directed="1"/>
      <edge id="14050" label="11862 (interacts with) 58680" source="9653" target="9382" cy:directed="1"/>
      <edge id="14049" label="11862 (interacts with) 58927" source="9653" target="9381" cy:directed="1"/>
      <edge id="14048" label="11862 (interacts with) 59368" source="9653" target="9379" cy:directed="1"/>
      <edge id="14047" label="11862 (interacts with) 59740" source="9653" target="9376" cy:directed="1"/>
      <edge id="14046" label="11862 (interacts with) 59960" source="9653" target="9375" cy:directed="1"/>
      <edge id="14045" label="11862 (interacts with) 61138" source="9653" target="9366" cy:directed="1"/>
      <edge id="14044" label="11862 (interacts with) 61440" source="9653" target="9361" cy:directed="1"/>
      <edge id="14043" label="11964 (interacts with) 13872" source="9652" target="9641" cy:directed="1"/>
      <edge id="14042" label="11964 (interacts with) 14278" source="9652" target="9638" cy:directed="1"/>
      <edge id="14041" label="11964 (interacts with) 16324" source="9652" target="9627" cy:directed="1"/>
      <edge id="14040" label="11964 (interacts with) 16801" source="9652" target="9625" cy:directed="1"/>
      <edge id="14039" label="11964 (interacts with) 17454" source="9652" target="9618" cy:directed="1"/>
      <edge id="14038" label="11964 (interacts with) 18026" source="9652" target="9615" cy:directed="1"/>
      <edge id="14037" label="11964 (interacts with) 19116" source="9652" target="9611" cy:directed="1"/>
      <edge id="14036" label="11964 (interacts with) 20429" source="9652" target="9607" cy:directed="1"/>
      <edge id="14035" label="11964 (interacts with) 21810" source="9652" target="9598" cy:directed="1"/>
      <edge id="14034" label="11964 (interacts with) 22034" source="9652" target="9596" cy:directed="1"/>
      <edge id="14033" label="11964 (interacts with) 23152" source="9652" target="9586" cy:directed="1"/>
      <edge id="14032" label="11964 (interacts with) 23974" source="9652" target="9581" cy:directed="1"/>
      <edge id="14031" label="11964 (interacts with) 23995" source="9652" target="9580" cy:directed="1"/>
      <edge id="14030" label="11964 (interacts with) 25956" source="9652" target="9566" cy:directed="1"/>
      <edge id="14029" label="11964 (interacts with) 27041" source="9652" target="9562" cy:directed="1"/>
      <edge id="14028" label="11964 (interacts with) 28666" source="9652" target="9554" cy:directed="1"/>
      <edge id="14027" label="11964 (interacts with) 29574" source="9652" target="9546" cy:directed="1"/>
      <edge id="14026" label="11964 (interacts with) 31244" source="9652" target="9538" cy:directed="1"/>
      <edge id="14025" label="11964 (interacts with) 32057" source="9652" target="9534" cy:directed="1"/>
      <edge id="14024" label="11964 (interacts with) 33854" source="9652" target="9528" cy:directed="1"/>
      <edge id="14023" label="11964 (interacts with) 35688" source="9652" target="9518" cy:directed="1"/>
      <edge id="14022" label="11964 (interacts with) 41276" source="9652" target="9489" cy:directed="1"/>
      <edge id="14021" label="11964 (interacts with) 41490" source="9652" target="9488" cy:directed="1"/>
      <edge id="14020" label="11964 (interacts with) 43081" source="9652" target="9480" cy:directed="1"/>
      <edge id="14019" label="11964 (interacts with) 43082" source="9652" target="9479" cy:directed="1"/>
      <edge id="14018" label="11964 (interacts with) 43638" source="9652" target="9475" cy:directed="1"/>
      <edge id="14017" label="11964 (interacts with) 44406" source="9652" target="9468" cy:directed="1"/>
      <edge id="14016" label="11964 (interacts with) 44439" source="9652" target="9467" cy:directed="1"/>
      <edge id="14015" label="11964 (interacts with) 46368" source="9652" target="9457" cy:directed="1"/>
      <edge id="14014" label="11964 (interacts with) 46809" source="9652" target="9453" cy:directed="1"/>
      <edge id="14013" label="11964 (interacts with) 49390" source="9652" target="9444" cy:directed="1"/>
      <edge id="14012" label="11964 (interacts with) 52050" source="9652" target="9426" cy:directed="1"/>
      <edge id="14011" label="11964 (interacts with) 52297" source="9652" target="9423" cy:directed="1"/>
      <edge id="14010" label="11964 (interacts with) 53029" source="9652" target="9417" cy:directed="1"/>
      <edge id="14009" label="11964 (interacts with) 53315" source="9652" target="9413" cy:directed="1"/>
      <edge id="14008" label="11964 (interacts with) 53628" source="9652" target="9410" cy:directed="1"/>
      <edge id="14007" label="11964 (interacts with) 54524" source="9652" target="9408" cy:directed="1"/>
      <edge id="14006" label="11964 (interacts with) 57192" source="9652" target="9398" cy:directed="1"/>
      <edge id="14005" label="11964 (interacts with) 57236" source="9652" target="9397" cy:directed="1"/>
      <edge id="14004" label="11964 (interacts with) 57813" source="9652" target="9392" cy:directed="1"/>
      <edge id="14003" label="11964 (interacts with) 58668" source="9652" target="9383" cy:directed="1"/>
      <edge id="14002" label="11964 (interacts with) 59604" source="9652" target="9378" cy:directed="1"/>
      <edge id="14001" label="11964 (interacts with) 60333" source="9652" target="9374" cy:directed="1"/>
      <edge id="14000" label="11964 (interacts with) 60382" source="9652" target="9373" cy:directed="1"/>
      <edge id="13999" label="11964 (interacts with) 60726" source="9652" target="9371" cy:directed="1"/>
      <edge id="13998" label="11964 (interacts with) 60987" source="9652" target="9369" cy:directed="1"/>
      <edge id="13997" label="11964 (interacts with) 61074" source="9652" target="9368" cy:directed="1"/>
      <edge id="13996" label="11964 (interacts with) 61630" source="9652" target="9359" cy:directed="1"/>
      <edge id="13995" label="11969 (interacts with) 12251" source="9651" target="9650" cy:directed="1"/>
      <edge id="13994" label="11969 (interacts with) 36976" source="9651" target="9508" cy:directed="1"/>
      <edge id="13993" label="11969 (interacts with) 38335" source="9651" target="9502" cy:directed="1"/>
      <edge id="13992" label="11969 (interacts with) 39551" source="9651" target="9497" cy:directed="1"/>
      <edge id="13991" label="11969 (interacts with) 40341" source="9651" target="9492" cy:directed="1"/>
      <edge id="13990" label="11969 (interacts with) 49998" source="9651" target="9442" cy:directed="1"/>
      <edge id="13989" label="11969 (interacts with) 53058" source="9651" target="9416" cy:directed="1"/>
      <edge id="13988" label="11969 (interacts with) 61756" source="9651" target="9356" cy:directed="1"/>
      <edge id="13987" label="12251 (interacts with) 24730" source="9650" target="9572" cy:directed="1"/>
      <edge id="13986" label="12251 (interacts with) 25019" source="9650" target="9571" cy:directed="1"/>
      <edge id="13985" label="12251 (interacts with) 29320" source="9650" target="9549" cy:directed="1"/>
      <edge id="13984" label="12251 (interacts with) 38335" source="9650" target="9502" cy:directed="1"/>
      <edge id="13983" label="12251 (interacts with) 39839" source="9650" target="9494" cy:directed="1"/>
      <edge id="13982" label="12251 (interacts with) 40341" source="9650" target="9492" cy:directed="1"/>
      <edge id="13981" label="12251 (interacts with) 43081" source="9650" target="9480" cy:directed="1"/>
      <edge id="13980" label="12251 (interacts with) 44037" source="9650" target="9473" cy:directed="1"/>
      <edge id="13979" label="12251 (interacts with) 44275" source="9650" target="9470" cy:directed="1"/>
      <edge id="13978" label="12251 (interacts with) 44969" source="9650" target="9464" cy:directed="1"/>
      <edge id="13977" label="12251 (interacts with) 46539" source="9650" target="9455" cy:directed="1"/>
      <edge id="13976" label="12251 (interacts with) 47484" source="9650" target="9450" cy:directed="1"/>
      <edge id="13975" label="12251 (interacts with) 50644" source="9650" target="9436" cy:directed="1"/>
      <edge id="13974" label="12251 (interacts with) 57979" source="9650" target="9391" cy:directed="1"/>
      <edge id="13973" label="12251 (interacts with) 58448" source="9650" target="9386" cy:directed="1"/>
      <edge id="13972" label="12251 (interacts with) 59705" source="9650" target="9377" cy:directed="1"/>
      <edge id="13971" label="12251 (interacts with) 61756" source="9650" target="9356" cy:directed="1"/>
      <edge id="13970" label="12251 (interacts with) 61838" source="9650" target="9354" cy:directed="1"/>
      <edge id="13969" label="12326 (interacts with) 13423" source="9649" target="9644" cy:directed="1"/>
      <edge id="13968" label="12326 (interacts with) 13856" source="9649" target="9642" cy:directed="1"/>
      <edge id="13967" label="12326 (interacts with) 15134" source="9649" target="9637" cy:directed="1"/>
      <edge id="13966" label="12326 (interacts with) 15135" source="9649" target="9636" cy:directed="1"/>
      <edge id="13965" label="12326 (interacts with) 21009" source="9649" target="9605" cy:directed="1"/>
      <edge id="13964" label="12326 (interacts with) 22173" source="9649" target="9595" cy:directed="1"/>
      <edge id="13963" label="12326 (interacts with) 22773" source="9649" target="9588" cy:directed="1"/>
      <edge id="13962" label="12326 (interacts with) 24354" source="9649" target="9577" cy:directed="1"/>
      <edge id="13961" label="12326 (interacts with) 25948" source="9649" target="9567" cy:directed="1"/>
      <edge id="13960" label="12326 (interacts with) 25970" source="9649" target="9565" cy:directed="1"/>
      <edge id="13959" label="12326 (interacts with) 29284" source="9649" target="9551" cy:directed="1"/>
      <edge id="13958" label="12326 (interacts with) 29313" source="9649" target="9550" cy:directed="1"/>
      <edge id="13957" label="12326 (interacts with) 30980" source="9649" target="9540" cy:directed="1"/>
      <edge id="13956" label="12326 (interacts with) 32929" source="9649" target="9533" cy:directed="1"/>
      <edge id="13955" label="12326 (interacts with) 40697" source="9649" target="9490" cy:directed="1"/>
      <edge id="13954" label="12326 (interacts with) 43910" source="9649" target="9474" cy:directed="1"/>
      <edge id="13953" label="12326 (interacts with) 44942" source="9649" target="9465" cy:directed="1"/>
      <edge id="13952" label="12326 (interacts with) 45463" source="9649" target="9462" cy:directed="1"/>
      <edge id="13951" label="12326 (interacts with) 47317" source="9649" target="9451" cy:directed="1"/>
      <edge id="13950" label="12326 (interacts with) 49677" source="9649" target="9443" cy:directed="1"/>
      <edge id="13949" label="12326 (interacts with) 50330" source="9649" target="9440" cy:directed="1"/>
      <edge id="13948" label="12326 (interacts with) 50587" source="9649" target="9437" cy:directed="1"/>
      <edge id="13947" label="12326 (interacts with) 52047" source="9649" target="9427" cy:directed="1"/>
      <edge id="13946" label="12326 (interacts with) 54827" source="9649" target="9405" cy:directed="1"/>
      <edge id="13945" label="12326 (interacts with) 57568" source="9649" target="9396" cy:directed="1"/>
      <edge id="13944" label="12326 (interacts with) 58462" source="9649" target="9385" cy:directed="1"/>
      <edge id="13943" label="12326 (interacts with) 59368" source="9649" target="9379" cy:directed="1"/>
      <edge id="13942" label="12326 (interacts with) 61138" source="9649" target="9366" cy:directed="1"/>
      <edge id="13941" label="12326 (interacts with) 61357" source="9649" target="9362" cy:directed="1"/>
      <edge id="13940" label="12326 (interacts with) 61797" source="9649" target="9355" cy:directed="1"/>
      <edge id="13939" label="12564 (interacts with) 17572" source="9648" target="9616" cy:directed="1"/>
      <edge id="13938" label="12564 (interacts with) 22034" source="9648" target="9596" cy:directed="1"/>
      <edge id="13937" label="12564 (interacts with) 31792" source="9648" target="9536" cy:directed="1"/>
      <edge id="13936" label="12564 (interacts with) 34074" source="9648" target="9526" cy:directed="1"/>
      <edge id="13935" label="12564 (interacts with) 35331" source="9648" target="9519" cy:directed="1"/>
      <edge id="13934" label="12564 (interacts with) 45666" source="9648" target="9461" cy:directed="1"/>
      <edge id="13933" label="12564 (interacts with) 53454" source="9648" target="9411" cy:directed="1"/>
      <edge id="13932" label="12564 (interacts with) 56385" source="9648" target="9401" cy:directed="1"/>
      <edge id="13931" label="12564 (interacts with) 58621" source="9648" target="9384" cy:directed="1"/>
      <edge id="13930" label="13273 (interacts with) 14278" source="9647" target="9638" cy:directed="1"/>
      <edge id="13929" label="13273 (interacts with) 21644" source="9647" target="9599" cy:directed="1"/>
      <edge id="13928" label="13273 (interacts with) 23119" source="9647" target="9587" cy:directed="1"/>
      <edge id="13927" label="13273 (interacts with) 23401" source="9647" target="9585" cy:directed="1"/>
      <edge id="13926" label="13273 (interacts with) 32984" source="9647" target="9532" cy:directed="1"/>
      <edge id="13925" label="13273 (interacts with) 33854" source="9647" target="9528" cy:directed="1"/>
      <edge id="13924" label="13273 (interacts with) 38223" source="9647" target="9503" cy:directed="1"/>
      <edge id="13923" label="13273 (interacts with) 39653" source="9647" target="9496" cy:directed="1"/>
      <edge id="13922" label="13273 (interacts with) 41276" source="9647" target="9489" cy:directed="1"/>
      <edge id="13921" label="13273 (interacts with) 43638" source="9647" target="9475" cy:directed="1"/>
      <edge id="13920" label="13273 (interacts with) 51574" source="9647" target="9430" cy:directed="1"/>
      <edge id="13919" label="13273 (interacts with) 52051" source="9647" target="9425" cy:directed="1"/>
      <edge id="13918" label="13273 (interacts with) 52150" source="9647" target="9424" cy:directed="1"/>
      <edge id="13917" label="13273 (interacts with) 53247" source="9647" target="9414" cy:directed="1"/>
      <edge id="13916" label="13342 (interacts with) 13872" source="9646" target="9641" cy:directed="1"/>
      <edge id="13915" label="13342 (interacts with) 16969" source="9646" target="9624" cy:directed="1"/>
      <edge id="13914" label="13342 (interacts with) 23152" source="9646" target="9586" cy:directed="1"/>
      <edge id="13913" label="13342 (interacts with) 23506" source="9646" target="9584" cy:directed="1"/>
      <edge id="13912" label="13342 (interacts with) 25956" source="9646" target="9566" cy:directed="1"/>
      <edge id="13911" label="13342 (interacts with) 26690" source="9646" target="9564" cy:directed="1"/>
      <edge id="13910" label="13342 (interacts with) 27041" source="9646" target="9562" cy:directed="1"/>
      <edge id="13909" label="13342 (interacts with) 29233" source="9646" target="9552" cy:directed="1"/>
      <edge id="13908" label="13342 (interacts with) 29574" source="9646" target="9546" cy:directed="1"/>
      <edge id="13907" label="13342 (interacts with) 34485" source="9646" target="9524" cy:directed="1"/>
      <edge id="13906" label="13342 (interacts with) 36732" source="9646" target="9509" cy:directed="1"/>
      <edge id="13905" label="13342 (interacts with) 37989" source="9646" target="9504" cy:directed="1"/>
      <edge id="13904" label="13342 (interacts with) 43082" source="9646" target="9479" cy:directed="1"/>
      <edge id="13903" label="13342 (interacts with) 44406" source="9646" target="9468" cy:directed="1"/>
      <edge id="13902" label="13342 (interacts with) 46426" source="9646" target="9456" cy:directed="1"/>
      <edge id="13901" label="13342 (interacts with) 50112" source="9646" target="9441" cy:directed="1"/>
      <edge id="13900" label="13342 (interacts with) 52297" source="9646" target="9423" cy:directed="1"/>
      <edge id="13899" label="13342 (interacts with) 53029" source="9646" target="9417" cy:directed="1"/>
      <edge id="13898" label="13342 (interacts with) 60382" source="9646" target="9373" cy:directed="1"/>
      <edge id="13897" label="13342 (interacts with) 60884" source="9646" target="9370" cy:directed="1"/>
      <edge id="13896" label="11656 (interacts with) 13342" source="9645" target="9646" cy:directed="1"/>
      <edge id="13895" label="11656 (interacts with) 26690" source="9645" target="9564" cy:directed="1"/>
      <edge id="13894" label="11656 (interacts with) 34485" source="9645" target="9524" cy:directed="1"/>
      <edge id="13893" label="11656 (interacts with) 50112" source="9645" target="9441" cy:directed="1"/>
      <edge id="13892" label="11656 (interacts with) 61628" source="9645" target="9360" cy:directed="1"/>
      <edge id="13891" label="13423 (interacts with) 13856" source="9644" target="9642" cy:directed="1"/>
      <edge id="13890" label="13423 (interacts with) 15134" source="9644" target="9637" cy:directed="1"/>
      <edge id="13889" label="13423 (interacts with) 15551" source="9644" target="9633" cy:directed="1"/>
      <edge id="13888" label="13423 (interacts with) 21009" source="9644" target="9605" cy:directed="1"/>
      <edge id="13887" label="13423 (interacts with) 22388" source="9644" target="9592" cy:directed="1"/>
      <edge id="13886" label="13423 (interacts with) 22773" source="9644" target="9588" cy:directed="1"/>
      <edge id="13885" label="13423 (interacts with) 24354" source="9644" target="9577" cy:directed="1"/>
      <edge id="13884" label="13423 (interacts with) 24552" source="9644" target="9576" cy:directed="1"/>
      <edge id="13883" label="13423 (interacts with) 25948" source="9644" target="9567" cy:directed="1"/>
      <edge id="13882" label="13423 (interacts with) 25970" source="9644" target="9565" cy:directed="1"/>
      <edge id="13881" label="13423 (interacts with) 29313" source="9644" target="9550" cy:directed="1"/>
      <edge id="13880" label="13423 (interacts with) 29505" source="9644" target="9548" cy:directed="1"/>
      <edge id="13879" label="13423 (interacts with) 29576" source="9644" target="9545" cy:directed="1"/>
      <edge id="13878" label="13423 (interacts with) 32929" source="9644" target="9533" cy:directed="1"/>
      <edge id="13877" label="13423 (interacts with) 36996" source="9644" target="9507" cy:directed="1"/>
      <edge id="13876" label="13423 (interacts with) 40511" source="9644" target="9491" cy:directed="1"/>
      <edge id="13875" label="13423 (interacts with) 40697" source="9644" target="9490" cy:directed="1"/>
      <edge id="13874" label="13423 (interacts with) 43910" source="9644" target="9474" cy:directed="1"/>
      <edge id="13873" label="13423 (interacts with) 44942" source="9644" target="9465" cy:directed="1"/>
      <edge id="13872" label="13423 (interacts with) 52047" source="9644" target="9427" cy:directed="1"/>
      <edge id="13871" label="13423 (interacts with) 53796" source="9644" target="9409" cy:directed="1"/>
      <edge id="13870" label="13423 (interacts with) 57568" source="9644" target="9396" cy:directed="1"/>
      <edge id="13869" label="13423 (interacts with) 59368" source="9644" target="9379" cy:directed="1"/>
      <edge id="13868" label="13423 (interacts with) 61138" source="9644" target="9366" cy:directed="1"/>
      <edge id="13867" label="13423 (interacts with) 61357" source="9644" target="9362" cy:directed="1"/>
      <edge id="13866" label="13423 (interacts with) 61797" source="9644" target="9355" cy:directed="1"/>
      <edge id="13865" label="13806 (interacts with) 13856" source="9643" target="9642" cy:directed="1"/>
      <edge id="13864" label="13806 (interacts with) 15423" source="9643" target="9634" cy:directed="1"/>
      <edge id="13863" label="13806 (interacts with) 22388" source="9643" target="9592" cy:directed="1"/>
      <edge id="13862" label="13806 (interacts with) 24552" source="9643" target="9576" cy:directed="1"/>
      <edge id="13861" label="13806 (interacts with) 27282" source="9643" target="9561" cy:directed="1"/>
      <edge id="13860" label="13806 (interacts with) 29505" source="9643" target="9548" cy:directed="1"/>
      <edge id="13859" label="13806 (interacts with) 29576" source="9643" target="9545" cy:directed="1"/>
      <edge id="13858" label="13806 (interacts with) 33295" source="9643" target="9531" cy:directed="1"/>
      <edge id="13857" label="13806 (interacts with) 33424" source="9643" target="9530" cy:directed="1"/>
      <edge id="13856" label="13806 (interacts with) 36355" source="9643" target="9513" cy:directed="1"/>
      <edge id="13855" label="13806 (interacts with) 36996" source="9643" target="9507" cy:directed="1"/>
      <edge id="13854" label="13806 (interacts with) 40511" source="9643" target="9491" cy:directed="1"/>
      <edge id="13853" label="13806 (interacts with) 44609" source="9643" target="9466" cy:directed="1"/>
      <edge id="13852" label="13806 (interacts with) 50938" source="9643" target="9434" cy:directed="1"/>
      <edge id="13851" label="13806 (interacts with) 50945" source="9643" target="9433" cy:directed="1"/>
      <edge id="13850" label="13806 (interacts with) 50953" source="9643" target="9432" cy:directed="1"/>
      <edge id="13849" label="13806 (interacts with) 52795" source="9643" target="9420" cy:directed="1"/>
      <edge id="13848" label="13806 (interacts with) 53796" source="9643" target="9409" cy:directed="1"/>
      <edge id="13847" label="13806 (interacts with) 55319" source="9643" target="9404" cy:directed="1"/>
      <edge id="13846" label="13806 (interacts with) 56114" source="9643" target="9403" cy:directed="1"/>
      <edge id="13845" label="13806 (interacts with) 57613" source="9643" target="9395" cy:directed="1"/>
      <edge id="13844" label="13806 (interacts with) 58260" source="9643" target="9388" cy:directed="1"/>
      <edge id="13843" label="13806 (interacts with) 61440" source="9643" target="9361" cy:directed="1"/>
      <edge id="13842" label="13856 (interacts with) 15134" source="9642" target="9637" cy:directed="1"/>
      <edge id="13841" label="13856 (interacts with) 21009" source="9642" target="9605" cy:directed="1"/>
      <edge id="13840" label="13856 (interacts with) 22388" source="9642" target="9592" cy:directed="1"/>
      <edge id="13839" label="13856 (interacts with) 22773" source="9642" target="9588" cy:directed="1"/>
      <edge id="13838" label="13856 (interacts with) 24552" source="9642" target="9576" cy:directed="1"/>
      <edge id="13837" label="13856 (interacts with) 24621" source="9642" target="9574" cy:directed="1"/>
      <edge id="13836" label="13856 (interacts with) 25948" source="9642" target="9567" cy:directed="1"/>
      <edge id="13835" label="13856 (interacts with) 25970" source="9642" target="9565" cy:directed="1"/>
      <edge id="13834" label="13856 (interacts with) 27282" source="9642" target="9561" cy:directed="1"/>
      <edge id="13833" label="13856 (interacts with) 27590" source="9642" target="9558" cy:directed="1"/>
      <edge id="13832" label="13856 (interacts with) 29313" source="9642" target="9550" cy:directed="1"/>
      <edge id="13831" label="13856 (interacts with) 29505" source="9642" target="9548" cy:directed="1"/>
      <edge id="13830" label="13856 (interacts with) 29576" source="9642" target="9545" cy:directed="1"/>
      <edge id="13829" label="13856 (interacts with) 30980" source="9642" target="9540" cy:directed="1"/>
      <edge id="13828" label="13856 (interacts with) 32929" source="9642" target="9533" cy:directed="1"/>
      <edge id="13827" label="13856 (interacts with) 33424" source="9642" target="9530" cy:directed="1"/>
      <edge id="13826" label="13856 (interacts with) 36996" source="9642" target="9507" cy:directed="1"/>
      <edge id="13825" label="13856 (interacts with) 40511" source="9642" target="9491" cy:directed="1"/>
      <edge id="13824" label="13856 (interacts with) 40697" source="9642" target="9490" cy:directed="1"/>
      <edge id="13823" label="13856 (interacts with) 42561" source="9642" target="9484" cy:directed="1"/>
      <edge id="13822" label="13856 (interacts with) 43910" source="9642" target="9474" cy:directed="1"/>
      <edge id="13821" label="13856 (interacts with) 44225" source="9642" target="9471" cy:directed="1"/>
      <edge id="13820" label="13856 (interacts with) 44942" source="9642" target="9465" cy:directed="1"/>
      <edge id="13819" label="13856 (interacts with) 49677" source="9642" target="9443" cy:directed="1"/>
      <edge id="13818" label="13856 (interacts with) 50587" source="9642" target="9437" cy:directed="1"/>
      <edge id="13817" label="13856 (interacts with) 52047" source="9642" target="9427" cy:directed="1"/>
      <edge id="13816" label="13856 (interacts with) 52795" source="9642" target="9420" cy:directed="1"/>
      <edge id="13815" label="13856 (interacts with) 53796" source="9642" target="9409" cy:directed="1"/>
      <edge id="13814" label="13856 (interacts with) 55319" source="9642" target="9404" cy:directed="1"/>
      <edge id="13813" label="13856 (interacts with) 57568" source="9642" target="9396" cy:directed="1"/>
      <edge id="13812" label="13856 (interacts with) 57613" source="9642" target="9395" cy:directed="1"/>
      <edge id="13811" label="13856 (interacts with) 58260" source="9642" target="9388" cy:directed="1"/>
      <edge id="13810" label="13856 (interacts with) 58462" source="9642" target="9385" cy:directed="1"/>
      <edge id="13809" label="13856 (interacts with) 58927" source="9642" target="9381" cy:directed="1"/>
      <edge id="13808" label="13856 (interacts with) 59368" source="9642" target="9379" cy:directed="1"/>
      <edge id="13807" label="13856 (interacts with) 61138" source="9642" target="9366" cy:directed="1"/>
      <edge id="13806" label="13856 (interacts with) 61357" source="9642" target="9362" cy:directed="1"/>
      <edge id="13805" label="13856 (interacts with) 61440" source="9642" target="9361" cy:directed="1"/>
      <edge id="13804" label="13872 (interacts with) 13900" source="9641" target="9639" cy:directed="1"/>
      <edge id="13803" label="13872 (interacts with) 15552" source="9641" target="9632" cy:directed="1"/>
      <edge id="13802" label="13872 (interacts with) 16324" source="9641" target="9627" cy:directed="1"/>
      <edge id="13801" label="13872 (interacts with) 16801" source="9641" target="9625" cy:directed="1"/>
      <edge id="13800" label="13872 (interacts with) 17454" source="9641" target="9618" cy:directed="1"/>
      <edge id="13799" label="13872 (interacts with) 18026" source="9641" target="9615" cy:directed="1"/>
      <edge id="13798" label="13872 (interacts with) 19116" source="9641" target="9611" cy:directed="1"/>
      <edge id="13797" label="13872 (interacts with) 20429" source="9641" target="9607" cy:directed="1"/>
      <edge id="13796" label="13872 (interacts with) 21037" source="9641" target="9604" cy:directed="1"/>
      <edge id="13795" label="13872 (interacts with) 23152" source="9641" target="9586" cy:directed="1"/>
      <edge id="13794" label="13872 (interacts with) 23506" source="9641" target="9584" cy:directed="1"/>
      <edge id="13793" label="13872 (interacts with) 23995" source="9641" target="9580" cy:directed="1"/>
      <edge id="13792" label="13872 (interacts with) 24554" source="9641" target="9575" cy:directed="1"/>
      <edge id="13791" label="13872 (interacts with) 25956" source="9641" target="9566" cy:directed="1"/>
      <edge id="13790" label="13872 (interacts with) 27041" source="9641" target="9562" cy:directed="1"/>
      <edge id="13789" label="13872 (interacts with) 28226" source="9641" target="9557" cy:directed="1"/>
      <edge id="13788" label="13872 (interacts with) 28666" source="9641" target="9554" cy:directed="1"/>
      <edge id="13787" label="13872 (interacts with) 29233" source="9641" target="9552" cy:directed="1"/>
      <edge id="13786" label="13872 (interacts with) 29529" source="9641" target="9547" cy:directed="1"/>
      <edge id="13785" label="13872 (interacts with) 29574" source="9641" target="9546" cy:directed="1"/>
      <edge id="13784" label="13872 (interacts with) 31244" source="9641" target="9538" cy:directed="1"/>
      <edge id="13783" label="13872 (interacts with) 32057" source="9641" target="9534" cy:directed="1"/>
      <edge id="13782" label="13872 (interacts with) 34277" source="9641" target="9525" cy:directed="1"/>
      <edge id="13781" label="13872 (interacts with) 34485" source="9641" target="9524" cy:directed="1"/>
      <edge id="13780" label="13872 (interacts with) 35688" source="9641" target="9518" cy:directed="1"/>
      <edge id="13779" label="13872 (interacts with) 36005" source="9641" target="9516" cy:directed="1"/>
      <edge id="13778" label="13872 (interacts with) 36358" source="9641" target="9512" cy:directed="1"/>
      <edge id="13777" label="13872 (interacts with) 37989" source="9641" target="9504" cy:directed="1"/>
      <edge id="13776" label="13872 (interacts with) 41490" source="9641" target="9488" cy:directed="1"/>
      <edge id="13775" label="13872 (interacts with) 41638" source="9641" target="9487" cy:directed="1"/>
      <edge id="13774" label="13872 (interacts with) 43082" source="9641" target="9479" cy:directed="1"/>
      <edge id="13773" label="13872 (interacts with) 44379" source="9641" target="9469" cy:directed="1"/>
      <edge id="13772" label="13872 (interacts with) 44406" source="9641" target="9468" cy:directed="1"/>
      <edge id="13771" label="13872 (interacts with) 46426" source="9641" target="9456" cy:directed="1"/>
      <edge id="13770" label="13872 (interacts with) 46809" source="9641" target="9453" cy:directed="1"/>
      <edge id="13769" label="13872 (interacts with) 47256" source="9641" target="9452" cy:directed="1"/>
      <edge id="13768" label="13872 (interacts with) 49390" source="9641" target="9444" cy:directed="1"/>
      <edge id="13767" label="13872 (interacts with) 50515" source="9641" target="9438" cy:directed="1"/>
      <edge id="13766" label="13872 (interacts with) 52050" source="9641" target="9426" cy:directed="1"/>
      <edge id="13765" label="13872 (interacts with) 52297" source="9641" target="9423" cy:directed="1"/>
      <edge id="13764" label="13872 (interacts with) 53029" source="9641" target="9417" cy:directed="1"/>
      <edge id="13763" label="13872 (interacts with) 53122" source="9641" target="9415" cy:directed="1"/>
      <edge id="13762" label="13872 (interacts with) 53628" source="9641" target="9410" cy:directed="1"/>
      <edge id="13761" label="13872 (interacts with) 54524" source="9641" target="9408" cy:directed="1"/>
      <edge id="13760" label="13872 (interacts with) 57192" source="9641" target="9398" cy:directed="1"/>
      <edge id="13759" label="13872 (interacts with) 57236" source="9641" target="9397" cy:directed="1"/>
      <edge id="13758" label="13872 (interacts with) 57984" source="9641" target="9390" cy:directed="1"/>
      <edge id="13757" label="13872 (interacts with) 58668" source="9641" target="9383" cy:directed="1"/>
      <edge id="13756" label="13872 (interacts with) 59350" source="9641" target="9380" cy:directed="1"/>
      <edge id="13755" label="13872 (interacts with) 59604" source="9641" target="9378" cy:directed="1"/>
      <edge id="13754" label="13872 (interacts with) 60382" source="9641" target="9373" cy:directed="1"/>
      <edge id="13753" label="13872 (interacts with) 60726" source="9641" target="9371" cy:directed="1"/>
      <edge id="13752" label="13872 (interacts with) 60884" source="9641" target="9370" cy:directed="1"/>
      <edge id="13751" label="13872 (interacts with) 60987" source="9641" target="9369" cy:directed="1"/>
      <edge id="13750" label="13872 (interacts with) 61074" source="9641" target="9368" cy:directed="1"/>
      <edge id="13749" label="13887 (interacts with) 22229" source="9640" target="9594" cy:directed="1"/>
      <edge id="13748" label="13887 (interacts with) 25319" source="9640" target="9570" cy:directed="1"/>
      <edge id="13747" label="13887 (interacts with) 25433" source="9640" target="9569" cy:directed="1"/>
      <edge id="13746" label="13887 (interacts with) 28226" source="9640" target="9557" cy:directed="1"/>
      <edge id="13745" label="13887 (interacts with) 30380" source="9640" target="9542" cy:directed="1"/>
      <edge id="13744" label="13887 (interacts with) 35031" source="9640" target="9521" cy:directed="1"/>
      <edge id="13743" label="13887 (interacts with) 36349" source="9640" target="9514" cy:directed="1"/>
      <edge id="13742" label="13887 (interacts with) 47256" source="9640" target="9452" cy:directed="1"/>
      <edge id="13741" label="13887 (interacts with) 50515" source="9640" target="9438" cy:directed="1"/>
      <edge id="13740" label="13900 (interacts with) 15552" source="9639" target="9632" cy:directed="1"/>
      <edge id="13739" label="13900 (interacts with) 17454" source="9639" target="9618" cy:directed="1"/>
      <edge id="13738" label="13900 (interacts with) 21037" source="9639" target="9604" cy:directed="1"/>
      <edge id="13737" label="13900 (interacts with) 24130" source="9639" target="9579" cy:directed="1"/>
      <edge id="13736" label="13900 (interacts with) 25956" source="9639" target="9566" cy:directed="1"/>
      <edge id="13735" label="13900 (interacts with) 28226" source="9639" target="9557" cy:directed="1"/>
      <edge id="13734" label="13900 (interacts with) 29574" source="9639" target="9546" cy:directed="1"/>
      <edge id="13733" label="13900 (interacts with) 34485" source="9639" target="9524" cy:directed="1"/>
      <edge id="13732" label="13900 (interacts with) 36005" source="9639" target="9516" cy:directed="1"/>
      <edge id="13731" label="13900 (interacts with) 36358" source="9639" target="9512" cy:directed="1"/>
      <edge id="13730" label="13900 (interacts with) 37989" source="9639" target="9504" cy:directed="1"/>
      <edge id="13729" label="13900 (interacts with) 38566" source="9639" target="9500" cy:directed="1"/>
      <edge id="13728" label="13900 (interacts with) 43346" source="9639" target="9477" cy:directed="1"/>
      <edge id="13727" label="13900 (interacts with) 47256" source="9639" target="9452" cy:directed="1"/>
      <edge id="13726" label="13900 (interacts with) 48459" source="9639" target="9446" cy:directed="1"/>
      <edge id="13725" label="13900 (interacts with) 49998" source="9639" target="9442" cy:directed="1"/>
      <edge id="13724" label="13900 (interacts with) 53122" source="9639" target="9415" cy:directed="1"/>
      <edge id="13723" label="14278 (interacts with) 16324" source="9638" target="9627" cy:directed="1"/>
      <edge id="13722" label="14278 (interacts with) 17454" source="9638" target="9618" cy:directed="1"/>
      <edge id="13721" label="14278 (interacts with) 17513" source="9638" target="9617" cy:directed="1"/>
      <edge id="13720" label="14278 (interacts with) 18026" source="9638" target="9615" cy:directed="1"/>
      <edge id="13719" label="14278 (interacts with) 20429" source="9638" target="9607" cy:directed="1"/>
      <edge id="13718" label="14278 (interacts with) 22034" source="9638" target="9596" cy:directed="1"/>
      <edge id="13717" label="14278 (interacts with) 23119" source="9638" target="9587" cy:directed="1"/>
      <edge id="13716" label="14278 (interacts with) 23995" source="9638" target="9580" cy:directed="1"/>
      <edge id="13715" label="14278 (interacts with) 27041" source="9638" target="9562" cy:directed="1"/>
      <edge id="13714" label="14278 (interacts with) 29233" source="9638" target="9552" cy:directed="1"/>
      <edge id="13713" label="14278 (interacts with) 32057" source="9638" target="9534" cy:directed="1"/>
      <edge id="13712" label="14278 (interacts with) 33854" source="9638" target="9528" cy:directed="1"/>
      <edge id="13711" label="14278 (interacts with) 33992" source="9638" target="9527" cy:directed="1"/>
      <edge id="13710" label="14278 (interacts with) 34277" source="9638" target="9525" cy:directed="1"/>
      <edge id="13709" label="14278 (interacts with) 35688" source="9638" target="9518" cy:directed="1"/>
      <edge id="13708" label="14278 (interacts with) 41276" source="9638" target="9489" cy:directed="1"/>
      <edge id="13707" label="14278 (interacts with) 41490" source="9638" target="9488" cy:directed="1"/>
      <edge id="13706" label="14278 (interacts with) 43082" source="9638" target="9479" cy:directed="1"/>
      <edge id="13705" label="14278 (interacts with) 43638" source="9638" target="9475" cy:directed="1"/>
      <edge id="13704" label="14278 (interacts with) 46809" source="9638" target="9453" cy:directed="1"/>
      <edge id="13703" label="14278 (interacts with) 49390" source="9638" target="9444" cy:directed="1"/>
      <edge id="13702" label="14278 (interacts with) 52051" source="9638" target="9425" cy:directed="1"/>
      <edge id="13701" label="14278 (interacts with) 52150" source="9638" target="9424" cy:directed="1"/>
      <edge id="13700" label="14278 (interacts with) 53029" source="9638" target="9417" cy:directed="1"/>
      <edge id="13699" label="14278 (interacts with) 57748" source="9638" target="9393" cy:directed="1"/>
      <edge id="13698" label="14278 (interacts with) 57984" source="9638" target="9390" cy:directed="1"/>
      <edge id="13697" label="14278 (interacts with) 58668" source="9638" target="9383" cy:directed="1"/>
      <edge id="13696" label="14278 (interacts with) 60726" source="9638" target="9371" cy:directed="1"/>
      <edge id="13695" label="14278 (interacts with) 60987" source="9638" target="9369" cy:directed="1"/>
      <edge id="13694" label="14278 (interacts with) 61074" source="9638" target="9368" cy:directed="1"/>
      <edge id="13693" label="15134 (interacts with) 15135" source="9637" target="9636" cy:directed="1"/>
      <edge id="13692" label="15134 (interacts with) 15551" source="9637" target="9633" cy:directed="1"/>
      <edge id="13691" label="15134 (interacts with) 17118" source="9637" target="9622" cy:directed="1"/>
      <edge id="13690" label="15134 (interacts with) 21009" source="9637" target="9605" cy:directed="1"/>
      <edge id="13689" label="15134 (interacts with) 22173" source="9637" target="9595" cy:directed="1"/>
      <edge id="13688" label="15134 (interacts with) 22773" source="9637" target="9588" cy:directed="1"/>
      <edge id="13687" label="15134 (interacts with) 24354" source="9637" target="9577" cy:directed="1"/>
      <edge id="13686" label="15134 (interacts with) 24552" source="9637" target="9576" cy:directed="1"/>
      <edge id="13685" label="15134 (interacts with) 25948" source="9637" target="9567" cy:directed="1"/>
      <edge id="13684" label="15134 (interacts with) 25970" source="9637" target="9565" cy:directed="1"/>
      <edge id="13683" label="15134 (interacts with) 27009" source="9637" target="9563" cy:directed="1"/>
      <edge id="13682" label="15134 (interacts with) 29284" source="9637" target="9551" cy:directed="1"/>
      <edge id="13681" label="15134 (interacts with) 29313" source="9637" target="9550" cy:directed="1"/>
      <edge id="13680" label="15134 (interacts with) 29576" source="9637" target="9545" cy:directed="1"/>
      <edge id="13679" label="15134 (interacts with) 32929" source="9637" target="9533" cy:directed="1"/>
      <edge id="13678" label="15134 (interacts with) 36996" source="9637" target="9507" cy:directed="1"/>
      <edge id="13677" label="15134 (interacts with) 40697" source="9637" target="9490" cy:directed="1"/>
      <edge id="13676" label="15134 (interacts with) 43910" source="9637" target="9474" cy:directed="1"/>
      <edge id="13675" label="15134 (interacts with) 44225" source="9637" target="9471" cy:directed="1"/>
      <edge id="13674" label="15134 (interacts with) 44942" source="9637" target="9465" cy:directed="1"/>
      <edge id="13673" label="15134 (interacts with) 45463" source="9637" target="9462" cy:directed="1"/>
      <edge id="13672" label="15134 (interacts with) 46316" source="9637" target="9458" cy:directed="1"/>
      <edge id="13671" label="15134 (interacts with) 47317" source="9637" target="9451" cy:directed="1"/>
      <edge id="13670" label="15134 (interacts with) 49677" source="9637" target="9443" cy:directed="1"/>
      <edge id="13669" label="15134 (interacts with) 50330" source="9637" target="9440" cy:directed="1"/>
      <edge id="13668" label="15134 (interacts with) 50587" source="9637" target="9437" cy:directed="1"/>
      <edge id="13667" label="15134 (interacts with) 52047" source="9637" target="9427" cy:directed="1"/>
      <edge id="13666" label="15134 (interacts with) 57568" source="9637" target="9396" cy:directed="1"/>
      <edge id="13665" label="15134 (interacts with) 59368" source="9637" target="9379" cy:directed="1"/>
      <edge id="13664" label="15134 (interacts with) 59960" source="9637" target="9375" cy:directed="1"/>
      <edge id="13663" label="15134 (interacts with) 61138" source="9637" target="9366" cy:directed="1"/>
      <edge id="13662" label="15134 (interacts with) 61357" source="9637" target="9362" cy:directed="1"/>
      <edge id="13661" label="15134 (interacts with) 61797" source="9637" target="9355" cy:directed="1"/>
      <edge id="13660" label="15135 (interacts with) 17118" source="9636" target="9622" cy:directed="1"/>
      <edge id="13659" label="15135 (interacts with) 22173" source="9636" target="9595" cy:directed="1"/>
      <edge id="13658" label="15135 (interacts with) 29284" source="9636" target="9551" cy:directed="1"/>
      <edge id="13657" label="15135 (interacts with) 31025" source="9636" target="9539" cy:directed="1"/>
      <edge id="13656" label="15135 (interacts with) 45463" source="9636" target="9462" cy:directed="1"/>
      <edge id="13655" label="15135 (interacts with) 57568" source="9636" target="9396" cy:directed="1"/>
      <edge id="13654" label="15135 (interacts with) 61357" source="9636" target="9362" cy:directed="1"/>
      <edge id="13653" label="15135 (interacts with) 61797" source="9636" target="9355" cy:directed="1"/>
      <edge id="13652" label="15343 (interacts with) 17358" source="9635" target="9620" cy:directed="1"/>
      <edge id="13651" label="15343 (interacts with) 24552" source="9635" target="9576" cy:directed="1"/>
      <edge id="13650" label="15343 (interacts with) 27009" source="9635" target="9563" cy:directed="1"/>
      <edge id="13649" label="15343 (interacts with) 33295" source="9635" target="9531" cy:directed="1"/>
      <edge id="13648" label="15343 (interacts with) 35934" source="9635" target="9517" cy:directed="1"/>
      <edge id="13647" label="15343 (interacts with) 36996" source="9635" target="9507" cy:directed="1"/>
      <edge id="13646" label="15343 (interacts with) 39361" source="9635" target="9498" cy:directed="1"/>
      <edge id="13645" label="15343 (interacts with) 40330" source="9635" target="9493" cy:directed="1"/>
      <edge id="13644" label="15343 (interacts with) 50945" source="9635" target="9433" cy:directed="1"/>
      <edge id="13643" label="15343 (interacts with) 50953" source="9635" target="9432" cy:directed="1"/>
      <edge id="13642" label="15343 (interacts with) 54715" source="9635" target="9407" cy:directed="1"/>
      <edge id="13641" label="15343 (interacts with) 61172" source="9635" target="9365" cy:directed="1"/>
      <edge id="13640" label="15423 (interacts with) 17352" source="9634" target="9621" cy:directed="1"/>
      <edge id="13639" label="15423 (interacts with) 19343" source="9634" target="9610" cy:directed="1"/>
      <edge id="13638" label="15423 (interacts with) 21281" source="9634" target="9603" cy:directed="1"/>
      <edge id="13637" label="15423 (interacts with) 22388" source="9634" target="9592" cy:directed="1"/>
      <edge id="13636" label="15423 (interacts with) 24552" source="9634" target="9576" cy:directed="1"/>
      <edge id="13635" label="15423 (interacts with) 24621" source="9634" target="9574" cy:directed="1"/>
      <edge id="13634" label="15423 (interacts with) 25019" source="9634" target="9571" cy:directed="1"/>
      <edge id="13633" label="15423 (interacts with) 25893" source="9634" target="9568" cy:directed="1"/>
      <edge id="13632" label="15423 (interacts with) 27282" source="9634" target="9561" cy:directed="1"/>
      <edge id="13631" label="15423 (interacts with) 27590" source="9634" target="9558" cy:directed="1"/>
      <edge id="13630" label="15423 (interacts with) 29320" source="9634" target="9549" cy:directed="1"/>
      <edge id="13629" label="15423 (interacts with) 29505" source="9634" target="9548" cy:directed="1"/>
      <edge id="13628" label="15423 (interacts with) 29576" source="9634" target="9545" cy:directed="1"/>
      <edge id="13627" label="15423 (interacts with) 31764" source="9634" target="9537" cy:directed="1"/>
      <edge id="13626" label="15423 (interacts with) 33295" source="9634" target="9531" cy:directed="1"/>
      <edge id="13625" label="15423 (interacts with) 33439" source="9634" target="9529" cy:directed="1"/>
      <edge id="13624" label="15423 (interacts with) 35934" source="9634" target="9517" cy:directed="1"/>
      <edge id="13623" label="15423 (interacts with) 36355" source="9634" target="9513" cy:directed="1"/>
      <edge id="13622" label="15423 (interacts with) 36495" source="9634" target="9510" cy:directed="1"/>
      <edge id="13621" label="15423 (interacts with) 37031" source="9634" target="9506" cy:directed="1"/>
      <edge id="13620" label="15423 (interacts with) 39839" source="9634" target="9494" cy:directed="1"/>
      <edge id="13619" label="15423 (interacts with) 40511" source="9634" target="9491" cy:directed="1"/>
      <edge id="13618" label="15423 (interacts with) 42454" source="9634" target="9485" cy:directed="1"/>
      <edge id="13617" label="15423 (interacts with) 42561" source="9634" target="9484" cy:directed="1"/>
      <edge id="13616" label="15423 (interacts with) 42597" source="9634" target="9483" cy:directed="1"/>
      <edge id="13615" label="15423 (interacts with) 44037" source="9634" target="9473" cy:directed="1"/>
      <edge id="13614" label="15423 (interacts with) 44609" source="9634" target="9466" cy:directed="1"/>
      <edge id="13613" label="15423 (interacts with) 46261" source="9634" target="9459" cy:directed="1"/>
      <edge id="13612" label="15423 (interacts with) 47690" source="9634" target="9449" cy:directed="1"/>
      <edge id="13611" label="15423 (interacts with) 49059" source="9634" target="9445" cy:directed="1"/>
      <edge id="13610" label="15423 (interacts with) 50938" source="9634" target="9434" cy:directed="1"/>
      <edge id="13609" label="15423 (interacts with) 50945" source="9634" target="9433" cy:directed="1"/>
      <edge id="13608" label="15423 (interacts with) 52795" source="9634" target="9420" cy:directed="1"/>
      <edge id="13607" label="15423 (interacts with) 53796" source="9634" target="9409" cy:directed="1"/>
      <edge id="13606" label="15423 (interacts with) 55319" source="9634" target="9404" cy:directed="1"/>
      <edge id="13605" label="15423 (interacts with) 56114" source="9634" target="9403" cy:directed="1"/>
      <edge id="13604" label="15423 (interacts with) 57613" source="9634" target="9395" cy:directed="1"/>
      <edge id="13603" label="15423 (interacts with) 58260" source="9634" target="9388" cy:directed="1"/>
      <edge id="13602" label="15423 (interacts with) 58448" source="9634" target="9386" cy:directed="1"/>
      <edge id="13601" label="15423 (interacts with) 58927" source="9634" target="9381" cy:directed="1"/>
      <edge id="13600" label="15423 (interacts with) 59705" source="9634" target="9377" cy:directed="1"/>
      <edge id="13599" label="15423 (interacts with) 59740" source="9634" target="9376" cy:directed="1"/>
      <edge id="13598" label="15423 (interacts with) 61440" source="9634" target="9361" cy:directed="1"/>
      <edge id="13597" label="15423 (interacts with) 61838" source="9634" target="9354" cy:directed="1"/>
      <edge id="13596" label="15551 (interacts with) 17118" source="9633" target="9622" cy:directed="1"/>
      <edge id="13595" label="15551 (interacts with) 22773" source="9633" target="9588" cy:directed="1"/>
      <edge id="13594" label="15551 (interacts with) 32929" source="9633" target="9533" cy:directed="1"/>
      <edge id="13593" label="15551 (interacts with) 39361" source="9633" target="9498" cy:directed="1"/>
      <edge id="13592" label="15551 (interacts with) 43323" source="9633" target="9478" cy:directed="1"/>
      <edge id="13591" label="15551 (interacts with) 43910" source="9633" target="9474" cy:directed="1"/>
      <edge id="13590" label="15551 (interacts with) 44942" source="9633" target="9465" cy:directed="1"/>
      <edge id="13589" label="15551 (interacts with) 45463" source="9633" target="9462" cy:directed="1"/>
      <edge id="13588" label="15551 (interacts with) 57568" source="9633" target="9396" cy:directed="1"/>
      <edge id="13587" label="15551 (interacts with) 59960" source="9633" target="9375" cy:directed="1"/>
      <edge id="13586" label="15551 (interacts with) 61357" source="9633" target="9362" cy:directed="1"/>
      <edge id="13585" label="15551 (interacts with) 61797" source="9633" target="9355" cy:directed="1"/>
      <edge id="13584" label="15552 (interacts with) 16969" source="9632" target="9624" cy:directed="1"/>
      <edge id="13583" label="15552 (interacts with) 17454" source="9632" target="9618" cy:directed="1"/>
      <edge id="13582" label="15552 (interacts with) 21037" source="9632" target="9604" cy:directed="1"/>
      <edge id="13581" label="15552 (interacts with) 24130" source="9632" target="9579" cy:directed="1"/>
      <edge id="13580" label="15552 (interacts with) 24140" source="9632" target="9578" cy:directed="1"/>
      <edge id="13579" label="15552 (interacts with) 25956" source="9632" target="9566" cy:directed="1"/>
      <edge id="13578" label="15552 (interacts with) 28226" source="9632" target="9557" cy:directed="1"/>
      <edge id="13577" label="15552 (interacts with) 28556" source="9632" target="9555" cy:directed="1"/>
      <edge id="13576" label="15552 (interacts with) 29574" source="9632" target="9546" cy:directed="1"/>
      <edge id="13575" label="15552 (interacts with) 33992" source="9632" target="9527" cy:directed="1"/>
      <edge id="13574" label="15552 (interacts with) 34485" source="9632" target="9524" cy:directed="1"/>
      <edge id="13573" label="15552 (interacts with) 35688" source="9632" target="9518" cy:directed="1"/>
      <edge id="13572" label="15552 (interacts with) 36005" source="9632" target="9516" cy:directed="1"/>
      <edge id="13571" label="15552 (interacts with) 36358" source="9632" target="9512" cy:directed="1"/>
      <edge id="13570" label="15552 (interacts with) 37989" source="9632" target="9504" cy:directed="1"/>
      <edge id="13569" label="15552 (interacts with) 38566" source="9632" target="9500" cy:directed="1"/>
      <edge id="13568" label="15552 (interacts with) 43346" source="9632" target="9477" cy:directed="1"/>
      <edge id="13567" label="15552 (interacts with) 44379" source="9632" target="9469" cy:directed="1"/>
      <edge id="13566" label="15552 (interacts with) 44406" source="9632" target="9468" cy:directed="1"/>
      <edge id="13565" label="15552 (interacts with) 47256" source="9632" target="9452" cy:directed="1"/>
      <edge id="13564" label="15552 (interacts with) 49390" source="9632" target="9444" cy:directed="1"/>
      <edge id="13563" label="15552 (interacts with) 53029" source="9632" target="9417" cy:directed="1"/>
      <edge id="13562" label="15552 (interacts with) 53122" source="9632" target="9415" cy:directed="1"/>
      <edge id="13561" label="15552 (interacts with) 57748" source="9632" target="9393" cy:directed="1"/>
      <edge id="13560" label="15552 (interacts with) 57984" source="9632" target="9390" cy:directed="1"/>
      <edge id="13559" label="15552 (interacts with) 58668" source="9632" target="9383" cy:directed="1"/>
      <edge id="13558" label="15552 (interacts with) 59350" source="9632" target="9380" cy:directed="1"/>
      <edge id="13557" label="15552 (interacts with) 59604" source="9632" target="9378" cy:directed="1"/>
      <edge id="13556" label="15552 (interacts with) 60884" source="9632" target="9370" cy:directed="1"/>
      <edge id="13555" label="14324 (interacts with) 16032" source="9631" target="9630" cy:directed="1"/>
      <edge id="13554" label="14324 (interacts with) 22251" source="9631" target="9593" cy:directed="1"/>
      <edge id="13553" label="14324 (interacts with) 25433" source="9631" target="9569" cy:directed="1"/>
      <edge id="13552" label="16032 (interacts with) 19116" source="9630" target="9611" cy:directed="1"/>
      <edge id="13551" label="16032 (interacts with) 21285" source="9630" target="9602" cy:directed="1"/>
      <edge id="13550" label="16032 (interacts with) 22251" source="9630" target="9593" cy:directed="1"/>
      <edge id="13549" label="16032 (interacts with) 23152" source="9630" target="9586" cy:directed="1"/>
      <edge id="13548" label="16032 (interacts with) 46368" source="9630" target="9457" cy:directed="1"/>
      <edge id="13547" label="16032 (interacts with) 53315" source="9630" target="9413" cy:directed="1"/>
      <edge id="13546" label="16032 (interacts with) 57192" source="9630" target="9398" cy:directed="1"/>
      <edge id="13545" label="16032 (interacts with) 57236" source="9630" target="9397" cy:directed="1"/>
      <edge id="13544" label="16058 (interacts with) 18921" source="9629" target="9613" cy:directed="1"/>
      <edge id="13543" label="16058 (interacts with) 20497" source="9629" target="9606" cy:directed="1"/>
      <edge id="13542" label="16058 (interacts with) 23974" source="9629" target="9581" cy:directed="1"/>
      <edge id="13541" label="16058 (interacts with) 27330" source="9629" target="9560" cy:directed="1"/>
      <edge id="13540" label="16058 (interacts with) 38223" source="9629" target="9503" cy:directed="1"/>
      <edge id="13539" label="16058 (interacts with) 39653" source="9629" target="9496" cy:directed="1"/>
      <edge id="13538" label="16058 (interacts with) 42327" source="9629" target="9486" cy:directed="1"/>
      <edge id="13537" label="16058 (interacts with) 42907" source="9629" target="9482" cy:directed="1"/>
      <edge id="13536" label="16058 (interacts with) 44117" source="9629" target="9472" cy:directed="1"/>
      <edge id="13535" label="16058 (interacts with) 51574" source="9629" target="9430" cy:directed="1"/>
      <edge id="13534" label="16058 (interacts with) 51824" source="9629" target="9429" cy:directed="1"/>
      <edge id="13533" label="16058 (interacts with) 52051" source="9629" target="9425" cy:directed="1"/>
      <edge id="13532" label="16058 (interacts with) 52150" source="9629" target="9424" cy:directed="1"/>
      <edge id="13531" label="16058 (interacts with) 52568" source="9629" target="9422" cy:directed="1"/>
      <edge id="13530" label="16058 (interacts with) 57703" source="9629" target="9394" cy:directed="1"/>
      <edge id="13529" label="16058 (interacts with) 61630" source="9629" target="9359" cy:directed="1"/>
      <edge id="13528" label="16098 (interacts with) 16561" source="9628" target="9626" cy:directed="1"/>
      <edge id="13527" label="16098 (interacts with) 21281" source="9628" target="9603" cy:directed="1"/>
      <edge id="13526" label="16098 (interacts with) 25019" source="9628" target="9571" cy:directed="1"/>
      <edge id="13525" label="16098 (interacts with) 29320" source="9628" target="9549" cy:directed="1"/>
      <edge id="13524" label="16098 (interacts with) 39839" source="9628" target="9494" cy:directed="1"/>
      <edge id="13523" label="16098 (interacts with) 43062" source="9628" target="9481" cy:directed="1"/>
      <edge id="13522" label="16098 (interacts with) 46261" source="9628" target="9459" cy:directed="1"/>
      <edge id="13521" label="16098 (interacts with) 46547" source="9628" target="9454" cy:directed="1"/>
      <edge id="13520" label="16098 (interacts with) 52895" source="9628" target="9419" cy:directed="1"/>
      <edge id="13519" label="16098 (interacts with) 52898" source="9628" target="9418" cy:directed="1"/>
      <edge id="13518" label="16098 (interacts with) 57979" source="9628" target="9391" cy:directed="1"/>
      <edge id="13517" label="16324 (interacts with) 16801" source="9627" target="9625" cy:directed="1"/>
      <edge id="13516" label="16324 (interacts with) 17454" source="9627" target="9618" cy:directed="1"/>
      <edge id="13515" label="16324 (interacts with) 17513" source="9627" target="9617" cy:directed="1"/>
      <edge id="13514" label="16324 (interacts with) 18026" source="9627" target="9615" cy:directed="1"/>
      <edge id="13513" label="16324 (interacts with) 20429" source="9627" target="9607" cy:directed="1"/>
      <edge id="13512" label="16324 (interacts with) 22034" source="9627" target="9596" cy:directed="1"/>
      <edge id="13511" label="16324 (interacts with) 22603" source="9627" target="9591" cy:directed="1"/>
      <edge id="13510" label="16324 (interacts with) 23119" source="9627" target="9587" cy:directed="1"/>
      <edge id="13509" label="16324 (interacts with) 23974" source="9627" target="9581" cy:directed="1"/>
      <edge id="13508" label="16324 (interacts with) 23995" source="9627" target="9580" cy:directed="1"/>
      <edge id="13507" label="16324 (interacts with) 25956" source="9627" target="9566" cy:directed="1"/>
      <edge id="13506" label="16324 (interacts with) 27041" source="9627" target="9562" cy:directed="1"/>
      <edge id="13505" label="16324 (interacts with) 29233" source="9627" target="9552" cy:directed="1"/>
      <edge id="13504" label="16324 (interacts with) 29529" source="9627" target="9547" cy:directed="1"/>
      <edge id="13503" label="16324 (interacts with) 29574" source="9627" target="9546" cy:directed="1"/>
      <edge id="13502" label="16324 (interacts with) 31244" source="9627" target="9538" cy:directed="1"/>
      <edge id="13501" label="16324 (interacts with) 32057" source="9627" target="9534" cy:directed="1"/>
      <edge id="13500" label="16324 (interacts with) 33854" source="9627" target="9528" cy:directed="1"/>
      <edge id="13499" label="16324 (interacts with) 33992" source="9627" target="9527" cy:directed="1"/>
      <edge id="13498" label="16324 (interacts with) 34277" source="9627" target="9525" cy:directed="1"/>
      <edge id="13497" label="16324 (interacts with) 35688" source="9627" target="9518" cy:directed="1"/>
      <edge id="13496" label="16324 (interacts with) 38546" source="9627" target="9501" cy:directed="1"/>
      <edge id="13495" label="16324 (interacts with) 41276" source="9627" target="9489" cy:directed="1"/>
      <edge id="13494" label="16324 (interacts with) 41490" source="9627" target="9488" cy:directed="1"/>
      <edge id="13493" label="16324 (interacts with) 43082" source="9627" target="9479" cy:directed="1"/>
      <edge id="13492" label="16324 (interacts with) 43638" source="9627" target="9475" cy:directed="1"/>
      <edge id="13491" label="16324 (interacts with) 44379" source="9627" target="9469" cy:directed="1"/>
      <edge id="13490" label="16324 (interacts with) 44406" source="9627" target="9468" cy:directed="1"/>
      <edge id="13489" label="16324 (interacts with) 46809" source="9627" target="9453" cy:directed="1"/>
      <edge id="13488" label="16324 (interacts with) 47867" source="9627" target="9448" cy:directed="1"/>
      <edge id="13487" label="16324 (interacts with) 49390" source="9627" target="9444" cy:directed="1"/>
      <edge id="13486" label="16324 (interacts with) 51912" source="9627" target="9428" cy:directed="1"/>
      <edge id="13485" label="16324 (interacts with) 52050" source="9627" target="9426" cy:directed="1"/>
      <edge id="13484" label="16324 (interacts with) 52051" source="9627" target="9425" cy:directed="1"/>
      <edge id="13483" label="16324 (interacts with) 52150" source="9627" target="9424" cy:directed="1"/>
      <edge id="13482" label="16324 (interacts with) 52297" source="9627" target="9423" cy:directed="1"/>
      <edge id="13481" label="16324 (interacts with) 53029" source="9627" target="9417" cy:directed="1"/>
      <edge id="13480" label="16324 (interacts with) 53628" source="9627" target="9410" cy:directed="1"/>
      <edge id="13479" label="16324 (interacts with) 54524" source="9627" target="9408" cy:directed="1"/>
      <edge id="13478" label="16324 (interacts with) 57748" source="9627" target="9393" cy:directed="1"/>
      <edge id="13477" label="16324 (interacts with) 57984" source="9627" target="9390" cy:directed="1"/>
      <edge id="13476" label="16324 (interacts with) 58668" source="9627" target="9383" cy:directed="1"/>
      <edge id="13475" label="16324 (interacts with) 59604" source="9627" target="9378" cy:directed="1"/>
      <edge id="13474" label="16324 (interacts with) 60333" source="9627" target="9374" cy:directed="1"/>
      <edge id="13473" label="16324 (interacts with) 60382" source="9627" target="9373" cy:directed="1"/>
      <edge id="13472" label="16324 (interacts with) 60726" source="9627" target="9371" cy:directed="1"/>
      <edge id="13471" label="16324 (interacts with) 60884" source="9627" target="9370" cy:directed="1"/>
      <edge id="13470" label="16324 (interacts with) 60987" source="9627" target="9369" cy:directed="1"/>
      <edge id="13469" label="16324 (interacts with) 61074" source="9627" target="9368" cy:directed="1"/>
      <edge id="13468" label="16324 (interacts with) 61630" source="9627" target="9359" cy:directed="1"/>
      <edge id="13467" label="16561 (interacts with) 25019" source="9626" target="9571" cy:directed="1"/>
      <edge id="13466" label="16561 (interacts with) 29320" source="9626" target="9549" cy:directed="1"/>
      <edge id="13465" label="16561 (interacts with) 34906" source="9626" target="9523" cy:directed="1"/>
      <edge id="13464" label="16561 (interacts with) 39839" source="9626" target="9494" cy:directed="1"/>
      <edge id="13463" label="16561 (interacts with) 43062" source="9626" target="9481" cy:directed="1"/>
      <edge id="13462" label="16561 (interacts with) 44275" source="9626" target="9470" cy:directed="1"/>
      <edge id="13461" label="16561 (interacts with) 46261" source="9626" target="9459" cy:directed="1"/>
      <edge id="13460" label="16561 (interacts with) 46539" source="9626" target="9455" cy:directed="1"/>
      <edge id="13459" label="16561 (interacts with) 46547" source="9626" target="9454" cy:directed="1"/>
      <edge id="13458" label="16561 (interacts with) 52895" source="9626" target="9419" cy:directed="1"/>
      <edge id="13457" label="16561 (interacts with) 52898" source="9626" target="9418" cy:directed="1"/>
      <edge id="13456" label="16561 (interacts with) 57979" source="9626" target="9391" cy:directed="1"/>
      <edge id="13455" label="16561 (interacts with) 61838" source="9626" target="9354" cy:directed="1"/>
      <edge id="13454" label="16801 (interacts with) 17454" source="9625" target="9618" cy:directed="1"/>
      <edge id="13453" label="16801 (interacts with) 18026" source="9625" target="9615" cy:directed="1"/>
      <edge id="13452" label="16801 (interacts with) 19116" source="9625" target="9611" cy:directed="1"/>
      <edge id="13451" label="16801 (interacts with) 21037" source="9625" target="9604" cy:directed="1"/>
      <edge id="13450" label="16801 (interacts with) 21810" source="9625" target="9598" cy:directed="1"/>
      <edge id="13449" label="16801 (interacts with) 21961" source="9625" target="9597" cy:directed="1"/>
      <edge id="13448" label="16801 (interacts with) 23152" source="9625" target="9586" cy:directed="1"/>
      <edge id="13447" label="16801 (interacts with) 23506" source="9625" target="9584" cy:directed="1"/>
      <edge id="13446" label="16801 (interacts with) 23974" source="9625" target="9581" cy:directed="1"/>
      <edge id="13445" label="16801 (interacts with) 23995" source="9625" target="9580" cy:directed="1"/>
      <edge id="13444" label="16801 (interacts with) 24554" source="9625" target="9575" cy:directed="1"/>
      <edge id="13443" label="16801 (interacts with) 25956" source="9625" target="9566" cy:directed="1"/>
      <edge id="13442" label="16801 (interacts with) 27041" source="9625" target="9562" cy:directed="1"/>
      <edge id="13441" label="16801 (interacts with) 29574" source="9625" target="9546" cy:directed="1"/>
      <edge id="13440" label="16801 (interacts with) 31244" source="9625" target="9538" cy:directed="1"/>
      <edge id="13439" label="16801 (interacts with) 32057" source="9625" target="9534" cy:directed="1"/>
      <edge id="13438" label="16801 (interacts with) 36005" source="9625" target="9516" cy:directed="1"/>
      <edge id="13437" label="16801 (interacts with) 41638" source="9625" target="9487" cy:directed="1"/>
      <edge id="13436" label="16801 (interacts with) 43081" source="9625" target="9480" cy:directed="1"/>
      <edge id="13435" label="16801 (interacts with) 43082" source="9625" target="9479" cy:directed="1"/>
      <edge id="13434" label="16801 (interacts with) 44406" source="9625" target="9468" cy:directed="1"/>
      <edge id="13433" label="16801 (interacts with) 44439" source="9625" target="9467" cy:directed="1"/>
      <edge id="13432" label="16801 (interacts with) 46368" source="9625" target="9457" cy:directed="1"/>
      <edge id="13431" label="16801 (interacts with) 47256" source="9625" target="9452" cy:directed="1"/>
      <edge id="13430" label="16801 (interacts with) 49390" source="9625" target="9444" cy:directed="1"/>
      <edge id="13429" label="16801 (interacts with) 50515" source="9625" target="9438" cy:directed="1"/>
      <edge id="13428" label="16801 (interacts with) 52050" source="9625" target="9426" cy:directed="1"/>
      <edge id="13427" label="16801 (interacts with) 52297" source="9625" target="9423" cy:directed="1"/>
      <edge id="13426" label="16801 (interacts with) 53029" source="9625" target="9417" cy:directed="1"/>
      <edge id="13425" label="16801 (interacts with) 53315" source="9625" target="9413" cy:directed="1"/>
      <edge id="13424" label="16801 (interacts with) 53628" source="9625" target="9410" cy:directed="1"/>
      <edge id="13423" label="16801 (interacts with) 54524" source="9625" target="9408" cy:directed="1"/>
      <edge id="13422" label="16801 (interacts with) 56248" source="9625" target="9402" cy:directed="1"/>
      <edge id="13421" label="16801 (interacts with) 57192" source="9625" target="9398" cy:directed="1"/>
      <edge id="13420" label="16801 (interacts with) 57236" source="9625" target="9397" cy:directed="1"/>
      <edge id="13419" label="16801 (interacts with) 57813" source="9625" target="9392" cy:directed="1"/>
      <edge id="13418" label="16801 (interacts with) 58668" source="9625" target="9383" cy:directed="1"/>
      <edge id="13417" label="16801 (interacts with) 59350" source="9625" target="9380" cy:directed="1"/>
      <edge id="13416" label="16801 (interacts with) 59604" source="9625" target="9378" cy:directed="1"/>
      <edge id="13415" label="16801 (interacts with) 60333" source="9625" target="9374" cy:directed="1"/>
      <edge id="13414" label="16801 (interacts with) 60382" source="9625" target="9373" cy:directed="1"/>
      <edge id="13413" label="16801 (interacts with) 60726" source="9625" target="9371" cy:directed="1"/>
      <edge id="13412" label="16801 (interacts with) 60987" source="9625" target="9369" cy:directed="1"/>
      <edge id="13411" label="16969 (interacts with) 17513" source="9624" target="9617" cy:directed="1"/>
      <edge id="13410" label="16969 (interacts with) 20028" source="9624" target="9608" cy:directed="1"/>
      <edge id="13409" label="16969 (interacts with) 21037" source="9624" target="9604" cy:directed="1"/>
      <edge id="13408" label="16969 (interacts with) 22603" source="9624" target="9591" cy:directed="1"/>
      <edge id="13407" label="16969 (interacts with) 25956" source="9624" target="9566" cy:directed="1"/>
      <edge id="13406" label="16969 (interacts with) 26690" source="9624" target="9564" cy:directed="1"/>
      <edge id="13405" label="16969 (interacts with) 27425" source="9624" target="9559" cy:directed="1"/>
      <edge id="13404" label="16969 (interacts with) 29529" source="9624" target="9547" cy:directed="1"/>
      <edge id="13403" label="16969 (interacts with) 29574" source="9624" target="9546" cy:directed="1"/>
      <edge id="13402" label="16969 (interacts with) 31244" source="9624" target="9538" cy:directed="1"/>
      <edge id="13401" label="16969 (interacts with) 34485" source="9624" target="9524" cy:directed="1"/>
[truncated: 481,060 more chars]
