# Supplementary material for: Multi-omic characterization of the thermal stress phenome in the stony coral Montipora capitata
Source: PeerJ. 2021 Nov 10;9:e12335. doi: 10.7717/peerj.12335 (PMC8590396; doi:10.7717/peerj.12335)
Supplement: Supplemental Information 5 — Cytoscape file containing the full networks and modules with gene and network information for the TP1, TP3, and TP5 gene co-expression results. [file peerj-09-12335-s005.txt › CytoscapeSession-2021_01_07-15_00/tables/7737-TP3_Module18/org.baderlab.autoannotate.annotationSet-org.cytoscape.model.CyNetwork-org.baderlab.autoannotate.annotationSet.cytable]

"CyCSV-Version","1"
"annotationSetID","active","borderColor","borderWidth","creationParams","fillColor","fontColor","fontScale","fontSize","labelColumn","labelMakerContext","labelMakerID","name","networkView.SUID","opacity","shapeType","showClusters","showLabels","useConstantFontSize","wordWrap","wordWrapLength"
"java.lang.Long","java.lang.Boolean","java.lang.Integer","java.lang.Integer","java.lang.String","java.lang.Integer","java.lang.Integer","java.lang.Integer","java.lang.Integer","java.util.List<java.lang.String>","java.lang.String","java.lang.String","java.lang.String","java.lang.Long","java.lang.Integer","java.lang.String","java.lang.Boolean","java.lang.Boolean","java.lang.Boolean","java.lang.Boolean","java.lang.Integer"
"","","","","","","","","","","","","","","","","","","","",""
"org.baderlab.autoannotate.annotationSet","public,mutable"
