# Supplementary material for: Multi-omic characterization of the thermal stress phenome in the stony coral Montipora capitata
Source: PeerJ. 2021 Nov 10;9:e12335. doi: 10.7717/peerj.12335 (PMC8590396; doi:10.7717/peerj.12335)
Supplement: Supplemental Information 5 — Cytoscape file containing the full networks and modules with gene and network information for the TP1, TP3, and TP5 gene co-expression results. [file peerj-09-12335-s005.txt › CytoscapeSession-2021_01_07-15_00/tables/7667-TP3_Module11/LOCAL_ATTRS-org.cytoscape.model.CyNode-TP3_Module11+default+node.cytable]

"CyCSV-Version","1"
"SUID","name","selected"
"java.lang.Long","java.lang.String","java.lang.Boolean"
"","",""
"TP3_Module11 default node",""
"277","26984","false"
"198","42889","false"
"126","56437","false"
"401","9438","false"
"433","4776","false"
"258","31934","false"
"411","7226","false"
"206","41700","false"
"248","33365","false"
"215","39943","false"
"174","47256","false"
"332","20508","false"
"160","50527","false"
"329","20699","false"
