# Supplementary material for: Multi-omic characterization of the thermal stress phenome in the stony coral Montipora capitata
Source: PeerJ. 2021 Nov 10;9:e12335. doi: 10.7717/peerj.12335 (PMC8590396; doi:10.7717/peerj.12335)
Supplement: Supplemental Information 5 — Cytoscape file containing the full networks and modules with gene and network information for the TP1, TP3, and TP5 gene co-expression results. [file peerj-09-12335-s005.txt › CytoscapeSession-2021_01_07-15_00/tables/17120-TP5_Module6/LOCAL_ATTRS-org.cytoscape.model.CyNode-TP5_Module6+default+node.cytable]

CyCSV-Version	1
SUID	name	selected
java.lang.Long	java.lang.String	java.lang.Boolean
TP5_Module6 default node
9569	25433	false
9712	2375	false
9579	24130	false
9600	21588	false
9557	28226	false
9601	21357	false
9504	37989	false
9542	30380	false
9452	47256	false
9372	60401	false
9594	22229	false
9438	50515	false
9570	25319	false
9487	41638	false
9656	11669	false
9412	53438	false
9584	23506	false
9578	24140	false
