# Supplementary material for: Multi-omic characterization of the thermal stress phenome in the stony coral Montipora capitata
Source: PeerJ. 2021 Nov 10;9:e12335. doi: 10.7717/peerj.12335 (PMC8590396; doi:10.7717/peerj.12335)
Supplement: Supplemental Information 5 — Cytoscape file containing the full networks and modules with gene and network information for the TP1, TP3, and TP5 gene co-expression results. [file peerj-09-12335-s005.txt › CytoscapeSession-2021_01_07-15_00/tables/61-TP3_Full/LOCAL_ATTRS-org.cytoscape.model.CyEdge-TP3_Full+default+edge.cytable]

CyCSV-Version	1
SUID	interaction	name	selected
java.lang.Long	java.lang.String	java.lang.String	java.lang.Boolean
TP3_Full default edge
457	interacts with	61730 (interacts with) 61840	false
458	interacts with	61669 (interacts with) 61885	false
459	interacts with	61283 (interacts with) 61889	false
460	interacts with	61172 (interacts with) 61889	false
461	interacts with	61172 (interacts with) 61283	false
462	interacts with	61074 (interacts with) 61889	false
463	interacts with	61074 (interacts with) 61630	false
464	interacts with	61074 (interacts with) 61283	false
465	interacts with	61074 (interacts with) 61172	false
466	interacts with	60999 (interacts with) 61840	false
467	interacts with	60987 (interacts with) 61889	false
468	interacts with	60987 (interacts with) 61283	false
469	interacts with	60987 (interacts with) 61172	false
470	interacts with	60987 (interacts with) 61074	false
471	interacts with	60705 (interacts with) 61283	false
472	interacts with	60705 (interacts with) 61172	false
473	interacts with	60390 (interacts with) 60999	false
474	interacts with	60214 (interacts with) 61840	false
475	interacts with	59740 (interacts with) 61795	false
476	interacts with	59740 (interacts with) 61283	false
477	interacts with	59740 (interacts with) 61172	false
478	interacts with	59727 (interacts with) 61889	false
479	interacts with	59727 (interacts with) 61630	false
480	interacts with	59727 (interacts with) 61172	false
481	interacts with	59727 (interacts with) 61074	false
482	interacts with	59727 (interacts with) 60987	false
483	interacts with	59705 (interacts with) 61172	false
484	interacts with	59705 (interacts with) 60705	false
485	interacts with	59604 (interacts with) 61795	false
486	interacts with	59604 (interacts with) 61283	false
487	interacts with	59604 (interacts with) 61172	false
488	interacts with	59604 (interacts with) 60705	false
489	interacts with	59604 (interacts with) 59740	false
490	interacts with	59516 (interacts with) 61889	false
491	interacts with	59516 (interacts with) 60987	false
492	interacts with	59472 (interacts with) 61889	false
493	interacts with	59472 (interacts with) 61283	false
494	interacts with	59472 (interacts with) 61172	false
495	interacts with	59472 (interacts with) 61074	false
496	interacts with	59472 (interacts with) 60987	false
497	interacts with	59472 (interacts with) 59727	false
498	interacts with	59472 (interacts with) 59516	false
499	interacts with	59350 (interacts with) 61889	false
500	interacts with	59350 (interacts with) 61283	false
501	interacts with	59350 (interacts with) 61172	false
502	interacts with	59350 (interacts with) 61074	false
503	interacts with	59350 (interacts with) 60987	false
504	interacts with	59350 (interacts with) 60705	false
505	interacts with	59350 (interacts with) 59740	false
506	interacts with	59350 (interacts with) 59727	false
507	interacts with	59350 (interacts with) 59705	false
508	interacts with	59350 (interacts with) 59604	false
509	interacts with	59350 (interacts with) 59472	false
510	interacts with	10467 (interacts with) 59316	false
511	interacts with	59316 (interacts with) 59727	false
512	interacts with	58941 (interacts with) 61889	false
513	interacts with	58941 (interacts with) 61630	false
514	interacts with	58941 (interacts with) 61283	false
515	interacts with	58941 (interacts with) 61172	false
516	interacts with	58941 (interacts with) 61074	false
517	interacts with	58941 (interacts with) 60987	false
518	interacts with	58941 (interacts with) 59727	false
519	interacts with	58941 (interacts with) 59472	false
520	interacts with	58941 (interacts with) 59350	false
521	interacts with	58680 (interacts with) 61172	false
522	interacts with	58680 (interacts with) 60705	false
523	interacts with	58680 (interacts with) 59705	false
524	interacts with	58680 (interacts with) 59350	false
525	interacts with	58680 (interacts with) 58941	false
526	interacts with	58668 (interacts with) 61172	false
527	interacts with	58668 (interacts with) 60705	false
528	interacts with	58668 (interacts with) 59705	false
529	interacts with	58668 (interacts with) 59350	false
530	interacts with	58668 (interacts with) 59316	false
531	interacts with	58668 (interacts with) 58941	false
532	interacts with	58668 (interacts with) 58680	false
533	interacts with	58655 (interacts with) 61840	false
534	interacts with	58655 (interacts with) 61730	false
535	interacts with	58621 (interacts with) 61885	false
536	interacts with	58621 (interacts with) 61669	false
537	interacts with	58621 (interacts with) 61283	false
538	interacts with	58621 (interacts with) 61172	false
539	interacts with	58621 (interacts with) 60705	false
540	interacts with	58621 (interacts with) 59350	false
541	interacts with	58621 (interacts with) 58668	false
542	interacts with	58585 (interacts with) 61795	false
543	interacts with	58585 (interacts with) 59740	false
544	interacts with	58422 (interacts with) 58585	false
545	interacts with	6828 (interacts with) 58347	false
546	interacts with	58347 (interacts with) 61840	false
547	interacts with	58347 (interacts with) 61730	false
548	interacts with	58347 (interacts with) 60214	false
549	interacts with	58341 (interacts with) 61840	false
550	interacts with	58341 (interacts with) 61730	false
551	interacts with	58341 (interacts with) 60999	false
552	interacts with	58341 (interacts with) 60214	false
553	interacts with	58341 (interacts with) 58655	false
554	interacts with	58341 (interacts with) 58347	false
555	interacts with	58274 (interacts with) 61889	false
556	interacts with	58274 (interacts with) 61074	false
557	interacts with	58274 (interacts with) 60987	false
558	interacts with	58274 (interacts with) 59727	false
559	interacts with	58274 (interacts with) 59472	false
560	interacts with	58260 (interacts with) 61795	false
561	interacts with	58260 (interacts with) 59740	false
562	interacts with	58260 (interacts with) 59604	false
563	interacts with	58260 (interacts with) 58585	false
564	interacts with	58251 (interacts with) 61885	false
565	interacts with	58251 (interacts with) 61283	false
566	interacts with	58251 (interacts with) 60705	false
567	interacts with	58251 (interacts with) 58621	false
568	interacts with	58198 (interacts with) 61630	false
569	interacts with	58198 (interacts with) 61172	false
570	interacts with	58198 (interacts with) 61074	false
571	interacts with	58198 (interacts with) 59727	false
572	interacts with	58198 (interacts with) 59705	false
573	interacts with	58198 (interacts with) 59350	false
574	interacts with	58198 (interacts with) 59316	false
575	interacts with	58198 (interacts with) 58941	false
576	interacts with	58198 (interacts with) 58680	false
577	interacts with	58198 (interacts with) 58668	false
578	interacts with	57805 (interacts with) 58422	false
579	interacts with	57805 (interacts with) 58260	false
580	interacts with	57703 (interacts with) 61630	false
581	interacts with	57613 (interacts with) 61795	false
582	interacts with	57613 (interacts with) 59740	false
583	interacts with	57613 (interacts with) 59604	false
584	interacts with	57613 (interacts with) 58260	false
585	interacts with	57613 (interacts with) 57805	false
586	interacts with	57568 (interacts with) 61795	false
587	interacts with	57568 (interacts with) 61172	false
588	interacts with	57568 (interacts with) 60705	false
589	interacts with	57568 (interacts with) 59740	false
590	interacts with	57568 (interacts with) 59705	false
591	interacts with	57568 (interacts with) 59604	false
592	interacts with	57568 (interacts with) 59350	false
593	interacts with	57568 (interacts with) 58680	false
594	interacts with	57568 (interacts with) 58668	false
595	interacts with	57568 (interacts with) 58260	false
596	interacts with	57556 (interacts with) 61630	false
597	interacts with	57556 (interacts with) 61074	false
598	interacts with	57556 (interacts with) 60987	false
599	interacts with	57556 (interacts with) 59727	false
600	interacts with	57556 (interacts with) 58941	false
601	interacts with	57268 (interacts with) 61283	false
602	interacts with	57268 (interacts with) 61172	false
603	interacts with	57268 (interacts with) 60705	false
604	interacts with	57268 (interacts with) 59705	false
605	interacts with	57268 (interacts with) 59604	false
606	interacts with	57268 (interacts with) 59350	false
607	interacts with	57268 (interacts with) 58680	false
608	interacts with	57268 (interacts with) 58668	false
609	interacts with	57268 (interacts with) 58621	false
610	interacts with	57268 (interacts with) 58251	false
611	interacts with	57268 (interacts with) 58198	false
612	interacts with	57268 (interacts with) 57568	false
613	interacts with	57236 (interacts with) 61889	false
614	interacts with	57236 (interacts with) 61283	false
615	interacts with	57236 (interacts with) 61172	false
616	interacts with	57236 (interacts with) 61074	false
617	interacts with	57236 (interacts with) 60987	false
618	interacts with	57236 (interacts with) 60705	false
619	interacts with	57236 (interacts with) 59727	false
620	interacts with	57236 (interacts with) 59705	false
621	interacts with	57236 (interacts with) 59472	false
622	interacts with	57236 (interacts with) 59350	false
623	interacts with	57236 (interacts with) 58941	false
624	interacts with	57236 (interacts with) 58680	false
625	interacts with	57236 (interacts with) 58668	false
626	interacts with	57236 (interacts with) 58621	false
627	interacts with	57236 (interacts with) 58198	false
628	interacts with	57236 (interacts with) 57268	false
629	interacts with	57005 (interacts with) 57703	false
630	interacts with	56920 (interacts with) 61889	false
631	interacts with	56920 (interacts with) 61172	false
632	interacts with	56920 (interacts with) 61074	false
633	interacts with	56920 (interacts with) 60987	false
634	interacts with	56920 (interacts with) 59727	false
635	interacts with	56920 (interacts with) 59516	false
636	interacts with	56920 (interacts with) 59472	false
637	interacts with	56920 (interacts with) 59350	false
638	interacts with	56920 (interacts with) 58941	false
639	interacts with	56920 (interacts with) 58274	false
640	interacts with	56920 (interacts with) 57556	false
641	interacts with	56920 (interacts with) 57236	false
642	interacts with	56735 (interacts with) 61840	false
643	interacts with	56735 (interacts with) 61730	false
644	interacts with	56735 (interacts with) 58655	false
645	interacts with	56735 (interacts with) 58347	false
646	interacts with	56735 (interacts with) 58341	false
647	interacts with	46551 (interacts with) 56730	false
648	interacts with	56437 (interacts with) 61630	false
649	interacts with	56437 (interacts with) 59705	false
650	interacts with	56437 (interacts with) 58680	false
651	interacts with	56437 (interacts with) 58198	false
652	interacts with	56437 (interacts with) 57703	false
653	interacts with	56437 (interacts with) 57005	false
654	interacts with	56198 (interacts with) 60214	false
655	interacts with	56198 (interacts with) 58680	false
656	interacts with	56198 (interacts with) 57005	false
657	interacts with	56198 (interacts with) 56437	false
658	interacts with	55744 (interacts with) 59740	false
659	interacts with	55744 (interacts with) 59516	false
660	interacts with	55220 (interacts with) 61889	false
661	interacts with	55220 (interacts with) 61630	false
662	interacts with	55220 (interacts with) 61172	false
663	interacts with	55220 (interacts with) 61074	false
664	interacts with	55220 (interacts with) 60987	false
665	interacts with	55220 (interacts with) 59727	false
666	interacts with	55220 (interacts with) 59472	false
667	interacts with	55220 (interacts with) 59350	false
668	interacts with	55220 (interacts with) 58941	false
669	interacts with	55220 (interacts with) 58198	false
670	interacts with	55220 (interacts with) 57556	false
671	interacts with	55220 (interacts with) 56920	false
672	interacts with	55220 (interacts with) 56437	false
673	interacts with	54827 (interacts with) 61172	false
674	interacts with	54827 (interacts with) 60705	false
675	interacts with	54827 (interacts with) 59705	false
676	interacts with	54827 (interacts with) 59350	false
677	interacts with	54827 (interacts with) 58680	false
678	interacts with	54827 (interacts with) 58668	false
679	interacts with	54827 (interacts with) 58198	false
680	interacts with	54827 (interacts with) 57568	false
681	interacts with	54827 (interacts with) 57268	false
682	interacts with	54801 (interacts with) 57556	false
683	interacts with	54787 (interacts with) 57778	false
684	interacts with	54787 (interacts with) 57556	false
685	interacts with	54787 (interacts with) 55220	false
686	interacts with	54712 (interacts with) 61889	false
687	interacts with	54712 (interacts with) 59516	false
688	interacts with	54422 (interacts with) 61840	false
689	interacts with	54422 (interacts with) 61795	false
690	interacts with	54422 (interacts with) 61172	false
691	interacts with	54422 (interacts with) 60214	false
692	interacts with	54422 (interacts with) 58680	false
693	interacts with	54422 (interacts with) 58347	false
694	interacts with	54422 (interacts with) 58341	false
695	interacts with	54422 (interacts with) 58260	false
696	interacts with	54422 (interacts with) 58198	false
697	interacts with	54422 (interacts with) 57568	false
698	interacts with	54422 (interacts with) 56735	false
699	interacts with	54422 (interacts with) 54827	false
700	interacts with	54422 (interacts with) 54787	false
701	interacts with	54260 (interacts with) 61795	false
702	interacts with	54260 (interacts with) 59740	false
703	interacts with	54260 (interacts with) 59604	false
704	interacts with	54260 (interacts with) 58585	false
705	interacts with	54260 (interacts with) 58422	false
706	interacts with	54260 (interacts with) 58260	false
707	interacts with	54260 (interacts with) 57613	false
708	interacts with	54260 (interacts with) 57568	false
709	interacts with	54260 (interacts with) 54422	false
710	interacts with	53766 (interacts with) 61283	false
711	interacts with	53766 (interacts with) 61172	false
712	interacts with	53766 (interacts with) 61074	false
713	interacts with	53766 (interacts with) 60705	false
714	interacts with	53766 (interacts with) 59733	false
715	interacts with	53766 (interacts with) 58680	false
716	interacts with	53766 (interacts with) 57236	false
717	interacts with	53766 (interacts with) 56437	false
718	interacts with	53531 (interacts with) 61889	false
719	interacts with	53531 (interacts with) 61074	false
720	interacts with	53531 (interacts with) 60987	false
721	interacts with	53531 (interacts with) 59727	false
722	interacts with	53531 (interacts with) 59516	false
723	interacts with	53531 (interacts with) 59472	false
724	interacts with	53531 (interacts with) 59350	false
725	interacts with	53531 (interacts with) 58941	false
726	interacts with	53531 (interacts with) 58274	false
727	interacts with	53531 (interacts with) 57556	false
728	interacts with	53531 (interacts with) 56920	false
729	interacts with	53531 (interacts with) 55220	false
730	interacts with	53502 (interacts with) 61885	false
731	interacts with	53502 (interacts with) 61669	false
732	interacts with	53502 (interacts with) 58251	false
733	interacts with	53454 (interacts with) 61172	false
734	interacts with	53454 (interacts with) 60705	false
735	interacts with	53454 (interacts with) 59705	false
736	interacts with	53454 (interacts with) 59350	false
737	interacts with	53454 (interacts with) 58680	false
738	interacts with	53454 (interacts with) 58668	false
739	interacts with	53454 (interacts with) 58198	false
740	interacts with	53454 (interacts with) 57268	false
741	interacts with	53454 (interacts with) 57236	false
742	interacts with	53454 (interacts with) 56437	false
743	interacts with	53454 (interacts with) 54827	false
744	interacts with	53454 (interacts with) 53766	false
745	interacts with	53419 (interacts with) 61889	false
746	interacts with	53419 (interacts with) 61283	false
747	interacts with	53419 (interacts with) 61172	false
748	interacts with	53419 (interacts with) 61074	false
749	interacts with	53419 (interacts with) 60987	false
750	interacts with	53419 (interacts with) 59727	false
751	interacts with	53419 (interacts with) 59516	false
752	interacts with	53419 (interacts with) 59472	false
753	interacts with	53419 (interacts with) 59350	false
754	interacts with	53419 (interacts with) 58941	false
755	interacts with	53419 (interacts with) 58274	false
756	interacts with	53419 (interacts with) 57556	false
757	interacts with	53419 (interacts with) 56920	false
758	interacts with	53419 (interacts with) 55744	false
759	interacts with	53419 (interacts with) 55220	false
760	interacts with	53419 (interacts with) 53531	false
761	interacts with	53332 (interacts with) 61730	false
762	interacts with	53332 (interacts with) 61357	false
763	interacts with	53332 (interacts with) 56735	false
764	interacts with	53332 (interacts with) 54827	false
765	interacts with	53122 (interacts with) 61283	false
766	interacts with	53122 (interacts with) 61172	false
767	interacts with	53122 (interacts with) 60705	false
768	interacts with	53122 (interacts with) 59740	false
769	interacts with	53122 (interacts with) 59604	false
770	interacts with	53122 (interacts with) 59350	false
771	interacts with	53122 (interacts with) 58621	false
772	interacts with	53122 (interacts with) 58251	false
773	interacts with	53122 (interacts with) 57268	false
774	interacts with	53122 (interacts with) 57236	false
775	interacts with	52795 (interacts with) 61840	false
776	interacts with	52795 (interacts with) 61730	false
777	interacts with	52795 (interacts with) 60214	false
778	interacts with	52795 (interacts with) 56735	false
779	interacts with	52795 (interacts with) 53332	false
780	interacts with	52676 (interacts with) 59740	false
781	interacts with	52676 (interacts with) 59604	false
782	interacts with	52676 (interacts with) 58422	false
783	interacts with	52676 (interacts with) 57805	false
784	interacts with	52676 (interacts with) 57613	false
785	interacts with	52676 (interacts with) 54260	false
786	interacts with	52297 (interacts with) 61283	false
787	interacts with	52297 (interacts with) 61172	false
788	interacts with	52297 (interacts with) 61074	false
789	interacts with	52297 (interacts with) 60987	false
790	interacts with	52297 (interacts with) 60705	false
791	interacts with	52297 (interacts with) 59705	false
792	interacts with	52297 (interacts with) 59604	false
793	interacts with	52297 (interacts with) 59472	false
794	interacts with	52297 (interacts with) 59350	false
795	interacts with	52297 (interacts with) 58941	false
796	interacts with	52297 (interacts with) 58680	false
797	interacts with	52297 (interacts with) 58668	false
798	interacts with	52297 (interacts with) 58621	false
799	interacts with	52297 (interacts with) 58251	false
800	interacts with	52297 (interacts with) 58198	false
801	interacts with	52297 (interacts with) 57568	false
802	interacts with	52297 (interacts with) 57268	false
803	interacts with	52297 (interacts with) 57236	false
804	interacts with	52297 (interacts with) 56920	false
805	interacts with	52297 (interacts with) 54827	false
806	interacts with	52297 (interacts with) 53766	false
807	interacts with	52297 (interacts with) 53454	false
808	interacts with	52297 (interacts with) 53122	false
809	interacts with	52047 (interacts with) 61795	false
810	interacts with	52047 (interacts with) 61283	false
811	interacts with	52047 (interacts with) 61172	false
812	interacts with	52047 (interacts with) 59740	false
813	interacts with	52047 (interacts with) 59604	false
814	interacts with	52047 (interacts with) 59350	false
815	interacts with	52047 (interacts with) 58585	false
816	interacts with	52047 (interacts with) 58260	false
817	interacts with	52047 (interacts with) 57613	false
818	interacts with	52047 (interacts with) 57568	false
819	interacts with	52047 (interacts with) 54422	false
820	interacts with	52047 (interacts with) 54260	false
821	interacts with	52047 (interacts with) 53122	false
822	interacts with	52047 (interacts with) 52676	false
823	interacts with	51936 (interacts with) 53502	false
824	interacts with	51923 (interacts with) 61795	false
825	interacts with	51923 (interacts with) 61283	false
826	interacts with	51923 (interacts with) 59740	false
827	interacts with	51923 (interacts with) 59604	false
828	interacts with	51923 (interacts with) 58422	false
829	interacts with	51923 (interacts with) 58260	false
830	interacts with	51923 (interacts with) 57805	false
831	interacts with	51923 (interacts with) 57613	false
832	interacts with	51923 (interacts with) 54260	false
833	interacts with	51923 (interacts with) 53122	false
834	interacts with	51923 (interacts with) 52676	false
835	interacts with	51923 (interacts with) 52047	false
836	interacts with	51912 (interacts with) 61889	false
837	interacts with	51912 (interacts with) 61074	false
838	interacts with	51912 (interacts with) 60987	false
839	interacts with	51912 (interacts with) 59727	false
840	interacts with	51912 (interacts with) 59472	false
841	interacts with	51912 (interacts with) 58274	false
842	interacts with	51912 (interacts with) 53531	false
843	interacts with	51912 (interacts with) 53419	false
844	interacts with	51907 (interacts with) 61630	false
845	interacts with	51907 (interacts with) 59705	false
846	interacts with	51907 (interacts with) 58680	false
847	interacts with	51907 (interacts with) 58198	false
848	interacts with	51907 (interacts with) 57703	false
849	interacts with	51907 (interacts with) 57236	false
850	interacts with	51907 (interacts with) 56437	false
851	interacts with	51907 (interacts with) 53766	false
852	interacts with	51907 (interacts with) 53454	false
853	interacts with	51824 (interacts with) 57703	false
854	interacts with	51824 (interacts with) 57005	false
855	interacts with	51824 (interacts with) 56437	false
856	interacts with	51824 (interacts with) 56198	false
857	interacts with	51742 (interacts with) 59733	false
858	interacts with	51742 (interacts with) 55744	false
859	interacts with	51340 (interacts with) 61795	false
860	interacts with	51340 (interacts with) 58585	false
861	interacts with	51340 (interacts with) 58260	false
862	interacts with	51340 (interacts with) 58155	false
863	interacts with	51340 (interacts with) 57568	false
864	interacts with	51340 (interacts with) 54422	false
865	interacts with	51340 (interacts with) 54260	false
866	interacts with	51340 (interacts with) 52047	false
867	interacts with	50859 (interacts with) 61172	false
868	interacts with	50859 (interacts with) 60987	false
869	interacts with	50859 (interacts with) 60705	false
870	interacts with	50859 (interacts with) 59727	false
871	interacts with	50859 (interacts with) 59705	false
872	interacts with	50859 (interacts with) 59350	false
873	interacts with	50859 (interacts with) 58941	false
874	interacts with	50859 (interacts with) 58680	false
875	interacts with	50859 (interacts with) 58668	false
876	interacts with	50859 (interacts with) 58198	false
877	interacts with	50859 (interacts with) 57568	false
878	interacts with	50859 (interacts with) 57268	false
879	interacts with	50859 (interacts with) 57236	false
880	interacts with	50859 (interacts with) 56920	false
881	interacts with	50859 (interacts with) 56437	false
882	interacts with	50859 (interacts with) 55220	false
883	interacts with	50859 (interacts with) 54827	false
884	interacts with	50859 (interacts with) 54787	false
885	interacts with	50859 (interacts with) 54422	false
886	interacts with	50859 (interacts with) 53454	false
887	interacts with	50859 (interacts with) 52297	false
888	interacts with	50859 (interacts with) 52047	false
889	interacts with	50587 (interacts with) 61283	false
890	interacts with	50587 (interacts with) 61172	false
891	interacts with	50587 (interacts with) 61074	false
892	interacts with	50587 (interacts with) 60705	false
893	interacts with	50587 (interacts with) 59705	false
894	interacts with	50587 (interacts with) 59350	false
895	interacts with	50587 (interacts with) 58680	false
896	interacts with	50587 (interacts with) 58668	false
897	interacts with	50587 (interacts with) 58621	false
898	interacts with	50587 (interacts with) 58251	false
899	interacts with	50587 (interacts with) 58198	false
900	interacts with	50587 (interacts with) 57268	false
901	interacts with	50587 (interacts with) 57236	false
902	interacts with	50587 (interacts with) 53766	false
903	interacts with	50587 (interacts with) 53454	false
904	interacts with	50587 (interacts with) 53122	false
905	interacts with	50587 (interacts with) 52297	false
906	interacts with	50587 (interacts with) 51907	false
907	interacts with	50527 (interacts with) 61630	false
908	interacts with	50527 (interacts with) 57703	false
909	interacts with	50527 (interacts with) 57005	false
910	interacts with	50527 (interacts with) 56437	false
911	interacts with	50527 (interacts with) 55220	false
912	interacts with	50527 (interacts with) 53766	false
913	interacts with	50527 (interacts with) 51907	false
914	interacts with	50527 (interacts with) 51824	false
915	interacts with	50474 (interacts with) 61074	false
916	interacts with	50474 (interacts with) 59472	false
917	interacts with	50474 (interacts with) 58274	false
918	interacts with	50474 (interacts with) 57236	false
919	interacts with	50474 (interacts with) 56260	false
920	interacts with	50474 (interacts with) 51912	false
921	interacts with	50474 (interacts with) 50587	false
922	interacts with	50330 (interacts with) 58422	false
923	interacts with	50330 (interacts with) 57805	false
924	interacts with	50330 (interacts with) 52676	false
925	interacts with	49998 (interacts with) 61795	false
926	interacts with	49998 (interacts with) 59740	false
927	interacts with	49998 (interacts with) 59604	false
928	interacts with	49998 (interacts with) 59516	false
929	interacts with	49998 (interacts with) 58585	false
930	interacts with	49998 (interacts with) 58422	false
931	interacts with	49998 (interacts with) 54712	false
932	interacts with	49998 (interacts with) 54260	false
933	interacts with	49998 (interacts with) 52047	false
934	interacts with	49998 (interacts with) 51923	false
935	interacts with	49407 (interacts with) 61730	false
936	interacts with	49407 (interacts with) 58655	false
937	interacts with	49407 (interacts with) 56735	false
938	interacts with	49407 (interacts with) 54787	false
939	interacts with	49059 (interacts with) 61795	false
940	interacts with	49059 (interacts with) 59604	false
941	interacts with	49059 (interacts with) 58260	false
942	interacts with	49059 (interacts with) 57805	false
943	interacts with	49059 (interacts with) 57613	false
944	interacts with	49059 (interacts with) 57568	false
945	interacts with	49059 (interacts with) 54260	false
946	interacts with	49059 (interacts with) 52676	false
947	interacts with	49059 (interacts with) 52047	false
948	interacts with	49059 (interacts with) 51923	false
949	interacts with	49059 (interacts with) 51340	false
950	interacts with	48793 (interacts with) 61795	false
951	interacts with	48793 (interacts with) 60214	false
952	interacts with	48793 (interacts with) 59705	false
953	interacts with	48793 (interacts with) 58680	false
954	interacts with	48793 (interacts with) 58347	false
955	interacts with	48793 (interacts with) 58341	false
956	interacts with	48793 (interacts with) 58260	false
957	interacts with	48793 (interacts with) 57568	false
958	interacts with	48793 (interacts with) 57268	false
959	interacts with	48793 (interacts with) 56437	false
960	interacts with	48793 (interacts with) 56198	false
961	interacts with	48793 (interacts with) 54827	false
962	interacts with	48793 (interacts with) 54422	false
963	interacts with	48793 (interacts with) 51340	false
964	interacts with	48793 (interacts with) 50859	false
965	interacts with	48793 (interacts with) 49059	false
966	interacts with	48555 (interacts with) 61630	false
967	interacts with	48555 (interacts with) 59733	false
968	interacts with	48555 (interacts with) 56437	false
969	interacts with	48555 (interacts with) 53766	false
970	interacts with	48555 (interacts with) 51742	false
971	interacts with	48555 (interacts with) 50527	false
972	interacts with	48339 (interacts with) 61840	false
973	interacts with	48339 (interacts with) 60214	false
974	interacts with	48339 (interacts with) 58347	false
975	interacts with	48339 (interacts with) 58341	false
976	interacts with	48339 (interacts with) 58260	false
977	interacts with	48339 (interacts with) 48793	false
978	interacts with	48208 (interacts with) 51824	false
979	interacts with	47623 (interacts with) 61730	false
980	interacts with	47623 (interacts with) 59316	false
981	interacts with	47623 (interacts with) 58655	false
982	interacts with	47623 (interacts with) 58198	false
983	interacts with	47623 (interacts with) 56735	false
984	interacts with	47623 (interacts with) 54827	false
985	interacts with	47623 (interacts with) 54787	false
986	interacts with	47623 (interacts with) 54422	false
987	interacts with	47623 (interacts with) 50859	false
988	interacts with	47623 (interacts with) 49407	false
989	interacts with	47619 (interacts with) 61840	false
990	interacts with	47619 (interacts with) 61730	false
991	interacts with	47619 (interacts with) 60999	false
992	interacts with	47619 (interacts with) 60214	false
993	interacts with	47619 (interacts with) 58655	false
994	interacts with	47619 (interacts with) 58347	false
995	interacts with	47619 (interacts with) 58341	false
996	interacts with	47619 (interacts with) 56735	false
997	interacts with	47619 (interacts with) 54422	false
998	interacts with	47619 (interacts with) 53773	false
999	interacts with	47619 (interacts with) 51340	false
1000	interacts with	47619 (interacts with) 48339	false
1001	interacts with	47516 (interacts with) 61795	false
1002	interacts with	47516 (interacts with) 61172	false
1003	interacts with	47516 (interacts with) 59740	false
1004	interacts with	47516 (interacts with) 59604	false
1005	interacts with	47516 (interacts with) 58585	false
1006	interacts with	47516 (interacts with) 58422	false
1007	interacts with	47516 (interacts with) 58260	false
1008	interacts with	47516 (interacts with) 57613	false
1009	interacts with	47516 (interacts with) 57568	false
1010	interacts with	47516 (interacts with) 54422	false
1011	interacts with	47516 (interacts with) 54260	false
1012	interacts with	47516 (interacts with) 53122	false
1013	interacts with	47516 (interacts with) 52676	false
1014	interacts with	47516 (interacts with) 52047	false
1015	interacts with	47516 (interacts with) 51923	false
1016	interacts with	47516 (interacts with) 51340	false
1017	interacts with	47516 (interacts with) 49998	false
1018	interacts with	47516 (interacts with) 49059	false
1019	interacts with	47507 (interacts with) 60214	false
1020	interacts with	47507 (interacts with) 58347	false
1021	interacts with	47507 (interacts with) 57778	false
1022	interacts with	47507 (interacts with) 57703	false
1023	interacts with	47507 (interacts with) 57005	false
1024	interacts with	47507 (interacts with) 56437	false
1025	interacts with	47507 (interacts with) 56198	false
1026	interacts with	47507 (interacts with) 50527	false
1027	interacts with	47507 (interacts with) 48793	false
1028	interacts with	47256 (interacts with) 61630	false
1029	interacts with	47256 (interacts with) 61074	false
1030	interacts with	47256 (interacts with) 60987	false
1031	interacts with	47256 (interacts with) 59727	false
1032	interacts with	47256 (interacts with) 59472	false
1033	interacts with	47256 (interacts with) 58941	false
1034	interacts with	47256 (interacts with) 57556	false
1035	interacts with	47256 (interacts with) 56920	false
1036	interacts with	47256 (interacts with) 55220	false
1037	interacts with	47256 (interacts with) 54801	false
1038	interacts with	47256 (interacts with) 53419	false
1039	interacts with	47256 (interacts with) 51912	false
1040	interacts with	47256 (interacts with) 51907	false
1041	interacts with	47256 (interacts with) 50527	false
1042	interacts with	47256 (interacts with) 48555	false
1043	interacts with	47023 (interacts with) 61889	false
1044	interacts with	47023 (interacts with) 61074	false
1045	interacts with	47023 (interacts with) 60987	false
1046	interacts with	47023 (interacts with) 59727	false
1047	interacts with	47023 (interacts with) 59516	false
1048	interacts with	47023 (interacts with) 59472	false
1049	interacts with	47023 (interacts with) 59350	false
1050	interacts with	47023 (interacts with) 58941	false
1051	interacts with	47023 (interacts with) 58274	false
1052	interacts with	47023 (interacts with) 57556	false
1053	interacts with	47023 (interacts with) 56920	false
1054	interacts with	47023 (interacts with) 55220	false
1055	interacts with	47023 (interacts with) 53531	false
1056	interacts with	47023 (interacts with) 53419	false
1057	interacts with	47023 (interacts with) 51912	false
1058	interacts with	47023 (interacts with) 47256	false
1059	interacts with	46493 (interacts with) 61889	false
1060	interacts with	46493 (interacts with) 61283	false
1061	interacts with	46493 (interacts with) 61172	false
1062	interacts with	46493 (interacts with) 60987	false
1063	interacts with	46493 (interacts with) 59740	false
1064	interacts with	46493 (interacts with) 59604	false
1065	interacts with	46493 (interacts with) 59516	false
1066	interacts with	46493 (interacts with) 59350	false
1067	interacts with	46493 (interacts with) 58621	false
1068	interacts with	46493 (interacts with) 56920	false
1069	interacts with	46493 (interacts with) 55744	false
1070	interacts with	46493 (interacts with) 54712	false
1071	interacts with	46493 (interacts with) 54260	false
1072	interacts with	46493 (interacts with) 53531	false
1073	interacts with	46493 (interacts with) 53419	false
1074	interacts with	46493 (interacts with) 53122	false
1075	interacts with	46493 (interacts with) 52047	false
1076	interacts with	46493 (interacts with) 51923	false
1077	interacts with	46493 (interacts with) 49998	false
1078	interacts with	46493 (interacts with) 47516	false
1079	interacts with	46384 (interacts with) 57005	false
1080	interacts with	46384 (interacts with) 56437	false
1081	interacts with	46384 (interacts with) 56198	false
1082	interacts with	46384 (interacts with) 51824	false
1083	interacts with	46384 (interacts with) 48793	false
1084	interacts with	46384 (interacts with) 47507	false
1085	interacts with	46091 (interacts with) 53502	false
1086	interacts with	46091 (interacts with) 51936	false
1087	interacts with	45894 (interacts with) 61630	false
1088	interacts with	45894 (interacts with) 61074	false
1089	interacts with	45894 (interacts with) 60987	false
1090	interacts with	45894 (interacts with) 59727	false
1091	interacts with	45894 (interacts with) 59350	false
1092	interacts with	45894 (interacts with) 58941	false
1093	interacts with	45894 (interacts with) 58680	false
1094	interacts with	45894 (interacts with) 58198	false
1095	interacts with	45894 (interacts with) 57703	false
1096	interacts with	45894 (interacts with) 57556	false
1097	interacts with	45894 (interacts with) 56920	false
1098	interacts with	45894 (interacts with) 56437	false
1099	interacts with	45894 (interacts with) 55220	false
1100	interacts with	45894 (interacts with) 54787	false
1101	interacts with	45894 (interacts with) 51907	false
1102	interacts with	45894 (interacts with) 50859	false
1103	interacts with	45894 (interacts with) 50527	false
1104	interacts with	45894 (interacts with) 48555	false
1105	interacts with	45894 (interacts with) 47256	false
1106	interacts with	45452 (interacts with) 61172	false
1107	interacts with	45452 (interacts with) 60705	false
1108	interacts with	45452 (interacts with) 59727	false
1109	interacts with	45452 (interacts with) 59705	false
1110	interacts with	45452 (interacts with) 59350	false
1111	interacts with	45452 (interacts with) 59316	false
1112	interacts with	45452 (interacts with) 58941	false
1113	interacts with	45452 (interacts with) 58680	false
1114	interacts with	45452 (interacts with) 58668	false
1115	interacts with	45452 (interacts with) 58198	false
1116	interacts with	45452 (interacts with) 57268	false
1117	interacts with	45452 (interacts with) 57236	false
1118	interacts with	45452 (interacts with) 56437	false
1119	interacts with	45452 (interacts with) 55220	false
1120	interacts with	45452 (interacts with) 54827	false
1121	interacts with	45452 (interacts with) 53454	false
1122	interacts with	45452 (interacts with) 52297	false
1123	interacts with	45452 (interacts with) 51907	false
1124	interacts with	45452 (interacts with) 50859	false
1125	interacts with	45452 (interacts with) 50587	false
1126	interacts with	45452 (interacts with) 47623	false
1127	interacts with	45452 (interacts with) 45894	false
1128	interacts with	45423 (interacts with) 61885	false
1129	interacts with	45423 (interacts with) 61669	false
1130	interacts with	45423 (interacts with) 60705	false
1131	interacts with	45423 (interacts with) 58621	false
1132	interacts with	45423 (interacts with) 58251	false
1133	interacts with	45423 (interacts with) 53502	false
1134	interacts with	45423 (interacts with) 53122	false
1135	interacts with	45423 (interacts with) 52676	false
1136	interacts with	45423 (interacts with) 51936	false
1137	interacts with	45331 (interacts with) 55744	false
1138	interacts with	45331 (interacts with) 51742	false
1139	interacts with	45255 (interacts with) 61669	false
1140	interacts with	45255 (interacts with) 58621	false
1141	interacts with	45255 (interacts with) 56730	false
1142	interacts with	44979 (interacts with) 61630	false
1143	interacts with	44979 (interacts with) 57556	false
1144	interacts with	44979 (interacts with) 54801	false
1145	interacts with	44979 (interacts with) 47256	false
1146	interacts with	44969 (interacts with) 61795	false
1147	interacts with	44969 (interacts with) 61283	false
1148	interacts with	44969 (interacts with) 61172	false
1149	interacts with	44969 (interacts with) 60705	false
1150	interacts with	44969 (interacts with) 59740	false
1151	interacts with	44969 (interacts with) 59733	false
1152	interacts with	44969 (interacts with) 59705	false
1153	interacts with	44969 (interacts with) 59604	false
1154	interacts with	44969 (interacts with) 59350	false
1155	interacts with	44969 (interacts with) 58680	false
1156	interacts with	44969 (interacts with) 58251	false
1157	interacts with	44969 (interacts with) 57613	false
1158	interacts with	44969 (interacts with) 57568	false
1159	interacts with	44969 (interacts with) 57268	false
1160	interacts with	44969 (interacts with) 57236	false
1161	interacts with	44969 (interacts with) 56198	false
1162	interacts with	44969 (interacts with) 54260	false
1163	interacts with	44969 (interacts with) 53766	false
1164	interacts with	44969 (interacts with) 53454	false
1165	interacts with	44969 (interacts with) 53122	false
1166	interacts with	44969 (interacts with) 52297	false
1167	interacts with	44969 (interacts with) 52047	false
1168	interacts with	44969 (interacts with) 51923	false
1169	interacts with	44969 (interacts with) 50859	false
1170	interacts with	44969 (interacts with) 50587	false
1171	interacts with	44969 (interacts with) 48793	false
1172	interacts with	44969 (interacts with) 47516	false
1173	interacts with	44814 (interacts with) 61795	false
1174	interacts with	44814 (interacts with) 61172	false
1175	interacts with	44814 (interacts with) 59740	false
1176	interacts with	44814 (interacts with) 59604	false
1177	interacts with	44814 (interacts with) 59350	false
1178	interacts with	44814 (interacts with) 58941	false
1179	interacts with	44814 (interacts with) 58260	false
1180	interacts with	44814 (interacts with) 57613	false
1181	interacts with	44814 (interacts with) 57568	false
1182	interacts with	44814 (interacts with) 57268	false
1183	interacts with	44814 (interacts with) 56920	false
1184	interacts with	44814 (interacts with) 54827	false
1185	interacts with	44814 (interacts with) 54422	false
1186	interacts with	44814 (interacts with) 54260	false
1187	interacts with	44814 (interacts with) 52297	false
1188	interacts with	44814 (interacts with) 52047	false
1189	interacts with	44814 (interacts with) 51923	false
1190	interacts with	44814 (interacts with) 51340	false
1191	interacts with	44814 (interacts with) 50859	false
1192	interacts with	44814 (interacts with) 49998	false
1193	interacts with	44814 (interacts with) 48793	false
1194	interacts with	44814 (interacts with) 47516	false
1195	interacts with	44814 (interacts with) 46493	false
1196	interacts with	44814 (interacts with) 44969	false
1197	interacts with	44800 (interacts with) 59705	false
1198	interacts with	44800 (interacts with) 58680	false
1199	interacts with	44800 (interacts with) 58198	false
1200	interacts with	44800 (interacts with) 57703	false
1201	interacts with	44800 (interacts with) 57005	false
1202	interacts with	44800 (interacts with) 56437	false
1203	interacts with	44800 (interacts with) 56198	false
1204	interacts with	44800 (interacts with) 53766	false
1205	interacts with	44800 (interacts with) 53454	false
1206	interacts with	44800 (interacts with) 51907	false
1207	interacts with	44800 (interacts with) 51824	false
1208	interacts with	44800 (interacts with) 50527	false
1209	interacts with	44800 (interacts with) 46384	false
1210	interacts with	44800 (interacts with) 45894	false
1211	interacts with	44800 (interacts with) 45452	false
1212	interacts with	44467 (interacts with) 61885	false
1213	interacts with	44467 (interacts with) 61669	false
1214	interacts with	44467 (interacts with) 58251	false
1215	interacts with	44467 (interacts with) 53502	false
1216	interacts with	44467 (interacts with) 51936	false
1217	interacts with	44467 (interacts with) 46091	false
1218	interacts with	44467 (interacts with) 45423	false
1219	interacts with	44439 (interacts with) 61630	false
1220	interacts with	44439 (interacts with) 61283	false
1221	interacts with	44439 (interacts with) 61172	false
1222	interacts with	44439 (interacts with) 61074	false
1223	interacts with	44439 (interacts with) 60705	false
1224	interacts with	44439 (interacts with) 59733	false
1225	interacts with	44439 (interacts with) 59350	false
1226	interacts with	44439 (interacts with) 57236	false
1227	interacts with	44439 (interacts with) 56437	false
1228	interacts with	44439 (interacts with) 55220	false
1229	interacts with	44439 (interacts with) 53766	false
1230	interacts with	44439 (interacts with) 53122	false
1231	interacts with	44439 (interacts with) 52297	false
1232	interacts with	44439 (interacts with) 51742	false
1233	interacts with	44439 (interacts with) 50587	false
1234	interacts with	44439 (interacts with) 50527	false
1235	interacts with	44439 (interacts with) 48555	false
1236	interacts with	44439 (interacts with) 47256	false
1237	interacts with	44439 (interacts with) 45894	false
1238	interacts with	44439 (interacts with) 44969	false
1239	interacts with	44379 (interacts with) 61889	false
1240	interacts with	44379 (interacts with) 61283	false
1241	interacts with	44379 (interacts with) 59516	false
1242	interacts with	44379 (interacts with) 59472	false
1243	interacts with	44379 (interacts with) 58274	false
1244	interacts with	44379 (interacts with) 56260	false
1245	interacts with	44379 (interacts with) 54712	false
1246	interacts with	44379 (interacts with) 53531	false
1247	interacts with	44379 (interacts with) 53419	false
1248	interacts with	44379 (interacts with) 51912	false
1249	interacts with	44379 (interacts with) 50474	false
1250	interacts with	44379 (interacts with) 46493	false
1251	interacts with	44379 (interacts with) 45331	false
1252	interacts with	44175 (interacts with) 61795	false
1253	interacts with	44175 (interacts with) 59740	false
1254	interacts with	44175 (interacts with) 59604	false
1255	interacts with	44175 (interacts with) 57568	false
1256	interacts with	44175 (interacts with) 54787	false
1257	interacts with	44175 (interacts with) 54422	false
1258	interacts with	44175 (interacts with) 54260	false
1259	interacts with	44175 (interacts with) 52047	false
1260	interacts with	44175 (interacts with) 50859	false
1261	interacts with	44175 (interacts with) 47516	false
1262	interacts with	44175 (interacts with) 44814	false
1263	interacts with	21009 (interacts with) 44162	false
1264	interacts with	44162 (interacts with) 61730	false
1265	interacts with	44162 (interacts with) 58655	false
1266	interacts with	44162 (interacts with) 56735	false
1267	interacts with	44162 (interacts with) 52795	false
1268	interacts with	43910 (interacts with) 61795	false
1269	interacts with	43910 (interacts with) 59740	false
1270	interacts with	43910 (interacts with) 58341	false
1271	interacts with	43910 (interacts with) 58260	false
1272	interacts with	43910 (interacts with) 57568	false
1273	interacts with	43910 (interacts with) 54827	false
1274	interacts with	43910 (interacts with) 54787	false
1275	interacts with	43910 (interacts with) 54422	false
1276	interacts with	43910 (interacts with) 54260	false
1277	interacts with	43910 (interacts with) 52047	false
1278	interacts with	43910 (interacts with) 51340	false
1279	interacts with	43910 (interacts with) 50859	false
1280	interacts with	43910 (interacts with) 48793	false
1281	interacts with	43910 (interacts with) 47619	false
1282	interacts with	43910 (interacts with) 47516	false
1283	interacts with	43910 (interacts with) 44814	false
1284	interacts with	43910 (interacts with) 44175	false
1285	interacts with	43548 (interacts with) 61795	false
1286	interacts with	43548 (interacts with) 59740	false
1287	interacts with	43548 (interacts with) 59604	false
1288	interacts with	43548 (interacts with) 58260	false
1289	interacts with	43548 (interacts with) 57805	false
1290	interacts with	43548 (interacts with) 57613	false
1291	interacts with	43548 (interacts with) 56198	false
1292	interacts with	43548 (interacts with) 54260	false
1293	interacts with	43548 (interacts with) 52676	false
1294	interacts with	43548 (interacts with) 52047	false
1295	interacts with	43548 (interacts with) 51923	false
1296	interacts with	43548 (interacts with) 49059	false
1297	interacts with	43548 (interacts with) 48793	false
1298	interacts with	43548 (interacts with) 47516	false
1299	interacts with	43548 (interacts with) 44969	false
1300	interacts with	43548 (interacts with) 44814	false
1301	interacts with	43081 (interacts with) 61889	false
1302	interacts with	43081 (interacts with) 61074	false
1303	interacts with	43081 (interacts with) 60987	false
1304	interacts with	43081 (interacts with) 59516	false
1305	interacts with	43081 (interacts with) 59472	false
1306	interacts with	43081 (interacts with) 59350	false
1307	interacts with	43081 (interacts with) 58941	false
1308	interacts with	43081 (interacts with) 58621	false
1309	interacts with	43081 (interacts with) 58274	false
1310	interacts with	43081 (interacts with) 57236	false
1311	interacts with	43081 (interacts with) 56920	false
1312	interacts with	43081 (interacts with) 56260	false
1313	interacts with	43081 (interacts with) 54712	false
1314	interacts with	43081 (interacts with) 53531	false
1315	interacts with	43081 (interacts with) 53419	false
1316	interacts with	43081 (interacts with) 51912	false
1317	interacts with	43081 (interacts with) 50474	false
1318	interacts with	43081 (interacts with) 47023	false
1319	interacts with	43081 (interacts with) 44379	false
1320	interacts with	42907 (interacts with) 61630	false
1321	interacts with	42907 (interacts with) 61074	false
1322	interacts with	42907 (interacts with) 60987	false
1323	interacts with	42907 (interacts with) 59727	false
1324	interacts with	42907 (interacts with) 58941	false
1325	interacts with	42907 (interacts with) 58198	false
1326	interacts with	42907 (interacts with) 57703	false
1327	interacts with	42907 (interacts with) 57556	false
1328	interacts with	42907 (interacts with) 56437	false
1329	interacts with	42907 (interacts with) 55220	false
1330	interacts with	42907 (interacts with) 51907	false
1331	interacts with	42907 (interacts with) 50859	false
1332	interacts with	42907 (interacts with) 50527	false
1333	interacts with	42907 (interacts with) 48555	false
1334	interacts with	42907 (interacts with) 47256	false
1335	interacts with	42907 (interacts with) 45894	false
1336	interacts with	42907 (interacts with) 45452	false
1337	interacts with	42907 (interacts with) 44979	false
1338	interacts with	42907 (interacts with) 44439	false
1339	interacts with	42889 (interacts with) 61630	false
1340	interacts with	42889 (interacts with) 61074	false
1341	interacts with	42889 (interacts with) 59727	false
1342	interacts with	42889 (interacts with) 57703	false
1343	interacts with	42889 (interacts with) 57556	false
1344	interacts with	42889 (interacts with) 56437	false
1345	interacts with	42889 (interacts with) 55220	false
1346	interacts with	42889 (interacts with) 54801	false
1347	interacts with	42889 (interacts with) 51907	false
1348	interacts with	42889 (interacts with) 50527	false
1349	interacts with	42889 (interacts with) 48555	false
1350	interacts with	42889 (interacts with) 47256	false
1351	interacts with	42889 (interacts with) 45894	false
1352	interacts with	42889 (interacts with) 44979	false
1353	interacts with	42889 (interacts with) 42907	false
1354	interacts with	42844 (interacts with) 61795	false
1355	interacts with	42844 (interacts with) 58585	false
1356	interacts with	42844 (interacts with) 58422	false
1357	interacts with	42844 (interacts with) 58260	false
1358	interacts with	42844 (interacts with) 57805	false
1359	interacts with	42844 (interacts with) 57613	false
1360	interacts with	42844 (interacts with) 54260	false
1361	interacts with	42844 (interacts with) 52676	false
1362	interacts with	42844 (interacts with) 51923	false
1363	interacts with	42844 (interacts with) 51340	false
1364	interacts with	42844 (interacts with) 50330	false
1365	interacts with	42844 (interacts with) 49059	false
1366	interacts with	42844 (interacts with) 43548	false
1367	interacts with	42829 (interacts with) 61283	false
1368	interacts with	42829 (interacts with) 61172	false
1369	interacts with	42829 (interacts with) 61074	false
1370	interacts with	42829 (interacts with) 60987	false
1371	interacts with	42829 (interacts with) 60705	false
1372	interacts with	42829 (interacts with) 59740	false
1373	interacts with	42829 (interacts with) 59705	false
1374	interacts with	42829 (interacts with) 59604	false
1375	interacts with	42829 (interacts with) 59350	false
1376	interacts with	42829 (interacts with) 58941	false
1377	interacts with	42829 (interacts with) 58680	false
1378	interacts with	42829 (interacts with) 58621	false
1379	interacts with	42829 (interacts with) 58251	false
1380	interacts with	42829 (interacts with) 57613	false
1381	interacts with	42829 (interacts with) 57568	false
1382	interacts with	42829 (interacts with) 57268	false
1383	interacts with	42829 (interacts with) 57236	false
1384	interacts with	42829 (interacts with) 56920	false
1385	interacts with	42829 (interacts with) 54260	false
1386	interacts with	42829 (interacts with) 53454	false
1387	interacts with	42829 (interacts with) 53122	false
1388	interacts with	42829 (interacts with) 52297	false
1389	interacts with	42829 (interacts with) 52047	false
1390	interacts with	42829 (interacts with) 51923	false
1391	interacts with	42829 (interacts with) 50859	false
1392	interacts with	42829 (interacts with) 50587	false
1393	interacts with	42829 (interacts with) 47516	false
1394	interacts with	42829 (interacts with) 46493	false
1395	interacts with	42829 (interacts with) 44969	false
1396	interacts with	42829 (interacts with) 44814	false
1397	interacts with	42829 (interacts with) 44439	false
1398	interacts with	42662 (interacts with) 61630	false
1399	interacts with	42662 (interacts with) 61074	false
1400	interacts with	42662 (interacts with) 59727	false
1401	interacts with	42662 (interacts with) 58198	false
1402	interacts with	42662 (interacts with) 57703	false
1403	interacts with	42662 (interacts with) 57556	false
1404	interacts with	42662 (interacts with) 57005	false
1405	interacts with	42662 (interacts with) 56437	false
1406	interacts with	42662 (interacts with) 55220	false
1407	interacts with	42662 (interacts with) 53766	false
1408	interacts with	42662 (interacts with) 51907	false
1409	interacts with	42662 (interacts with) 50859	false
1410	interacts with	42662 (interacts with) 50527	false
1411	interacts with	42662 (interacts with) 48555	false
1412	interacts with	42662 (interacts with) 47256	false
1413	interacts with	42662 (interacts with) 45894	false
1414	interacts with	42662 (interacts with) 45452	false
1415	interacts with	42662 (interacts with) 44800	false
1416	interacts with	42662 (interacts with) 44439	false
1417	interacts with	42662 (interacts with) 42907	false
1418	interacts with	42662 (interacts with) 42889	false
1419	interacts with	42661 (interacts with) 61730	false
1420	interacts with	42661 (interacts with) 58668	false
1421	interacts with	42661 (interacts with) 58655	false
1422	interacts with	42661 (interacts with) 58198	false
1423	interacts with	42661 (interacts with) 56735	false
1424	interacts with	42661 (interacts with) 54827	false
1425	interacts with	42661 (interacts with) 54422	false
1426	interacts with	42661 (interacts with) 53332	false
1427	interacts with	42661 (interacts with) 52795	false
1428	interacts with	42661 (interacts with) 50859	false
1429	interacts with	42661 (interacts with) 47623	false
1430	interacts with	42661 (interacts with) 45452	false
1431	interacts with	42454 (interacts with) 61283	false
1432	interacts with	42454 (interacts with) 61172	false
1433	interacts with	42454 (interacts with) 61074	false
1434	interacts with	42454 (interacts with) 60705	false
1435	interacts with	42454 (interacts with) 59705	false
1436	interacts with	42454 (interacts with) 59472	false
1437	interacts with	42454 (interacts with) 59350	false
1438	interacts with	42454 (interacts with) 58941	false
1439	interacts with	42454 (interacts with) 58680	false
1440	interacts with	42454 (interacts with) 58668	false
1441	interacts with	42454 (interacts with) 58621	false
1442	interacts with	42454 (interacts with) 58251	false
1443	interacts with	42454 (interacts with) 58198	false
1444	interacts with	42454 (interacts with) 57268	false
1445	interacts with	42454 (interacts with) 57236	false
1446	interacts with	42454 (interacts with) 53766	false
1447	interacts with	42454 (interacts with) 53454	false
1448	interacts with	42454 (interacts with) 53122	false
1449	interacts with	42454 (interacts with) 52297	false
1450	interacts with	42454 (interacts with) 51907	false
1451	interacts with	42454 (interacts with) 50587	false
1452	interacts with	42454 (interacts with) 45452	false
1453	interacts with	42454 (interacts with) 44969	false
1454	interacts with	42454 (interacts with) 44439	false
1455	interacts with	42454 (interacts with) 42829	false
1456	interacts with	42327 (interacts with) 59733	false
1457	interacts with	42327 (interacts with) 57703	false
1458	interacts with	42327 (interacts with) 57005	false
1459	interacts with	42327 (interacts with) 56437	false
1460	interacts with	42327 (interacts with) 56198	false
1461	interacts with	42327 (interacts with) 53766	false
1462	interacts with	42327 (interacts with) 51824	false
1463	interacts with	42327 (interacts with) 50527	false
1464	interacts with	42327 (interacts with) 48555	false
1465	interacts with	42327 (interacts with) 46384	false
1466	interacts with	42327 (interacts with) 45894	false
1467	interacts with	42327 (interacts with) 44969	false
1468	interacts with	42327 (interacts with) 44800	false
1469	interacts with	42327 (interacts with) 44439	false
1470	interacts with	42327 (interacts with) 42662	false
1471	interacts with	42129 (interacts with) 61795	false
1472	interacts with	42129 (interacts with) 58260	false
1473	interacts with	42129 (interacts with) 57613	false
1474	interacts with	42129 (interacts with) 54260	false
1475	interacts with	42129 (interacts with) 49059	false
1476	interacts with	42129 (interacts with) 48793	false
1477	interacts with	42129 (interacts with) 48339	false
1478	interacts with	42129 (interacts with) 44175	false
1479	interacts with	42129 (interacts with) 43548	false
1480	interacts with	41700 (interacts with) 61630	false
1481	interacts with	41700 (interacts with) 61074	false
1482	interacts with	41700 (interacts with) 59727	false
1483	interacts with	41700 (interacts with) 57703	false
1484	interacts with	41700 (interacts with) 57556	false
1485	interacts with	41700 (interacts with) 56437	false
1486	interacts with	41700 (interacts with) 55220	false
1487	interacts with	41700 (interacts with) 53766	false
1488	interacts with	41700 (interacts with) 51907	false
1489	interacts with	41700 (interacts with) 50527	false
1490	interacts with	41700 (interacts with) 48555	false
1491	interacts with	41700 (interacts with) 47256	false
1492	interacts with	41700 (interacts with) 45894	false
1493	interacts with	41700 (interacts with) 44979	false
1494	interacts with	41700 (interacts with) 44439	false
1495	interacts with	41700 (interacts with) 42907	false
1496	interacts with	41700 (interacts with) 42889	false
1497	interacts with	41700 (interacts with) 42662	false
1498	interacts with	41700 (interacts with) 42327	false
1499	interacts with	41638 (interacts with) 61889	false
1500	interacts with	41638 (interacts with) 61630	false
1501	interacts with	41638 (interacts with) 61283	false
1502	interacts with	41638 (interacts with) 61172	false
1503	interacts with	41638 (interacts with) 61074	false
1504	interacts with	41638 (interacts with) 60987	false
1505	interacts with	41638 (interacts with) 59733	false
1506	interacts with	41638 (interacts with) 59727	false
1507	interacts with	41638 (interacts with) 59472	false
1508	interacts with	41638 (interacts with) 59350	false
1509	interacts with	41638 (interacts with) 58941	false
1510	interacts with	41638 (interacts with) 57236	false
1511	interacts with	41638 (interacts with) 56920	false
1512	interacts with	41638 (interacts with) 55220	false
1513	interacts with	41638 (interacts with) 53766	false
1514	interacts with	41638 (interacts with) 53531	false
1515	interacts with	41638 (interacts with) 53419	false
1516	interacts with	41638 (interacts with) 53122	false
1517	interacts with	41638 (interacts with) 52297	false
1518	interacts with	41638 (interacts with) 51912	false
1519	interacts with	41638 (interacts with) 51742	false
1520	interacts with	41638 (interacts with) 50587	false
1521	interacts with	41638 (interacts with) 50474	false
1522	interacts with	41638 (interacts with) 48555	false
1523	interacts with	41638 (interacts with) 47256	false
1524	interacts with	41638 (interacts with) 47023	false
1525	interacts with	41638 (interacts with) 44439	false
1526	interacts with	41638 (interacts with) 44379	false
1527	interacts with	41638 (interacts with) 42829	false
1528	interacts with	41638 (interacts with) 42454	false
1529	interacts with	41638 (interacts with) 41700	false
1530	interacts with	41490 (interacts with) 59516	false
1531	interacts with	41490 (interacts with) 58621	false
1532	interacts with	41490 (interacts with) 54712	false
1533	interacts with	41490 (interacts with) 53122	false
1534	interacts with	41490 (interacts with) 46493	false
1535	interacts with	41490 (interacts with) 44379	false
1536	interacts with	41490 (interacts with) 43081	false
1537	interacts with	40904 (interacts with) 57778	false
1538	interacts with	40904 (interacts with) 54787	false
1539	interacts with	40904 (interacts with) 47507	false
1540	interacts with	40697 (interacts with) 61795	false
1541	interacts with	40697 (interacts with) 61172	false
1542	interacts with	40697 (interacts with) 60705	false
1543	interacts with	40697 (interacts with) 59740	false
1544	interacts with	40697 (interacts with) 59604	false
1545	interacts with	40697 (interacts with) 58260	false
1546	interacts with	40697 (interacts with) 57613	false
1547	interacts with	40697 (interacts with) 57568	false
1548	interacts with	40697 (interacts with) 57268	false
1549	interacts with	40697 (interacts with) 56198	false
1550	interacts with	40697 (interacts with) 54422	false
1551	interacts with	40697 (interacts with) 54260	false
1552	interacts with	40697 (interacts with) 52047	false
1553	interacts with	40697 (interacts with) 51923	false
1554	interacts with	40697 (interacts with) 51340	false
1555	interacts with	40697 (interacts with) 50859	false
1556	interacts with	40697 (interacts with) 49059	false
1557	interacts with	40697 (interacts with) 48793	false
1558	interacts with	40697 (interacts with) 47516	false
1559	interacts with	40697 (interacts with) 46493	false
1560	interacts with	40697 (interacts with) 44969	false
1561	interacts with	40697 (interacts with) 44814	false
1562	interacts with	40697 (interacts with) 44175	false
1563	interacts with	40697 (interacts with) 43910	false
1564	interacts with	40697 (interacts with) 43548	false
1565	interacts with	40697 (interacts with) 42829	false
1566	interacts with	40697 (interacts with) 42129	false
1567	interacts with	40511 (interacts with) 61795	false
1568	interacts with	40511 (interacts with) 61172	false
1569	interacts with	40511 (interacts with) 60705	false
1570	interacts with	40511 (interacts with) 60214	false
1571	interacts with	40511 (interacts with) 59740	false
1572	interacts with	40511 (interacts with) 59705	false
1573	interacts with	40511 (interacts with) 59604	false
1574	interacts with	40511 (interacts with) 58680	false
1575	interacts with	40511 (interacts with) 58260	false
1576	interacts with	40511 (interacts with) 58198	false
1577	interacts with	40511 (interacts with) 57613	false
1578	interacts with	40511 (interacts with) 57568	false
1579	interacts with	40511 (interacts with) 57268	false
1580	interacts with	40511 (interacts with) 56437	false
1581	interacts with	40511 (interacts with) 56198	false
1582	interacts with	40511 (interacts with) 54827	false
1583	interacts with	40511 (interacts with) 54422	false
1584	interacts with	40511 (interacts with) 54260	false
1585	interacts with	40511 (interacts with) 53454	false
1586	interacts with	40511 (interacts with) 52047	false
1587	interacts with	40511 (interacts with) 51340	false
1588	interacts with	40511 (interacts with) 50859	false
1589	interacts with	40511 (interacts with) 49059	false
1590	interacts with	40511 (interacts with) 48793	false
1591	interacts with	40511 (interacts with) 47516	false
1592	interacts with	40511 (interacts with) 47507	false
1593	interacts with	40511 (interacts with) 44969	false
1594	interacts with	40511 (interacts with) 44814	false
1595	interacts with	40511 (interacts with) 44175	false
1596	interacts with	40511 (interacts with) 43910	false
1597	interacts with	40511 (interacts with) 43548	false
1598	interacts with	40511 (interacts with) 42829	false
1599	interacts with	40511 (interacts with) 42129	false
1600	interacts with	40511 (interacts with) 40697	false
1601	interacts with	40424 (interacts with) 61840	false
1602	interacts with	40424 (interacts with) 61730	false
1603	interacts with	40424 (interacts with) 60999	false
1604	interacts with	40424 (interacts with) 60390	false
1605	interacts with	40424 (interacts with) 58655	false
1606	interacts with	40424 (interacts with) 56735	false
1607	interacts with	40424 (interacts with) 47619	false
1608	interacts with	40424 (interacts with) 44162	false
1609	interacts with	40341 (interacts with) 56260	false
1610	interacts with	40341 (interacts with) 45255	false
1611	interacts with	40341 (interacts with) 41490	false
1612	interacts with	40193 (interacts with) 61889	false
1613	interacts with	40193 (interacts with) 61172	false
1614	interacts with	40193 (interacts with) 60987	false
1615	interacts with	40193 (interacts with) 59516	false
1616	interacts with	40193 (interacts with) 59350	false
1617	interacts with	40193 (interacts with) 58941	false
1618	interacts with	40193 (interacts with) 58668	false
1619	interacts with	40193 (interacts with) 58621	false
1620	interacts with	40193 (interacts with) 56920	false
1621	interacts with	40193 (interacts with) 54712	false
1622	interacts with	40193 (interacts with) 53419	false
1623	interacts with	40193 (interacts with) 52297	false
1624	interacts with	40193 (interacts with) 45255	false
1625	interacts with	40193 (interacts with) 44814	false
1626	interacts with	40193 (interacts with) 43081	false
1627	interacts with	39943 (interacts with) 61630	false
1628	interacts with	39943 (interacts with) 59705	false
1629	interacts with	39943 (interacts with) 58680	false
1630	interacts with	39943 (interacts with) 58198	false
1631	interacts with	39943 (interacts with) 57703	false
1632	interacts with	39943 (interacts with) 57236	false
1633	interacts with	39943 (interacts with) 57005	false
1634	interacts with	39943 (interacts with) 56437	false
1635	interacts with	39943 (interacts with) 55220	false
1636	interacts with	39943 (interacts with) 53766	false
1637	interacts with	39943 (interacts with) 53454	false
1638	interacts with	39943 (interacts with) 51907	false
1639	interacts with	39943 (interacts with) 51824	false
1640	interacts with	39943 (interacts with) 50587	false
1641	interacts with	39943 (interacts with) 50527	false
1642	interacts with	39943 (interacts with) 48555	false
1643	interacts with	39943 (interacts with) 47256	false
1644	interacts with	39943 (interacts with) 45894	false
1645	interacts with	39943 (interacts with) 45452	false
1646	interacts with	39943 (interacts with) 44800	false
1647	interacts with	39943 (interacts with) 44439	false
1648	interacts with	39943 (interacts with) 42907	false
1649	interacts with	39943 (interacts with) 42889	false
1650	interacts with	39943 (interacts with) 42662	false
1651	interacts with	39943 (interacts with) 42454	false
1652	interacts with	39943 (interacts with) 42327	false
1653	interacts with	39943 (interacts with) 41700	false
1654	interacts with	39589 (interacts with) 61889	false
1655	interacts with	39589 (interacts with) 61283	false
1656	interacts with	39589 (interacts with) 61074	false
1657	interacts with	39589 (interacts with) 60987	false
1658	interacts with	39589 (interacts with) 59516	false
1659	interacts with	39589 (interacts with) 59472	false
1660	interacts with	39589 (interacts with) 59350	false
1661	interacts with	39589 (interacts with) 58621	false
1662	interacts with	39589 (interacts with) 57236	false
1663	interacts with	39589 (interacts with) 56260	false
1664	interacts with	39589 (interacts with) 54712	false
1665	interacts with	39589 (interacts with) 53531	false
1666	interacts with	39589 (interacts with) 53419	false
1667	interacts with	39589 (interacts with) 53122	false
1668	interacts with	39589 (interacts with) 52297	false
1669	interacts with	39589 (interacts with) 50474	false
1670	interacts with	39589 (interacts with) 46493	false
1671	interacts with	39589 (interacts with) 44379	false
1672	interacts with	39589 (interacts with) 43081	false
1673	interacts with	39589 (interacts with) 42829	false
1674	interacts with	39589 (interacts with) 42454	false
1675	interacts with	39589 (interacts with) 41638	false
1676	interacts with	39589 (interacts with) 41490	false
1677	interacts with	39589 (interacts with) 40341	false
1678	interacts with	39589 (interacts with) 40193	false
1679	interacts with	39361 (interacts with) 61630	false
1680	interacts with	39361 (interacts with) 61172	false
1681	interacts with	39361 (interacts with) 59705	false
1682	interacts with	39361 (interacts with) 59350	false
1683	interacts with	39361 (interacts with) 58941	false
1684	interacts with	39361 (interacts with) 58680	false
1685	interacts with	39361 (interacts with) 58198	false
1686	interacts with	39361 (interacts with) 57703	false
1687	interacts with	39361 (interacts with) 57268	false
1688	interacts with	39361 (interacts with) 57236	false
1689	interacts with	39361 (interacts with) 57005	false
1690	interacts with	39361 (interacts with) 56437	false
1691	interacts with	39361 (interacts with) 56198	false
1692	interacts with	39361 (interacts with) 55220	false
1693	interacts with	39361 (interacts with) 54422	false
1694	interacts with	39361 (interacts with) 53766	false
1695	interacts with	39361 (interacts with) 53454	false
1696	interacts with	39361 (interacts with) 52297	false
1697	interacts with	39361 (interacts with) 51907	false
1698	interacts with	39361 (interacts with) 51824	false
1699	interacts with	39361 (interacts with) 50859	false
1700	interacts with	39361 (interacts with) 50527	false
1701	interacts with	39361 (interacts with) 48793	false
1702	interacts with	39361 (interacts with) 47507	false
1703	interacts with	39361 (interacts with) 47256	false
1704	interacts with	39361 (interacts with) 45894	false
1705	interacts with	39361 (interacts with) 45452	false
1706	interacts with	39361 (interacts with) 44969	false
1707	interacts with	39361 (interacts with) 44800	false
1708	interacts with	39361 (interacts with) 44439	false
1709	interacts with	39361 (interacts with) 42907	false
1710	interacts with	39361 (interacts with) 42662	false
1711	interacts with	39361 (interacts with) 42327	false
1712	interacts with	39361 (interacts with) 40511	false
1713	interacts with	39361 (interacts with) 39943	false
1714	interacts with	39025 (interacts with) 61840	false
1715	interacts with	39025 (interacts with) 61795	false
1716	interacts with	39025 (interacts with) 60214	false
1717	interacts with	39025 (interacts with) 59740	false
1718	interacts with	39025 (interacts with) 59604	false
1719	interacts with	39025 (interacts with) 58347	false
1720	interacts with	39025 (interacts with) 58341	false
1721	interacts with	39025 (interacts with) 58260	false
1722	interacts with	39025 (interacts with) 57613	false
1723	interacts with	39025 (interacts with) 57568	false
1724	interacts with	39025 (interacts with) 54422	false
1725	interacts with	39025 (interacts with) 54260	false
1726	interacts with	39025 (interacts with) 52047	false
1727	interacts with	39025 (interacts with) 51340	false
1728	interacts with	39025 (interacts with) 50859	false
1729	interacts with	39025 (interacts with) 49059	false
1730	interacts with	39025 (interacts with) 48793	false
1731	interacts with	39025 (interacts with) 48339	false
1732	interacts with	39025 (interacts with) 47619	false
1733	interacts with	39025 (interacts with) 47516	false
1734	interacts with	39025 (interacts with) 44814	false
1735	interacts with	39025 (interacts with) 44175	false
1736	interacts with	39025 (interacts with) 43910	false
1737	interacts with	39025 (interacts with) 43548	false
1738	interacts with	39025 (interacts with) 42129	false
1739	interacts with	39025 (interacts with) 40697	false
1740	interacts with	39025 (interacts with) 40511	false
1741	interacts with	38994 (interacts with) 59727	false
1742	interacts with	38994 (interacts with) 57556	false
1743	interacts with	38994 (interacts with) 54801	false
1744	interacts with	38994 (interacts with) 53531	false
1745	interacts with	38994 (interacts with) 47023	false
1746	interacts with	38754 (interacts with) 61840	false
1747	interacts with	38754 (interacts with) 60214	false
1748	interacts with	38754 (interacts with) 58347	false
1749	interacts with	38754 (interacts with) 58341	false
1750	interacts with	38754 (interacts with) 53332	false
1751	interacts with	38754 (interacts with) 52795	false
1752	interacts with	38754 (interacts with) 48793	false
1753	interacts with	38700 (interacts with) 61283	false
1754	interacts with	38700 (interacts with) 61172	false
1755	interacts with	38700 (interacts with) 61074	false
1756	interacts with	38700 (interacts with) 60705	false
1757	interacts with	38700 (interacts with) 59733	false
1758	interacts with	38700 (interacts with) 59705	false
1759	interacts with	38700 (interacts with) 59350	false
1760	interacts with	38700 (interacts with) 58680	false
1761	interacts with	38700 (interacts with) 58198	false
1762	interacts with	38700 (interacts with) 57268	false
1763	interacts with	38700 (interacts with) 57236	false
1764	interacts with	38700 (interacts with) 56437	false
1765	interacts with	38700 (interacts with) 53766	false
1766	interacts with	38700 (interacts with) 53454	false
1767	interacts with	38700 (interacts with) 53122	false
1768	interacts with	38700 (interacts with) 52297	false
1769	interacts with	38700 (interacts with) 51907	false
1770	interacts with	38700 (interacts with) 50587	false
1771	interacts with	38700 (interacts with) 50527	false
1772	interacts with	38700 (interacts with) 48555	false
1773	interacts with	38700 (interacts with) 44969	false
1774	interacts with	38700 (interacts with) 44800	false
1775	interacts with	38700 (interacts with) 44439	false
1776	interacts with	38700 (interacts with) 42829	false
1777	interacts with	38700 (interacts with) 42454	false
1778	interacts with	38700 (interacts with) 42327	false
1779	interacts with	38700 (interacts with) 41638	false
1780	interacts with	38700 (interacts with) 39943	false
1781	interacts with	38700 (interacts with) 39361	false
1782	interacts with	38566 (interacts with) 61885	false
1783	interacts with	38566 (interacts with) 61669	false
1784	interacts with	38566 (interacts with) 61283	false
1785	interacts with	38566 (interacts with) 61172	false
1786	interacts with	38566 (interacts with) 60705	false
1787	interacts with	38566 (interacts with) 59705	false
1788	interacts with	38566 (interacts with) 59604	false
1789	interacts with	38566 (interacts with) 58621	false
1790	interacts with	38566 (interacts with) 58251	false
1791	interacts with	38566 (interacts with) 57568	false
1792	interacts with	38566 (interacts with) 57268	false
1793	interacts with	38566 (interacts with) 54827	false
1794	interacts with	38566 (interacts with) 53502	false
1795	interacts with	38566 (interacts with) 53122	false
1796	interacts with	38566 (interacts with) 52297	false
1797	interacts with	38566 (interacts with) 51923	false
1798	interacts with	38566 (interacts with) 50587	false
1799	interacts with	38566 (interacts with) 45423	false
1800	interacts with	38566 (interacts with) 44969	false
1801	interacts with	38566 (interacts with) 44467	false
1802	interacts with	38566 (interacts with) 42829	false
1803	interacts with	38566 (interacts with) 42454	false
1804	interacts with	38566 (interacts with) 40697	false
1805	interacts with	38279 (interacts with) 61889	false
1806	interacts with	38279 (interacts with) 61630	false
1807	interacts with	38279 (interacts with) 61074	false
1808	interacts with	38279 (interacts with) 60987	false
1809	interacts with	38279 (interacts with) 59727	false
1810	interacts with	38279 (interacts with) 59472	false
1811	interacts with	38279 (interacts with) 58941	false
1812	interacts with	38279 (interacts with) 57556	false
1813	interacts with	38279 (interacts with) 56920	false
1814	interacts with	38279 (interacts with) 55220	false
1815	interacts with	38279 (interacts with) 54801	false
1816	interacts with	38279 (interacts with) 53531	false
1817	interacts with	38279 (interacts with) 53419	false
1818	interacts with	38279 (interacts with) 51912	false
1819	interacts with	38279 (interacts with) 47256	false
1820	interacts with	38279 (interacts with) 47023	false
1821	interacts with	38279 (interacts with) 45894	false
1822	interacts with	38279 (interacts with) 44979	false
1823	interacts with	38279 (interacts with) 42907	false
1824	interacts with	38279 (interacts with) 42889	false
1825	interacts with	38279 (interacts with) 42662	false
1826	interacts with	38279 (interacts with) 41700	false
1827	interacts with	38279 (interacts with) 41638	false
1828	interacts with	38279 (interacts with) 38994	false
1829	interacts with	37989 (interacts with) 59516	false
1830	interacts with	37989 (interacts with) 54712	false
1831	interacts with	37953 (interacts with) 61889	false
1832	interacts with	37953 (interacts with) 61283	false
1833	interacts with	37953 (interacts with) 61074	false
1834	interacts with	37953 (interacts with) 60987	false
1835	interacts with	37953 (interacts with) 59727	false
1836	interacts with	37953 (interacts with) 59472	false
1837	interacts with	37953 (interacts with) 59350	false
1838	interacts with	37953 (interacts with) 58941	false
1839	interacts with	37953 (interacts with) 57236	false
1840	interacts with	37953 (interacts with) 53766	false
1841	interacts with	37953 (interacts with) 53419	false
1842	interacts with	37953 (interacts with) 53122	false
1843	interacts with	37953 (interacts with) 52297	false
1844	interacts with	37953 (interacts with) 51912	false
1845	interacts with	37953 (interacts with) 51742	false
1846	interacts with	37953 (interacts with) 50587	false
1847	interacts with	37953 (interacts with) 50474	false
1848	interacts with	37953 (interacts with) 47256	false
1849	interacts with	37953 (interacts with) 44439	false
1850	interacts with	37953 (interacts with) 44379	false
1851	interacts with	37953 (interacts with) 42454	false
1852	interacts with	37953 (interacts with) 41700	false
1853	interacts with	37953 (interacts with) 41638	false
1854	interacts with	37953 (interacts with) 39589	false
1855	interacts with	37953 (interacts with) 38700	false
1856	interacts with	37886 (interacts with) 61357	false
1857	interacts with	37886 (interacts with) 58668	false
1858	interacts with	37886 (interacts with) 40193	false
1859	interacts with	37792 (interacts with) 57778	false
1860	interacts with	37636 (interacts with) 61889	false
1861	interacts with	37636 (interacts with) 61074	false
1862	interacts with	37636 (interacts with) 60987	false
1863	interacts with	37636 (interacts with) 59727	false
1864	interacts with	37636 (interacts with) 59516	false
1865	interacts with	37636 (interacts with) 59472	false
1866	interacts with	37636 (interacts with) 59350	false
1867	interacts with	37636 (interacts with) 58941	false
1868	interacts with	37636 (interacts with) 58274	false
1869	interacts with	37636 (interacts with) 57556	false
1870	interacts with	37636 (interacts with) 56920	false
1871	interacts with	37636 (interacts with) 55744	false
1872	interacts with	37636 (interacts with) 55220	false
1873	interacts with	37636 (interacts with) 53531	false
1874	interacts with	37636 (interacts with) 53419	false
1875	interacts with	37636 (interacts with) 51912	false
1876	interacts with	37636 (interacts with) 47256	false
1877	interacts with	37636 (interacts with) 47023	false
1878	interacts with	37636 (interacts with) 46493	false
1879	interacts with	37636 (interacts with) 45894	false
1880	interacts with	37636 (interacts with) 44379	false
1881	interacts with	37636 (interacts with) 41638	false
1882	interacts with	37636 (interacts with) 38994	false
1883	interacts with	37636 (interacts with) 38279	false
1884	interacts with	37636 (interacts with) 37953	false
1885	interacts with	37310 (interacts with) 59516	false
1886	interacts with	37310 (interacts with) 54712	false
1887	interacts with	37310 (interacts with) 37989	false
1888	interacts with	37031 (interacts with) 48208	false
1889	interacts with	36996 (interacts with) 61889	false
1890	interacts with	36996 (interacts with) 61630	false
1891	interacts with	36996 (interacts with) 61283	false
1892	interacts with	36996 (interacts with) 61172	false
1893	interacts with	36996 (interacts with) 61074	false
1894	interacts with	36996 (interacts with) 60987	false
1895	interacts with	36996 (interacts with) 59727	false
1896	interacts with	36996 (interacts with) 59472	false
1897	interacts with	36996 (interacts with) 59350	false
1898	interacts with	36996 (interacts with) 58941	false
1899	interacts with	36996 (interacts with) 58680	false
1900	interacts with	36996 (interacts with) 58198	false
1901	interacts with	36996 (interacts with) 57556	false
1902	interacts with	36996 (interacts with) 57236	false
1903	interacts with	36996 (interacts with) 56920	false
1904	interacts with	36996 (interacts with) 56437	false
1905	interacts with	36996 (interacts with) 55220	false
1906	interacts with	36996 (interacts with) 53766	false
1907	interacts with	36996 (interacts with) 53531	false
1908	interacts with	36996 (interacts with) 53454	false
1909	interacts with	36996 (interacts with) 53419	false
1910	interacts with	36996 (interacts with) 52297	false
1911	interacts with	36996 (interacts with) 51912	false
1912	interacts with	36996 (interacts with) 51907	false
1913	interacts with	36996 (interacts with) 50859	false
1914	interacts with	36996 (interacts with) 50587	false
1915	interacts with	36996 (interacts with) 50527	false
1916	interacts with	36996 (interacts with) 48555	false
1917	interacts with	36996 (interacts with) 47256	false
1918	interacts with	36996 (interacts with) 47023	false
1919	interacts with	36996 (interacts with) 45894	false
1920	interacts with	36996 (interacts with) 45452	false
1921	interacts with	36996 (interacts with) 44439	false
1922	interacts with	36996 (interacts with) 42907	false
1923	interacts with	36996 (interacts with) 42889	false
1924	interacts with	36996 (interacts with) 42829	false
1925	interacts with	36996 (interacts with) 42662	false
1926	interacts with	36996 (interacts with) 42454	false
1927	interacts with	36996 (interacts with) 41700	false
1928	interacts with	36996 (interacts with) 41638	false
1929	interacts with	36996 (interacts with) 39943	false
1930	interacts with	36996 (interacts with) 39361	false
1931	interacts with	36996 (interacts with) 38700	false
1932	interacts with	36996 (interacts with) 38279	false
1933	interacts with	36996 (interacts with) 37953	false
1934	interacts with	36996 (interacts with) 37636	false
1935	interacts with	36976 (interacts with) 56260	false
1936	interacts with	36976 (interacts with) 40341	false
1937	interacts with	36495 (interacts with) 61889	false
1938	interacts with	36495 (interacts with) 61283	false
1939	interacts with	36495 (interacts with) 61172	false
1940	interacts with	36495 (interacts with) 61074	false
1941	interacts with	36495 (interacts with) 60987	false
1942	interacts with	36495 (interacts with) 60705	false
1943	interacts with	36495 (interacts with) 59740	false
1944	interacts with	36495 (interacts with) 59727	false
1945	interacts with	36495 (interacts with) 59604	false
1946	interacts with	36495 (interacts with) 59516	false
1947	interacts with	36495 (interacts with) 59472	false
1948	interacts with	36495 (interacts with) 59350	false
1949	interacts with	36495 (interacts with) 58941	false
1950	interacts with	36495 (interacts with) 58621	false
1951	interacts with	36495 (interacts with) 57268	false
1952	interacts with	36495 (interacts with) 57236	false
1953	interacts with	36495 (interacts with) 56920	false
1954	interacts with	36495 (interacts with) 55220	false
1955	interacts with	36495 (interacts with) 53531	false
1956	interacts with	36495 (interacts with) 53419	false
1957	interacts with	36495 (interacts with) 53122	false
1958	interacts with	36495 (interacts with) 52297	false
1959	interacts with	36495 (interacts with) 52047	false
1960	interacts with	36495 (interacts with) 50859	false
1961	interacts with	36495 (interacts with) 50587	false
1962	interacts with	36495 (interacts with) 47516	false
1963	interacts with	36495 (interacts with) 47023	false
1964	interacts with	36495 (interacts with) 46493	false
1965	interacts with	36495 (interacts with) 44969	false
1966	interacts with	36495 (interacts with) 44814	false
1967	interacts with	36495 (interacts with) 44439	false
1968	interacts with	36495 (interacts with) 44379	false
1969	interacts with	36495 (interacts with) 43081	false
1970	interacts with	36495 (interacts with) 42829	false
1971	interacts with	36495 (interacts with) 42454	false
1972	interacts with	36495 (interacts with) 41638	false
1973	interacts with	36495 (interacts with) 40193	false
1974	interacts with	36495 (interacts with) 39589	false
1975	interacts with	36495 (interacts with) 38700	false
1976	interacts with	36495 (interacts with) 37953	false
1977	interacts with	36495 (interacts with) 37636	false
1978	interacts with	36495 (interacts with) 36996	false
1979	interacts with	36466 (interacts with) 61840	false
1980	interacts with	36466 (interacts with) 61730	false
1981	interacts with	36466 (interacts with) 60999	false
1982	interacts with	36466 (interacts with) 60390	false
1983	interacts with	36466 (interacts with) 58655	false
1984	interacts with	36466 (interacts with) 58341	false
1985	interacts with	36466 (interacts with) 56735	false
1986	interacts with	36466 (interacts with) 53773	false
1987	interacts with	36466 (interacts with) 47619	false
1988	interacts with	36466 (interacts with) 44162	false
1989	interacts with	36466 (interacts with) 40424	false
1990	interacts with	36355 (interacts with) 61172	false
1991	interacts with	36355 (interacts with) 60705	false
1992	interacts with	36355 (interacts with) 59705	false
1993	interacts with	36355 (interacts with) 58680	false
1994	interacts with	36355 (interacts with) 58668	false
1995	interacts with	36355 (interacts with) 58260	false
1996	interacts with	36355 (interacts with) 57568	false
1997	interacts with	36355 (interacts with) 57268	false
1998	interacts with	36355 (interacts with) 56198	false
1999	interacts with	36355 (interacts with) 54827	false
2000	interacts with	36355 (interacts with) 54422	false
2001	interacts with	36355 (interacts with) 53454	false
2002	interacts with	36355 (interacts with) 52297	false
2003	interacts with	36355 (interacts with) 51340	false
2004	interacts with	36355 (interacts with) 50859	false
2005	interacts with	36355 (interacts with) 49059	false
2006	interacts with	36355 (interacts with) 48793	false
2007	interacts with	36355 (interacts with) 44969	false
2008	interacts with	36355 (interacts with) 44814	false
2009	interacts with	36355 (interacts with) 43910	false
2010	interacts with	36355 (interacts with) 42829	false
2011	interacts with	36355 (interacts with) 40697	false
2012	interacts with	36355 (interacts with) 40511	false
2013	interacts with	36355 (interacts with) 39025	false
2014	interacts with	36355 (interacts with) 38566	false
2015	interacts with	36068 (interacts with) 36976	false
2016	interacts with	35934 (interacts with) 59733	false
2017	interacts with	35934 (interacts with) 59604	false
2018	interacts with	35934 (interacts with) 56198	false
2019	interacts with	35934 (interacts with) 53766	false
2020	interacts with	35934 (interacts with) 50527	false
2021	interacts with	35934 (interacts with) 48555	false
2022	interacts with	35934 (interacts with) 44969	false
2023	interacts with	35934 (interacts with) 44439	false
2024	interacts with	35934 (interacts with) 43548	false
2025	interacts with	35934 (interacts with) 42829	false
2026	interacts with	35934 (interacts with) 42327	false
2027	interacts with	35934 (interacts with) 40697	false
2028	interacts with	35934 (interacts with) 40511	false
2029	interacts with	35934 (interacts with) 38700	false
2030	interacts with	35628 (interacts with) 61840	false
2031	interacts with	35628 (interacts with) 60214	false
2032	interacts with	35628 (interacts with) 58347	false
2033	interacts with	35628 (interacts with) 58341	false
2034	interacts with	35628 (interacts with) 58260	false
2035	interacts with	35628 (interacts with) 54422	false
2036	interacts with	35628 (interacts with) 48793	false
2037	interacts with	35628 (interacts with) 48339	false
2038	interacts with	35628 (interacts with) 47619	false
2039	interacts with	35628 (interacts with) 47507	false
2040	interacts with	35628 (interacts with) 44175	false
2041	interacts with	35628 (interacts with) 43910	false
2042	interacts with	35628 (interacts with) 42129	false
2043	interacts with	35628 (interacts with) 40511	false
2044	interacts with	35628 (interacts with) 39025	false
2045	interacts with	35628 (interacts with) 38754	false
2046	interacts with	35556 (interacts with) 61840	false
2047	interacts with	35556 (interacts with) 61730	false
2048	interacts with	35556 (interacts with) 60999	false
2049	interacts with	35556 (interacts with) 60214	false
2050	interacts with	35556 (interacts with) 58655	false
2051	interacts with	35556 (interacts with) 58347	false
2052	interacts with	35556 (interacts with) 58341	false
2053	interacts with	35556 (interacts with) 56735	false
2054	interacts with	35556 (interacts with) 54422	false
2055	interacts with	35556 (interacts with) 53773	false
2056	interacts with	35556 (interacts with) 51340	false
2057	interacts with	35556 (interacts with) 48339	false
2058	interacts with	35556 (interacts with) 47619	false
2059	interacts with	35556 (interacts with) 43910	false
2060	interacts with	35556 (interacts with) 40424	false
2061	interacts with	35556 (interacts with) 39025	false
2062	interacts with	35556 (interacts with) 36466	false
2063	interacts with	35556 (interacts with) 35628	false
2064	interacts with	35331 (interacts with) 56260	false
2065	interacts with	35331 (interacts with) 50474	false
2066	interacts with	34937 (interacts with) 61840	false
2067	interacts with	34937 (interacts with) 61795	false
2068	interacts with	34937 (interacts with) 60214	false
2069	interacts with	34937 (interacts with) 58347	false
2070	interacts with	34937 (interacts with) 58341	false
2071	interacts with	34937 (interacts with) 58260	false
2072	interacts with	34937 (interacts with) 56198	false
2073	interacts with	34937 (interacts with) 54422	false
2074	interacts with	34937 (interacts with) 51340	false
2075	interacts with	34937 (interacts with) 49059	false
2076	interacts with	34937 (interacts with) 48793	false
2077	interacts with	34937 (interacts with) 48339	false
2078	interacts with	34937 (interacts with) 47619	false
2079	interacts with	34937 (interacts with) 43910	false
2080	interacts with	34937 (interacts with) 43548	false
2081	interacts with	34937 (interacts with) 42129	false
2082	interacts with	34937 (interacts with) 40697	false
2083	interacts with	34937 (interacts with) 40511	false
2084	interacts with	34937 (interacts with) 39025	false
2085	interacts with	34937 (interacts with) 38754	false
2086	interacts with	34937 (interacts with) 35628	false
2087	interacts with	34937 (interacts with) 35556	false
2088	interacts with	34812 (interacts with) 36068	false
2089	interacts with	34485 (interacts with) 59516	false
2090	interacts with	34485 (interacts with) 54712	false
2091	interacts with	34485 (interacts with) 44379	false
2092	interacts with	34485 (interacts with) 41490	false
2093	interacts with	34485 (interacts with) 40193	false
2094	interacts with	34485 (interacts with) 39589	false
2095	interacts with	34485 (interacts with) 37989	false
2096	interacts with	34485 (interacts with) 37310	false
2097	interacts with	34440 (interacts with) 61630	false
2098	interacts with	34440 (interacts with) 57703	false
2099	interacts with	34440 (interacts with) 56437	false
2100	interacts with	34440 (interacts with) 53766	false
2101	interacts with	34440 (interacts with) 51907	false
2102	interacts with	34440 (interacts with) 51824	false
2103	interacts with	34440 (interacts with) 50527	false
2104	interacts with	34440 (interacts with) 48555	false
2105	interacts with	34440 (interacts with) 44800	false
2106	interacts with	34440 (interacts with) 42907	false
2107	interacts with	34440 (interacts with) 42889	false
2108	interacts with	34440 (interacts with) 42662	false
2109	interacts with	34440 (interacts with) 42327	false
2110	interacts with	34440 (interacts with) 41700	false
2111	interacts with	34440 (interacts with) 39943	false
2112	interacts with	33646 (interacts with) 61840	false
2113	interacts with	33646 (interacts with) 61795	false
2114	interacts with	33646 (interacts with) 60214	false
2115	interacts with	33646 (interacts with) 58347	false
2116	interacts with	33646 (interacts with) 58341	false
2117	interacts with	33646 (interacts with) 58260	false
2118	interacts with	33646 (interacts with) 57568	false
2119	interacts with	33646 (interacts with) 56735	false
2120	interacts with	33646 (interacts with) 54422	false
2121	interacts with	33646 (interacts with) 51340	false
2122	interacts with	33646 (interacts with) 49059	false
2123	interacts with	33646 (interacts with) 48793	false
2124	interacts with	33646 (interacts with) 48339	false
2125	interacts with	33646 (interacts with) 47619	false
2126	interacts with	33646 (interacts with) 43910	false
2127	interacts with	33646 (interacts with) 42129	false
2128	interacts with	33646 (interacts with) 40511	false
2129	interacts with	33646 (interacts with) 39025	false
2130	interacts with	33646 (interacts with) 38754	false
2131	interacts with	33646 (interacts with) 35628	false
2132	interacts with	33646 (interacts with) 35556	false
2133	interacts with	33646 (interacts with) 34937	false
2134	interacts with	33424 (interacts with) 61795	false
2135	interacts with	33424 (interacts with) 59740	false
2136	interacts with	33424 (interacts with) 59604	false
2137	interacts with	33424 (interacts with) 58260	false
2138	interacts with	33424 (interacts with) 57805	false
2139	interacts with	33424 (interacts with) 57613	false
2140	interacts with	33424 (interacts with) 56198	false
2141	interacts with	33424 (interacts with) 54260	false
2142	interacts with	33424 (interacts with) 52991	false
2143	interacts with	33424 (interacts with) 52676	false
2144	interacts with	33424 (interacts with) 52047	false
2145	interacts with	33424 (interacts with) 51923	false
2146	interacts with	33424 (interacts with) 49059	false
2147	interacts with	33424 (interacts with) 48793	false
2148	interacts with	33424 (interacts with) 47516	false
2149	interacts with	33424 (interacts with) 44969	false
2150	interacts with	33424 (interacts with) 43548	false
2151	interacts with	33424 (interacts with) 42844	false
2152	interacts with	33424 (interacts with) 42829	false
2153	interacts with	33424 (interacts with) 42129	false
2154	interacts with	33424 (interacts with) 40697	false
2155	interacts with	33424 (interacts with) 40511	false
2156	interacts with	33424 (interacts with) 38566	false
2157	interacts with	33424 (interacts with) 36355	false
2158	interacts with	33424 (interacts with) 35934	false
2159	interacts with	33365 (interacts with) 61630	false
2160	interacts with	33365 (interacts with) 57703	false
2161	interacts with	33365 (interacts with) 56437	false
2162	interacts with	33365 (interacts with) 50527	false
2163	interacts with	33365 (interacts with) 45894	false
2164	interacts with	33365 (interacts with) 42907	false
2165	interacts with	33365 (interacts with) 42889	false
2166	interacts with	33365 (interacts with) 42662	false
2167	interacts with	33365 (interacts with) 33405	false
2168	interacts with	33295 (interacts with) 61283	false
2169	interacts with	33295 (interacts with) 61172	false
2170	interacts with	33295 (interacts with) 61074	false
2171	interacts with	33295 (interacts with) 60987	false
2172	interacts with	33295 (interacts with) 60705	false
2173	interacts with	33295 (interacts with) 59727	false
2174	interacts with	33295 (interacts with) 59705	false
2175	interacts with	33295 (interacts with) 59472	false
2176	interacts with	33295 (interacts with) 59350	false
2177	interacts with	33295 (interacts with) 59316	false
2178	interacts with	33295 (interacts with) 58941	false
2179	interacts with	33295 (interacts with) 58680	false
2180	interacts with	33295 (interacts with) 58668	false
2181	interacts with	33295 (interacts with) 58621	false
2182	interacts with	33295 (interacts with) 58198	false
2183	interacts with	33295 (interacts with) 57268	false
2184	interacts with	33295 (interacts with) 57236	false
2185	interacts with	33295 (interacts with) 56920	false
2186	interacts with	33295 (interacts with) 54827	false
2187	interacts with	33295 (interacts with) 53454	false
2188	interacts with	33295 (interacts with) 53122	false
2189	interacts with	33295 (interacts with) 52297	false
2190	interacts with	33295 (interacts with) 51907	false
2191	interacts with	33295 (interacts with) 50859	false
2192	interacts with	33295 (interacts with) 50587	false
2193	interacts with	33295 (interacts with) 45452	false
2194	interacts with	33295 (interacts with) 43081	false
2195	interacts with	33295 (interacts with) 42829	false
2196	interacts with	33295 (interacts with) 42454	false
2197	interacts with	33295 (interacts with) 40193	false
2198	interacts with	33295 (interacts with) 39361	false
2199	interacts with	33295 (interacts with) 38700	false
2200	interacts with	33295 (interacts with) 37953	false
2201	interacts with	33295 (interacts with) 36996	false
2202	interacts with	33295 (interacts with) 36495	false
2203	interacts with	33294 (interacts with) 33405	false
2204	interacts with	33294 (interacts with) 33365	false
2205	interacts with	33088 (interacts with) 61795	false
2206	interacts with	33088 (interacts with) 61172	false
2207	interacts with	33088 (interacts with) 59740	false
2208	interacts with	33088 (interacts with) 59604	false
2209	interacts with	33088 (interacts with) 58585	false
2210	interacts with	33088 (interacts with) 58260	false
2211	interacts with	33088 (interacts with) 57613	false
2212	interacts with	33088 (interacts with) 57568	false
2213	interacts with	33088 (interacts with) 54422	false
2214	interacts with	33088 (interacts with) 54260	false
2215	interacts with	33088 (interacts with) 52047	false
2216	interacts with	33088 (interacts with) 51923	false
2217	interacts with	33088 (interacts with) 51340	false
2218	interacts with	33088 (interacts with) 50859	false
2219	interacts with	33088 (interacts with) 49998	false
2220	interacts with	33088 (interacts with) 49059	false
2221	interacts with	33088 (interacts with) 47516	false
2222	interacts with	33088 (interacts with) 46493	false
2223	interacts with	33088 (interacts with) 44969	false
2224	interacts with	33088 (interacts with) 44814	false
2225	interacts with	33088 (interacts with) 44175	false
2226	interacts with	33088 (interacts with) 43910	false
2227	interacts with	33088 (interacts with) 43548	false
2228	interacts with	33088 (interacts with) 42829	false
2229	interacts with	33088 (interacts with) 42129	false
2230	interacts with	33088 (interacts with) 40697	false
2231	interacts with	33088 (interacts with) 40511	false
2232	interacts with	33088 (interacts with) 39025	false
2233	interacts with	33088 (interacts with) 33424	false
2234	interacts with	33034 (interacts with) 58585	false
2235	interacts with	33034 (interacts with) 58422	false
2236	interacts with	33034 (interacts with) 58260	false
2237	interacts with	33034 (interacts with) 58155	false
2238	interacts with	33034 (interacts with) 51340	false
2239	interacts with	33034 (interacts with) 42844	false
2240	interacts with	12602 (interacts with) 58585	false
2241	interacts with	12602 (interacts with) 58155	false
2242	interacts with	12602 (interacts with) 33034	false
2243	interacts with	32775 (interacts with) 61885	false
2244	interacts with	32775 (interacts with) 60705	false
2245	interacts with	32775 (interacts with) 58251	false
2246	interacts with	32775 (interacts with) 53502	false
2247	interacts with	32775 (interacts with) 51936	false
2248	interacts with	32775 (interacts with) 46091	false
2249	interacts with	32775 (interacts with) 45423	false
2250	interacts with	32775 (interacts with) 44467	false
2251	interacts with	32775 (interacts with) 38566	false
2252	interacts with	32695 (interacts with) 61840	false
2253	interacts with	32695 (interacts with) 61730	false
2254	interacts with	32695 (interacts with) 60214	false
2255	interacts with	32695 (interacts with) 58655	false
2256	interacts with	32695 (interacts with) 58347	false
2257	interacts with	32695 (interacts with) 58341	false
2258	interacts with	32695 (interacts with) 56735	false
2259	interacts with	32695 (interacts with) 54422	false
2260	interacts with	32695 (interacts with) 52795	false
2261	interacts with	32695 (interacts with) 49407	false
2262	interacts with	32695 (interacts with) 47623	false
2263	interacts with	32695 (interacts with) 47619	false
2264	interacts with	32695 (interacts with) 44162	false
2265	interacts with	32695 (interacts with) 43910	false
2266	interacts with	32695 (interacts with) 42661	false
2267	interacts with	32695 (interacts with) 40424	false
2268	interacts with	32695 (interacts with) 38754	false
2269	interacts with	32695 (interacts with) 36466	false
2270	interacts with	32695 (interacts with) 35628	false
2271	interacts with	32695 (interacts with) 35556	false
2272	interacts with	32695 (interacts with) 33646	false
2273	interacts with	32580 (interacts with) 61630	false
2274	interacts with	32580 (interacts with) 57703	false
2275	interacts with	32580 (interacts with) 57005	false
2276	interacts with	32580 (interacts with) 56437	false
2277	interacts with	32580 (interacts with) 51824	false
2278	interacts with	32580 (interacts with) 50527	false
2279	interacts with	32580 (interacts with) 45894	false
2280	interacts with	32580 (interacts with) 44800	false
2281	interacts with	32580 (interacts with) 42907	false
2282	interacts with	32580 (interacts with) 42889	false
2283	interacts with	32580 (interacts with) 42662	false
2284	interacts with	32580 (interacts with) 42327	false
2285	interacts with	32580 (interacts with) 39943	false
2286	interacts with	32580 (interacts with) 39361	false
2287	interacts with	32580 (interacts with) 34440	false
2288	interacts with	32580 (interacts with) 33405	false
2289	interacts with	32580 (interacts with) 33365	false
2290	interacts with	32580 (interacts with) 33294	false
2291	interacts with	32375 (interacts with) 61885	false
2292	interacts with	32375 (interacts with) 61283	false
2293	interacts with	32375 (interacts with) 58621	false
2294	interacts with	32375 (interacts with) 58251	false
2295	interacts with	32375 (interacts with) 53122	false
2296	interacts with	32375 (interacts with) 45423	false
2297	interacts with	32375 (interacts with) 41490	false
2298	interacts with	32375 (interacts with) 40341	false
2299	interacts with	32375 (interacts with) 39589	false
2300	interacts with	32375 (interacts with) 38566	false
2301	interacts with	32375 (interacts with) 34812	false
2302	interacts with	32375 (interacts with) 32775	false
2303	interacts with	31934 (interacts with) 61630	false
2304	interacts with	31934 (interacts with) 57703	false
2305	interacts with	31934 (interacts with) 57556	false
2306	interacts with	31934 (interacts with) 56437	false
2307	interacts with	31934 (interacts with) 45894	false
2308	interacts with	31934 (interacts with) 42907	false
2309	interacts with	31934 (interacts with) 42889	false
2310	interacts with	31934 (interacts with) 42662	false
2311	interacts with	31934 (interacts with) 39361	false
2312	interacts with	31934 (interacts with) 33365	false
2313	interacts with	31934 (interacts with) 32580	false
2314	interacts with	31851 (interacts with) 61840	false
2315	interacts with	31851 (interacts with) 61730	false
2316	interacts with	31851 (interacts with) 58655	false
2317	interacts with	31851 (interacts with) 58347	false
2318	interacts with	31851 (interacts with) 58341	false
2319	interacts with	31851 (interacts with) 56735	false
2320	interacts with	31851 (interacts with) 54422	false
2321	interacts with	31851 (interacts with) 53332	false
2322	interacts with	31851 (interacts with) 52795	false
2323	interacts with	31851 (interacts with) 49407	false
2324	interacts with	31851 (interacts with) 47623	false
2325	interacts with	31851 (interacts with) 47619	false
2326	interacts with	31851 (interacts with) 44162	false
2327	interacts with	31851 (interacts with) 43910	false
2328	interacts with	31851 (interacts with) 42661	false
2329	interacts with	31851 (interacts with) 40424	false
2330	interacts with	31851 (interacts with) 35556	false
2331	interacts with	31851 (interacts with) 33646	false
2332	interacts with	31851 (interacts with) 32695	false
2333	interacts with	31792 (interacts with) 61630	false
2334	interacts with	31792 (interacts with) 61283	false
2335	interacts with	31792 (interacts with) 61074	false
2336	interacts with	31792 (interacts with) 60987	false
2337	interacts with	31792 (interacts with) 59733	false
2338	interacts with	31792 (interacts with) 59727	false
2339	interacts with	31792 (interacts with) 59472	false
2340	interacts with	31792 (interacts with) 57236	false
2341	interacts with	31792 (interacts with) 53766	false
2342	interacts with	31792 (interacts with) 53419	false
2343	interacts with	31792 (interacts with) 51912	false
2344	interacts with	31792 (interacts with) 51742	false
2345	interacts with	31792 (interacts with) 48555	false
2346	interacts with	31792 (interacts with) 47256	false
2347	interacts with	31792 (interacts with) 44439	false
2348	interacts with	31792 (interacts with) 42889	false
2349	interacts with	31792 (interacts with) 41700	false
2350	interacts with	31792 (interacts with) 41638	false
2351	interacts with	31792 (interacts with) 38700	false
2352	interacts with	31792 (interacts with) 38279	false
2353	interacts with	31792 (interacts with) 37953	false
2354	interacts with	31792 (interacts with) 37636	false
2355	interacts with	31792 (interacts with) 36996	false
2356	interacts with	31792 (interacts with) 36495	false
2357	interacts with	31609 (interacts with) 60705	false
2358	interacts with	31609 (interacts with) 59705	false
2359	interacts with	31609 (interacts with) 58251	false
2360	interacts with	31609 (interacts with) 57268	false
2361	interacts with	31609 (interacts with) 53502	false
2362	interacts with	31609 (interacts with) 51936	false
2363	interacts with	31609 (interacts with) 45423	false
2364	interacts with	31609 (interacts with) 44467	false
2365	interacts with	31609 (interacts with) 38566	false
2366	interacts with	31609 (interacts with) 36355	false
2367	interacts with	31609 (interacts with) 32775	false
2368	interacts with	31025 (interacts with) 57613	false
2369	interacts with	31025 (interacts with) 52991	false
2370	interacts with	31025 (interacts with) 43548	false
2371	interacts with	30764 (interacts with) 61889	false
2372	interacts with	30764 (interacts with) 56920	false
2373	interacts with	30764 (interacts with) 53531	false
2374	interacts with	30764 (interacts with) 47023	false
2375	interacts with	30764 (interacts with) 38994	false
2376	interacts with	30764 (interacts with) 37989	false
2377	interacts with	30764 (interacts with) 37310	false
2378	interacts with	30385 (interacts with) 61889	false
2379	interacts with	30385 (interacts with) 61795	false
2380	interacts with	30385 (interacts with) 61283	false
2381	interacts with	30385 (interacts with) 61172	false
2382	interacts with	30385 (interacts with) 61074	false
2383	interacts with	30385 (interacts with) 60987	false
2384	interacts with	30385 (interacts with) 59740	false
2385	interacts with	30385 (interacts with) 59604	false
2386	interacts with	30385 (interacts with) 59516	false
2387	interacts with	30385 (interacts with) 59350	false
2388	interacts with	30385 (interacts with) 58941	false
2389	interacts with	30385 (interacts with) 57568	false
2390	interacts with	30385 (interacts with) 57236	false
2391	interacts with	30385 (interacts with) 56920	false
2392	interacts with	30385 (interacts with) 55744	false
2393	interacts with	30385 (interacts with) 55220	false
2394	interacts with	30385 (interacts with) 54260	false
2395	interacts with	30385 (interacts with) 53531	false
2396	interacts with	30385 (interacts with) 53419	false
2397	interacts with	30385 (interacts with) 53122	false
2398	interacts with	30385 (interacts with) 52297	false
2399	interacts with	30385 (interacts with) 52047	false
2400	interacts with	30385 (interacts with) 51923	false
2401	interacts with	30385 (interacts with) 50859	false
2402	interacts with	30385 (interacts with) 49998	false
2403	interacts with	30385 (interacts with) 47516	false
2404	interacts with	30385 (interacts with) 47023	false
2405	interacts with	30385 (interacts with) 46493	false
2406	interacts with	30385 (interacts with) 44969	false
2407	interacts with	30385 (interacts with) 44814	false
2408	interacts with	30385 (interacts with) 44439	false
2409	interacts with	30385 (interacts with) 44175	false
2410	interacts with	30385 (interacts with) 42829	false
2411	interacts with	30385 (interacts with) 41638	false
2412	interacts with	30385 (interacts with) 40697	false
2413	interacts with	30385 (interacts with) 39589	false
2414	interacts with	30385 (interacts with) 37636	false
2415	interacts with	30385 (interacts with) 36996	false
2416	interacts with	30385 (interacts with) 36495	false
2417	interacts with	30385 (interacts with) 35934	false
2418	interacts with	30385 (interacts with) 33088	false
2419	interacts with	29945 (interacts with) 61885	false
2420	interacts with	29945 (interacts with) 59740	false
2421	interacts with	29945 (interacts with) 59604	false
2422	interacts with	29945 (interacts with) 58422	false
2423	interacts with	29945 (interacts with) 57805	false
2424	interacts with	29945 (interacts with) 57613	false
2425	interacts with	29945 (interacts with) 54260	false
2426	interacts with	29945 (interacts with) 52676	false
2427	interacts with	29945 (interacts with) 52047	false
2428	interacts with	29945 (interacts with) 51923	false
2429	interacts with	29945 (interacts with) 50330	false
2430	interacts with	29945 (interacts with) 49998	false
2431	interacts with	29945 (interacts with) 47516	false
2432	interacts with	29945 (interacts with) 46493	false
2433	interacts with	29945 (interacts with) 45423	false
2434	interacts with	29945 (interacts with) 42844	false
2435	interacts with	29945 (interacts with) 38566	false
2436	interacts with	29945 (interacts with) 33088	false
2437	interacts with	29505 (interacts with) 61172	false
2438	interacts with	29505 (interacts with) 59727	false
2439	interacts with	29505 (interacts with) 59705	false
2440	interacts with	29505 (interacts with) 59350	false
2441	interacts with	29505 (interacts with) 59316	false
2442	interacts with	29505 (interacts with) 58941	false
2443	interacts with	29505 (interacts with) 58680	false
2444	interacts with	29505 (interacts with) 58668	false
2445	interacts with	29505 (interacts with) 58198	false
2446	interacts with	29505 (interacts with) 57568	false
2447	interacts with	29505 (interacts with) 57268	false
2448	interacts with	29505 (interacts with) 57236	false
2449	interacts with	29505 (interacts with) 54827	false
2450	interacts with	29505 (interacts with) 53454	false
2451	interacts with	29505 (interacts with) 52297	false
2452	interacts with	29505 (interacts with) 50859	false
[truncated: 5,104 more rows]
