# Supplementary material for: Multi-omic characterization of the thermal stress phenome in the stony coral Montipora capitata
Source: PeerJ. 2021 Nov 10;9:e12335. doi: 10.7717/peerj.12335 (PMC8590396; doi:10.7717/peerj.12335)
Supplement: Supplemental Information 5 — Cytoscape file containing the full networks and modules with gene and network information for the TP1, TP3, and TP5 gene co-expression results. [file peerj-09-12335-s005.txt › CytoscapeSession-2021_01_07-15_00/tables/7677-TP3_Module12/LOCAL_ATTRS-org.cytoscape.model.CyNode-TP3_Module12+default+node.cytable]

"CyCSV-Version","1"
"SUID","name","selected"
"java.lang.Long","java.lang.String","java.lang.Boolean"
"","",""
"TP3_Module12 default node",""
"167","48555","false"
"340","19007","false"
"155","51742","false"
"260","31792","false"
"225","37953","false"
"342","18835","false"
"237","35934","false"
"407","7392","false"
"368","14136","false"
"355","16982","false"
"369","13894","false"
"370","13732","false"
"321","22034","false"
"89","59733","false"
