# Supplementary material for: Multi-omic characterization of the thermal stress phenome in the stony coral Montipora capitata
Source: PeerJ. 2021 Nov 10;9:e12335. doi: 10.7717/peerj.12335 (PMC8590396; doi:10.7717/peerj.12335)
Supplement: Supplemental Information 5 — Cytoscape file containing the full networks and modules with gene and network information for the TP1, TP3, and TP5 gene co-expression results. [file peerj-09-12335-s005.txt › CytoscapeSession-2021_01_07-15_00/tables/9317-Mcap+Gene+Co%2Dexpression+Network+TP5/SHARED_ATTRS-org.cytoscape.model.CyEdge-9317+shared+edge.cytable]

CyCSV-Version	1
SUID	cor	shared interaction	shared name
java.lang.Long	java.lang.Double	java.lang.String	java.lang.String
	mutable
9317 shared edge
12207	0.961009528616359	interacts with	24730 (interacts with) 38335
16414	0.959426047293811	interacts with	3209 (interacts with) 16098
16044	0.990910421389768	interacts with	4502 (interacts with) 16098
16404	0.962936390972731	interacts with	3209 (interacts with) 52895
13520	0.952225502858967	interacts with	16098 (interacts with) 52895
13458	0.977071324871331	interacts with	16561 (interacts with) 52895
10288	0.977333420568417	interacts with	46547 (interacts with) 52895
16417	0.975089507326806	interacts with	3209 (interacts with) 4502
16403	0.956500518516288	interacts with	3209 (interacts with) 52898
16034	0.978046111167582	interacts with	4502 (interacts with) 52898
13519	0.99506643719201	interacts with	16098 (interacts with) 52898
13457	0.986027096529935	interacts with	16561 (interacts with) 52898
11187	0.944606670420851	interacts with	34906 (interacts with) 52898
16413	0.964748310157803	interacts with	3209 (interacts with) 16561
10621	0.970306922866618	interacts with	43062 (interacts with) 52898
16043	0.956108348736229	interacts with	4502 (interacts with) 16561
10287	0.988761600909713	interacts with	46547 (interacts with) 52898
9981	0.967539952645177	interacts with	52895 (interacts with) 52898
16407	0.968871947438174	interacts with	3209 (interacts with) 44275
13528	0.969587796170896	interacts with	16098 (interacts with) 16561
13979	0.996430003318596	interacts with	12251 (interacts with) 44275
13462	0.955480877335365	interacts with	16561 (interacts with) 44275
12201	0.978722971117599	interacts with	24730 (interacts with) 44275
10924	0.97648150568005	interacts with	38335 (interacts with) 44275
10623	0.954547484862812	interacts with	43062 (interacts with) 44275
9871	0.994975895244469	interacts with	56248 (interacts with) 57813
16401	0.985181976557393	interacts with	3209 (interacts with) 57979
10922	0.947309562765872	interacts with	38335 (interacts with) 56248
16032	0.948556168736826	interacts with	4502 (interacts with) 57979
13974	0.955594431214882	interacts with	12251 (interacts with) 57979
16415	0.946767370808564	interacts with	3209 (interacts with) 12251
13518	0.943718212470808	interacts with	16098 (interacts with) 57979
13456	0.982391314918665	interacts with	16561 (interacts with) 57979
16035	0.940076368666104	interacts with	4502 (interacts with) 46547
10619	0.950882870563426	interacts with	43062 (interacts with) 57979
13521	0.969949788449897	interacts with	16098 (interacts with) 46547
13459	0.990300710202914	interacts with	16561 (interacts with) 46547
11188	0.950056741905013	interacts with	34906 (interacts with) 46547
10465	0.972396720042936	interacts with	44275 (interacts with) 57979
10286	0.956403358804867	interacts with	46547 (interacts with) 57979
9980	0.962801597736674	interacts with	52895 (interacts with) 57979
9979	0.955305430370449	interacts with	52898 (interacts with) 57979
16408	0.979620893911274	interacts with	3209 (interacts with) 43062
16037	0.997638631477318	interacts with	4502 (interacts with) 43062
13523	0.982789962480487	interacts with	16098 (interacts with) 43062
13463	0.95459438554525	interacts with	16561 (interacts with) 43062
13987	0.987121175458299	interacts with	12251 (interacts with) 24730
13465	0.952710738088678	interacts with	16561 (interacts with) 34906
13984	0.984892999800899	interacts with	12251 (interacts with) 38335
12984	0.983630648273473	interacts with	20429 (interacts with) 43638
14524	0.971651294236522	interacts with	10665 (interacts with) 20429
15392	0.989610282170475	interacts with	6366 (interacts with) 47867
9929	0.957117841253934	interacts with	53628 (interacts with) 60726
12422	0.982892778767406	interacts with	23995 (interacts with) 43638
14036	0.961293171913931	interacts with	11964 (interacts with) 20429
15254	0.990281774533704	interacts with	6864 (interacts with) 47867
13719	0.984135424968277	interacts with	14278 (interacts with) 20429
13513	0.996100290857979	interacts with	16324 (interacts with) 20429
11393	0.97661424366195	interacts with	32057 (interacts with) 43638
11277	0.978353101187886	interacts with	33854 (interacts with) 43638
14494	0.992487849774677	interacts with	10665 (interacts with) 47867
13171	0.988023465014426	interacts with	18026 (interacts with) 20429
13488	0.966076097180248	interacts with	16324 (interacts with) 47867
10775	0.990137050618332	interacts with	41276 (interacts with) 43638
10751	0.956227511230925	interacts with	41490 (interacts with) 43638
16991	0.980273539568125	interacts with	1403 (interacts with) 6864
13146	0.96652952622707	interacts with	18026 (interacts with) 47867
16625	0.97541431581088	interacts with	2743 (interacts with) 6864
12980	0.982510484212283	interacts with	20429 (interacts with) 47867
12418	0.982527581470358	interacts with	23995 (interacts with) 47867
15433	0.996665574188386	interacts with	6366 (interacts with) 6864
11656	0.986850873198386	interacts with	29529 (interacts with) 47867
11387	0.957087429131284	interacts with	32057 (interacts with) 47867
11274	0.986226571091875	interacts with	33854 (interacts with) 47867
16983	0.992591935970788	interacts with	1403 (interacts with) 16324
16617	0.983934254220529	interacts with	2743 (interacts with) 16324
10772	0.973725664441936	interacts with	41276 (interacts with) 47867
10746	0.996882596715742	interacts with	41490 (interacts with) 47867
15423	0.971396635311633	interacts with	6366 (interacts with) 16324
15287	0.982328700127085	interacts with	6864 (interacts with) 16324
14531	0.957890035230274	interacts with	10665 (interacts with) 16324
14041	0.969662604039017	interacts with	11964 (interacts with) 16324
13723	0.987534359572127	interacts with	14278 (interacts with) 16324
16986	0.987881937156521	interacts with	1403 (interacts with) 11964
16620	0.943694422498446	interacts with	2743 (interacts with) 11964
15425	0.957142901966272	interacts with	6366 (interacts with) 11964
15290	0.962824151508633	interacts with	6864 (interacts with) 11964
16972	0.989214634044549	interacts with	1403 (interacts with) 23995
16608	0.985317861694573	interacts with	2743 (interacts with) 23995
15414	0.990169016156208	interacts with	6366 (interacts with) 23995
15278	0.99584421537744	interacts with	6864 (interacts with) 23995
14516	0.97757521961647	interacts with	10665 (interacts with) 23995
14031	0.970075733251908	interacts with	11964 (interacts with) 23995
13716	0.980028197169129	interacts with	14278 (interacts with) 23995
13508	0.994672210096364	interacts with	16324 (interacts with) 23995
13168	0.993012567248045	interacts with	18026 (interacts with) 23995
13003	0.998180675905283	interacts with	20429 (interacts with) 23995
16959	0.973425048941786	interacts with	1403 (interacts with) 41276
16599	0.996138879399738	interacts with	2743 (interacts with) 41276
16944	0.973023493986711	interacts with	1403 (interacts with) 53628
15403	0.974356873392929	interacts with	6366 (interacts with) 41276
15265	0.98480893701968	interacts with	6864 (interacts with) 41276
16964	0.974918934972828	interacts with	1403 (interacts with) 33854
15383	0.992828793626022	interacts with	6366 (interacts with) 53628
16603	0.986866489802182	interacts with	2743 (interacts with) 33854
14503	0.955626090592088	interacts with	10665 (interacts with) 41276
15245	0.989598761691267	interacts with	6864 (interacts with) 53628
14022	0.946339088413024	interacts with	11964 (interacts with) 41276
15408	0.985887721381906	interacts with	6366 (interacts with) 33854
13708	0.988331567740063	interacts with	14278 (interacts with) 41276
14486	0.999061678415171	interacts with	10665 (interacts with) 53628
15271	0.990379495009473	interacts with	6864 (interacts with) 33854
17001	0.962355421100693	interacts with	1403 (interacts with) 2743
13495	0.992178057546028	interacts with	16324 (interacts with) 41276
14008	0.948558477965258	interacts with	11964 (interacts with) 53628
14509	0.974258109166498	interacts with	10665 (interacts with) 33854
13156	0.976729175196252	interacts with	18026 (interacts with) 41276
13480	0.96641153015203	interacts with	16324 (interacts with) 53628
12988	0.995922313966053	interacts with	20429 (interacts with) 41276
14024	0.94524526057037	interacts with	11964 (interacts with) 33854
13712	0.973709113123211	interacts with	14278 (interacts with) 33854
13137	0.977878436516752	interacts with	18026 (interacts with) 53628
13500	0.989898080418031	interacts with	16324 (interacts with) 33854
12427	0.993420290783801	interacts with	23995 (interacts with) 41276
12972	0.977284703260172	interacts with	20429 (interacts with) 53628
13160	0.978067942886357	interacts with	18026 (interacts with) 33854
12994	0.995586193528903	interacts with	20429 (interacts with) 33854
11665	0.943214878509836	interacts with	29529 (interacts with) 41276
11397	0.974032685956659	interacts with	32057 (interacts with) 41276
11282	0.996279526041989	interacts with	33854 (interacts with) 41276
12409	0.982185164011808	interacts with	23995 (interacts with) 53628
12433	0.99572818656691	interacts with	23995 (interacts with) 33854
11649	0.996389448258555	interacts with	29529 (interacts with) 53628
11670	0.965252849993536	interacts with	29529 (interacts with) 33854
16958	0.977459574706946	interacts with	1403 (interacts with) 41490
11401	0.976300804099092	interacts with	32057 (interacts with) 33854
16598	0.966240337028071	interacts with	2743 (interacts with) 41490
11378	0.972726480974575	interacts with	32057 (interacts with) 53628
11265	0.976865494574046	interacts with	33854 (interacts with) 53628
15402	0.993155545027786	interacts with	6366 (interacts with) 41490
10766	0.960345817524086	interacts with	41276 (interacts with) 53628
15264	0.995474862116792	interacts with	6864 (interacts with) 41490
10737	0.994490103206253	interacts with	41490 (interacts with) 53628
14502	0.992583340170893	interacts with	10665 (interacts with) 41490
14021	0.947192739141948	interacts with	11964 (interacts with) 41490
13707	0.954611360739042	interacts with	14278 (interacts with) 41490
10220	0.991616395388792	interacts with	47867 (interacts with) 53628
13494	0.982060583268823	interacts with	16324 (interacts with) 41490
16979	0.993418091073513	interacts with	1403 (interacts with) 18026
16615	0.970901837704011	interacts with	2743 (interacts with) 18026
13155	0.98137539242079	interacts with	18026 (interacts with) 41490
12987	0.992114903980051	interacts with	20429 (interacts with) 41490
15420	0.985822975801542	interacts with	6366 (interacts with) 18026
12426	0.992932409643194	interacts with	23995 (interacts with) 41490
15284	0.991521953441969	interacts with	6864 (interacts with) 18026
16988	0.963370072540321	interacts with	1403 (interacts with) 10665
14526	0.971569219039031	interacts with	10665 (interacts with) 18026
11664	0.987474135293863	interacts with	29529 (interacts with) 41490
14038	0.989524156604868	interacts with	11964 (interacts with) 18026
15428	0.993222977424777	interacts with	6366 (interacts with) 10665
11396	0.975819259281717	interacts with	32057 (interacts with) 41490
11281	0.992512470305133	interacts with	33854 (interacts with) 41490
15294	0.987548639574962	interacts with	6864 (interacts with) 10665
13720	0.973726259325019	interacts with	14278 (interacts with) 18026
13514	0.986392928003412	interacts with	16324 (interacts with) 18026
10777	0.98273028530619	interacts with	41276 (interacts with) 41490
16984	0.972431522615513	interacts with	1403 (interacts with) 14278
16618	0.992719733618678	interacts with	2743 (interacts with) 14278
15424	0.946851034484701	interacts with	6366 (interacts with) 14278
15288	0.965686184054849	interacts with	6864 (interacts with) 14278
16934	0.99747725193726	interacts with	1403 (interacts with) 60726
16588	0.954562904653947	interacts with	2743 (interacts with) 60726
14042	0.958307756471565	interacts with	11964 (interacts with) 14278
16968	0.959156886821611	interacts with	1403 (interacts with) 29529
15411	0.981105121222693	interacts with	6366 (interacts with) 29529
15274	0.975089971116089	interacts with	6864 (interacts with) 29529
15377	0.956767904930305	interacts with	6366 (interacts with) 60726
15237	0.965436577983573	interacts with	6864 (interacts with) 60726
16965	0.996030404144868	interacts with	1403 (interacts with) 32057
16604	0.967646180999988	interacts with	2743 (interacts with) 32057
14480	0.945404891589648	interacts with	10665 (interacts with) 60726
14512	0.996176453872731	interacts with	10665 (interacts with) 29529
13999	0.988493492308538	interacts with	11964 (interacts with) 60726
13504	0.951866529054315	interacts with	16324 (interacts with) 29529
13696	0.969304386783477	interacts with	14278 (interacts with) 60726
13472	0.988902496164807	interacts with	16324 (interacts with) 60726
15409	0.98029296444555	interacts with	6366 (interacts with) 32057
13164	0.95879221015216	interacts with	18026 (interacts with) 29529
15272	0.984197637933927	interacts with	6864 (interacts with) 32057
13128	0.985775780335407	interacts with	18026 (interacts with) 60726
12998	0.962881044270023	interacts with	20429 (interacts with) 29529
12964	0.976944895343898	interacts with	20429 (interacts with) 60726
14510	0.965347980575249	interacts with	10665 (interacts with) 32057
12401	0.980033684042589	interacts with	23995 (interacts with) 60726
14025	0.993109897171629	interacts with	11964 (interacts with) 32057
12437	0.967343479089191	interacts with	23995 (interacts with) 29529
13713	0.971906919988069	interacts with	14278 (interacts with) 32057
13501	0.988285521376634	interacts with	16324 (interacts with) 32057
11641	0.942662151068727	interacts with	29529 (interacts with) 60726
16956	0.972703190541295	interacts with	1403 (interacts with) 43638
13161	0.99732519238425	interacts with	18026 (interacts with) 32057
16596	0.995246488314493	interacts with	2743 (interacts with) 43638
11369	0.992935768791334	interacts with	32057 (interacts with) 60726
11259	0.964171920940209	interacts with	33854 (interacts with) 60726
15398	0.953451172047514	interacts with	6366 (interacts with) 43638
12995	0.984354447638293	interacts with	20429 (interacts with) 32057
15260	0.967567919982923	interacts with	6864 (interacts with) 43638
10761	0.964413539347357	interacts with	41276 (interacts with) 60726
16977	0.986803610760664	interacts with	1403 (interacts with) 20429
16613	0.987167759218014	interacts with	2743 (interacts with) 20429
10729	0.962398667973136	interacts with	41490 (interacts with) 60726
14018	0.961561781786033	interacts with	11964 (interacts with) 43638
10543	0.970916797174675	interacts with	43638 (interacts with) 60726
12434	0.990922129847981	interacts with	23995 (interacts with) 32057
13705	0.997537003060663	interacts with	14278 (interacts with) 43638
16951	0.958140572448581	interacts with	1403 (interacts with) 47867
13492	0.988064979145799	interacts with	16324 (interacts with) 43638
15418	0.983172826383524	interacts with	6366 (interacts with) 20429
16993	0.972188066974496	interacts with	1403 (interacts with) 6366
16593	0.955390528261105	interacts with	2743 (interacts with) 47867
15282	0.992927183250846	interacts with	6864 (interacts with) 20429
13152	0.97538185414335	interacts with	18026 (interacts with) 43638
16626	0.962987525696307	interacts with	2743 (interacts with) 6366
11671	0.955118003872072	interacts with	29529 (interacts with) 32057
12365	0.963491754132898	interacts with	24354 (interacts with) 61797
11748	0.973512171066522	interacts with	29284 (interacts with) 61797
11353	0.953683824672529	interacts with	32929 (interacts with) 59960
11350	0.945782883681539	interacts with	32929 (interacts with) 61797
10526	0.95110986287009	interacts with	43910 (interacts with) 61797
13589	0.951990427522184	interacts with	15551 (interacts with) 45463
12372	0.969358409808433	interacts with	24354 (interacts with) 45463
10335	0.986931864009468	interacts with	45463 (interacts with) 61797
10528	0.995999265397684	interacts with	43910 (interacts with) 59960
11753	0.977255629560864	interacts with	29284 (interacts with) 45463
9757	0.94953641768895	interacts with	59960 (interacts with) 61797
9729	0.982394741554797	interacts with	61357 (interacts with) 61797
13594	0.956210255216564	interacts with	15551 (interacts with) 32929
12756	0.956040499415591	interacts with	22173 (interacts with) 32929
13586	0.970745628180566	interacts with	15551 (interacts with) 61357
12366	0.960459568737154	interacts with	24354 (interacts with) 61357
11749	0.947082856281342	interacts with	29284 (interacts with) 61357
11351	0.969045449505914	interacts with	32929 (interacts with) 61357
13591	0.952030705687971	interacts with	15551 (interacts with) 43910
10336	0.973144287983048	interacts with	45463 (interacts with) 61357
12753	0.982436803600438	interacts with	22173 (interacts with) 43910
11362	0.974205261259961	interacts with	32929 (interacts with) 43910
13587	0.951622871453372	interacts with	15551 (interacts with) 59960
12376	0.985851566949552	interacts with	24354 (interacts with) 29284
12742	0.975065418639108	interacts with	22173 (interacts with) 59960
13585	0.980748464896672	interacts with	15551 (interacts with) 61797
13535	0.987350220944487	interacts with	16058 (interacts with) 51574
13093	0.975234745140677	interacts with	18921 (interacts with) 51574
12952	0.987546773721219	interacts with	20497 (interacts with) 51574
11905	0.984393987836578	interacts with	27330 (interacts with) 51574
10869	0.987071641178	interacts with	39653 (interacts with) 51574
10503	0.977740212578379	interacts with	44117 (interacts with) 51574
15915	0.984161526594733	interacts with	4776 (interacts with) 18921
15444	0.956577956534864	interacts with	6226 (interacts with) 18921
15904	0.989613986001525	interacts with	4776 (interacts with) 52568
15434	0.985425197457098	interacts with	6226 (interacts with) 52568
13544	0.992922890701095	interacts with	16058 (interacts with) 18921
15914	0.982587606305492	interacts with	4776 (interacts with) 20497
15443	0.944159863196795	interacts with	6226 (interacts with) 20497
13531	0.982514161740467	interacts with	16058 (interacts with) 52568
13089	0.959524725764172	interacts with	18921 (interacts with) 52568
12950	0.96405097819583	interacts with	20497 (interacts with) 52568
15911	0.997646330772935	interacts with	4776 (interacts with) 39653
13543	0.987770087768883	interacts with	16058 (interacts with) 20497
15439	0.983431135037139	interacts with	6226 (interacts with) 39653
13107	0.974423362047331	interacts with	18921 (interacts with) 20497
11901	0.97829458855165	interacts with	27330 (interacts with) 52568
15916	0.995024297452202	interacts with	4776 (interacts with) 16058
15445	0.968988920985973	interacts with	6226 (interacts with) 16058
10865	0.992167420522686	interacts with	39653 (interacts with) 52568
10499	0.956417588141921	interacts with	44117 (interacts with) 52568
13539	0.99688968667275	interacts with	16058 (interacts with) 39653
10080	0.977746592650331	interacts with	51574 (interacts with) 52568
13099	0.986825375513774	interacts with	18921 (interacts with) 39653
12957	0.977512430616089	interacts with	20497 (interacts with) 39653
11909	0.991118087208458	interacts with	27330 (interacts with) 39653
15913	0.990205866880993	interacts with	4776 (interacts with) 27330
15441	0.966812909991805	interacts with	6226 (interacts with) 27330
13541	0.994693711561187	interacts with	16058 (interacts with) 27330
13104	0.989047571500613	interacts with	18921 (interacts with) 27330
12958	0.987521509779827	interacts with	20497 (interacts with) 27330
15909	0.981549758837044	interacts with	4776 (interacts with) 44117
15438	0.946812521777902	interacts with	6226 (interacts with) 44117
13536	0.99217197466118	interacts with	16058 (interacts with) 44117
13094	0.995672277242596	interacts with	18921 (interacts with) 44117
12955	0.986604974156086	interacts with	20497 (interacts with) 44117
11906	0.994152922707905	interacts with	27330 (interacts with) 44117
10870	0.982061576196309	interacts with	39653 (interacts with) 44117
15908	0.99551926262008	interacts with	4776 (interacts with) 51574
15920	0.986995338413915	interacts with	4776 (interacts with) 6226
15437	0.979463882228343	interacts with	6226 (interacts with) 51574
15832	0.983049093411758	interacts with	5057 (interacts with) 54827
11508	0.969917824620488	interacts with	30980 (interacts with) 47317
13033	0.995093480134774	interacts with	19343 (interacts with) 42597
15834	0.994082262963135	interacts with	5057 (interacts with) 50330
11502	0.982654965152649	interacts with	30980 (interacts with) 54827
15843	0.990908958770697	interacts with	5057 (interacts with) 30980
13029	0.96984557254228	interacts with	19343 (interacts with) 48376
15836	0.976702001861639	interacts with	5057 (interacts with) 47317
12874	0.990070716457219	interacts with	21281 (interacts with) 33439
10257	0.983022656097399	interacts with	47317 (interacts with) 54827
10643	0.94909919297657	interacts with	42597 (interacts with) 48376
10144	0.983949513112705	interacts with	50330 (interacts with) 54827
11506	0.9929546454848	interacts with	30980 (interacts with) 50330
10260	0.982127504757701	interacts with	47317 (interacts with) 50330
11008	0.976227876715158	interacts with	36976 (interacts with) 53058
10873	0.969879318864021	interacts with	39551 (interacts with) 53058
10824	0.974512051606552	interacts with	40341 (interacts with) 53058
10148	0.959054565872899	interacts with	49998 (interacts with) 53058
14358	0.98497680967492	interacts with	7401 (interacts with) 39551
13992	0.940373069506962	interacts with	11969 (interacts with) 39551
13079	0.94040464908289	interacts with	18928 (interacts with) 39551
13991	0.941618180293827	interacts with	11969 (interacts with) 40341
12513	0.951950195863309	interacts with	23790 (interacts with) 39551
11016	0.983334632570388	interacts with	36976 (interacts with) 39551
13078	0.942326607924902	interacts with	18928 (interacts with) 40341
14363	0.959610740503801	interacts with	7401 (interacts with) 18928
14357	0.960024671787229	interacts with	7401 (interacts with) 45778
11015	0.991617861290002	interacts with	36976 (interacts with) 40341
12512	0.974462390938238	interacts with	23790 (interacts with) 45778
10876	0.968395371207703	interacts with	39551 (interacts with) 40341
11011	0.960625806621623	interacts with	36976 (interacts with) 45778
10875	0.964944733108144	interacts with	39551 (interacts with) 45778
14362	0.975531062658948	interacts with	7401 (interacts with) 23790
14356	0.961109218432601	interacts with	7401 (interacts with) 49998
13990	0.97315406116858	interacts with	11969 (interacts with) 49998
13988	0.94334450062654	interacts with	11969 (interacts with) 61756
13076	0.959199297806958	interacts with	18928 (interacts with) 49998
10611	0.981860810613206	interacts with	43081 (interacts with) 58274
10609	0.990586066544477	interacts with	43081 (interacts with) 61756
10111	0.990212964678488	interacts with	50644 (interacts with) 61756
10112	0.984067176621445	interacts with	50644 (interacts with) 58274
10825	0.94495144033856	interacts with	40341 (interacts with) 50644
11009	0.974785571610504	interacts with	36976 (interacts with) 49998
10615	0.986709588883025	interacts with	43081 (interacts with) 50644
13989	0.96031529888013	interacts with	11969 (interacts with) 53058
10874	0.961319941987217	interacts with	39551 (interacts with) 49998
14360	0.965081258201856	interacts with	7401 (interacts with) 36976
9802	0.982502917898199	interacts with	58274 (interacts with) 61756
10826	0.95612043434252	interacts with	40341 (interacts with) 49998
13994	0.940157483215225	interacts with	11969 (interacts with) 36976
13081	0.967721756933577	interacts with	18928 (interacts with) 36976
14431	0.972714628976692	interacts with	10729 (interacts with) 59740
13618	0.978477588451073	interacts with	15423 (interacts with) 42454
13599	0.968318870453535	interacts with	15423 (interacts with) 59740
13329	0.975778193335584	interacts with	17352 (interacts with) 42454
13305	0.997527099390816	interacts with	17352 (interacts with) 59740
12277	0.971989985039186	interacts with	24621 (interacts with) 42454
12178	0.974323337106004	interacts with	25019 (interacts with) 42454
12162	0.977326119387943	interacts with	25019 (interacts with) 59740
11932	0.989510325913002	interacts with	27282 (interacts with) 42454
11861	0.993730262581989	interacts with	27590 (interacts with) 42454
11913	0.956365706089782	interacts with	27282 (interacts with) 59740
11837	0.962504721018163	interacts with	27590 (interacts with) 59740
16450	0.963890792389056	interacts with	3424 (interacts with) 27590
16161	0.985792643244971	interacts with	4001 (interacts with) 27590
11438	0.966823563291604	interacts with	31764 (interacts with) 42454
11090	0.990414425169454	interacts with	36355 (interacts with) 42454
11032	0.984083010688144	interacts with	36495 (interacts with) 42454
11415	0.996733082083381	interacts with	31764 (interacts with) 59740
15103	0.97216418042683	interacts with	7425 (interacts with) 27590
10979	0.994212772259951	interacts with	37031 (interacts with) 42454
15056	0.976045407263461	interacts with	7462 (interacts with) 27590
11064	0.979721835833585	interacts with	36355 (interacts with) 59740
11023	0.953804670301434	interacts with	36495 (interacts with) 59740
14567	0.960125749334427	interacts with	10636 (interacts with) 27590
10963	0.963965712851015	interacts with	37031 (interacts with) 59740
14462	0.987624113807443	interacts with	10729 (interacts with) 27590
10678	0.966324161365722	interacts with	42454 (interacts with) 59740
10507	0.981768851484798	interacts with	44037 (interacts with) 59740
13631	0.978161154442059	interacts with	15423 (interacts with) 27590
10381	0.962148107526964	interacts with	44609 (interacts with) 59740
13344	0.974744873818545	interacts with	17352 (interacts with) 27590
10325	0.978225500917793	interacts with	46261 (interacts with) 59740
12287	0.988808224403733	interacts with	24621 (interacts with) 27590
12190	0.954803084085368	interacts with	25019 (interacts with) 27590
9876	0.959338791595815	interacts with	56114 (interacts with) 59740
16442	0.959695424229634	interacts with	3424 (interacts with) 37031
11943	0.990131362786983	interacts with	27282 (interacts with) 27590
16150	0.962925543493695	interacts with	4001 (interacts with) 37031
15094	0.992123590395495	interacts with	7425 (interacts with) 37031
9763	0.984197338927125	interacts with	59705 (interacts with) 59740
15047	0.955337070515892	interacts with	7462 (interacts with) 37031
16465	0.967392487920553	interacts with	3424 (interacts with) 7425
14452	0.980992032553692	interacts with	10729 (interacts with) 37031
16183	0.962523818912294	interacts with	4001 (interacts with) 7425
13621	0.954791550607695	interacts with	15423 (interacts with) 37031
13332	0.975804596082698	interacts with	17352 (interacts with) 37031
12279	0.94843400415858	interacts with	24621 (interacts with) 37031
12181	0.962305869202891	interacts with	25019 (interacts with) 37031
16464	0.968971301085972	interacts with	3424 (interacts with) 7462
16182	0.989510214701754	interacts with	4001 (interacts with) 7462
11934	0.970000559349764	interacts with	27282 (interacts with) 37031
11864	0.984677751770351	interacts with	27590 (interacts with) 37031
15117	0.952418570882904	interacts with	7425 (interacts with) 7462
11442	0.956275733634159	interacts with	31764 (interacts with) 37031
11093	0.976558926810093	interacts with	36355 (interacts with) 37031
11034	0.986278888179133	interacts with	36495 (interacts with) 37031
16433	0.985752912837456	interacts with	3424 (interacts with) 44609
16141	0.985199188250185	interacts with	4001 (interacts with) 44609
15089	0.982416447129449	interacts with	7425 (interacts with) 44609
15038	0.959464790405597	interacts with	7462 (interacts with) 44609
14712	0.959923073243711	interacts with	10059 (interacts with) 44609
14552	0.970856795110466	interacts with	10636 (interacts with) 44609
14445	0.997575343326909	interacts with	10729 (interacts with) 44609
13853	0.94814297309187	interacts with	13806 (interacts with) 44609
13614	0.990641927216291	interacts with	15423 (interacts with) 44609
13324	0.96848530366038	interacts with	17352 (interacts with) 44609
12271	0.965820748892492	interacts with	24621 (interacts with) 44609
12174	0.980323978836734	interacts with	25019 (interacts with) 44609
11928	0.993874311259237	interacts with	27282 (interacts with) 44609
11857	0.978619159414065	interacts with	27590 (interacts with) 44609
11433	0.965499635630969	interacts with	31764 (interacts with) 44609
11086	0.986870611783856	interacts with	36355 (interacts with) 44609
11030	0.986305201062634	interacts with	36495 (interacts with) 44609
16456	0.966313184970977	interacts with	3424 (interacts with) 17352
10976	0.972317394813776	interacts with	37031 (interacts with) 44609
16171	0.978152225717512	interacts with	4001 (interacts with) 17352
15110	0.981213412426443	interacts with	7425 (interacts with) 17352
10693	0.986887572105082	interacts with	42454 (interacts with) 44609
15066	0.988581143344905	interacts with	7462 (interacts with) 17352
10524	0.983459707755415	interacts with	44037 (interacts with) 44609
14574	0.968788978087818	interacts with	10636 (interacts with) 17352
14470	0.978217351401682	interacts with	10729 (interacts with) 17352
13640	0.969421204198083	interacts with	15423 (interacts with) 17352
16462	0.947619393501358	interacts with	3424 (interacts with) 10059
16179	0.963265517115581	interacts with	4001 (interacts with) 10059
16461	0.99044844686002	interacts with	3424 (interacts with) 10636
16177	0.992724616364316	interacts with	4001 (interacts with) 10636
15114	0.944033716799966	interacts with	7425 (interacts with) 10636
15071	0.985514766115752	interacts with	7462 (interacts with) 10636
14730	0.96033850851893	interacts with	10059 (interacts with) 10636
16454	0.952193696416101	interacts with	3424 (interacts with) 24621
16166	0.984962009637117	interacts with	4001 (interacts with) 24621
15062	0.969830144102972	interacts with	7462 (interacts with) 24621
16123	0.973324596125305	interacts with	4001 (interacts with) 58927
14722	0.951740079374445	interacts with	10059 (interacts with) 24621
14570	0.961556535066432	interacts with	10636 (interacts with) 24621
14467	0.973857005939024	interacts with	10729 (interacts with) 24621
15079	0.940582291176161	interacts with	7425 (interacts with) 58927
16460	0.989970420623604	interacts with	3424 (interacts with) 10729
16176	0.992254432065136	interacts with	4001 (interacts with) 10729
15019	0.963525717420229	interacts with	7462 (interacts with) 58927
13635	0.979763343354254	interacts with	15423 (interacts with) 24621
15113	0.984780659484594	interacts with	7425 (interacts with) 10729
14538	0.940453834166865	interacts with	10636 (interacts with) 58927
13351	0.94930419097839	interacts with	17352 (interacts with) 24621
14433	0.967594914994195	interacts with	10729 (interacts with) 58927
15070	0.973389620028505	interacts with	7462 (interacts with) 10729
14729	0.952168690337063	interacts with	10059 (interacts with) 10729
14579	0.978870416310953	interacts with	10636 (interacts with) 10729
13601	0.965576602003165	interacts with	15423 (interacts with) 58927
13307	0.953297984074149	interacts with	17352 (interacts with) 58927
12257	0.994353107419183	interacts with	24621 (interacts with) 58927
11915	0.979759619585	interacts with	27282 (interacts with) 58927
11840	0.990991223040801	interacts with	27590 (interacts with) 58927
11417	0.942560830575392	interacts with	31764 (interacts with) 58927
11067	0.982383718967367	interacts with	36355 (interacts with) 58927
10965	0.956064133113053	interacts with	37031 (interacts with) 58927
16432	0.972658156868695	interacts with	3424 (interacts with) 46261
10680	0.970914788982553	interacts with	42454 (interacts with) 58927
16139	0.950909734008753	interacts with	4001 (interacts with) 46261
15087	0.949654610520908	interacts with	7425 (interacts with) 46261
10509	0.95206356580857	interacts with	44037 (interacts with) 58927
15036	0.953482590828924	interacts with	7462 (interacts with) 46261
10383	0.959850373281607	interacts with	44609 (interacts with) 58927
14550	0.969625949463434	interacts with	10636 (interacts with) 46261
14444	0.951796687705733	interacts with	10729 (interacts with) 46261
13613	0.952346051375243	interacts with	15423 (interacts with) 46261
10231	0.972525950871029	interacts with	47690 (interacts with) 58927
13322	0.964876369264632	interacts with	17352 (interacts with) 46261
16452	0.996853848909197	interacts with	3424 (interacts with) 25019
16164	0.978733596244506	interacts with	4001 (interacts with) 25019
12173	0.984840103297441	interacts with	25019 (interacts with) 46261
15106	0.974239074715539	interacts with	7425 (interacts with) 25019
11431	0.978550174254199	interacts with	31764 (interacts with) 46261
9886	0.973608495050758	interacts with	55319 (interacts with) 58927
15060	0.965697503850764	interacts with	7462 (interacts with) 25019
9878	0.975722674634026	interacts with	56114 (interacts with) 58927
11084	0.943993276783504	interacts with	36355 (interacts with) 46261
14569	0.984097613945119	interacts with	10636 (interacts with) 25019
14465	0.984949384402238	interacts with	10729 (interacts with) 25019
13634	0.980314963865736	interacts with	15423 (interacts with) 25019
10522	0.969079296758236	interacts with	44037 (interacts with) 46261
13348	0.971894321018496	interacts with	17352 (interacts with) 25019
10392	0.947277783565716	interacts with	44609 (interacts with) 46261
16435	0.996343114864203	interacts with	3424 (interacts with) 44037
16143	0.995204436731215	interacts with	4001 (interacts with) 44037
15090	0.969895285502575	interacts with	7425 (interacts with) 44037
15040	0.985714765984074	interacts with	7462 (interacts with) 44037
14713	0.945064636661013	interacts with	10059 (interacts with) 44037
14554	0.994272828992225	interacts with	10636 (interacts with) 44037
14446	0.991814756072217	interacts with	10729 (interacts with) 44037
13615	0.992561764750822	interacts with	15423 (interacts with) 44037
13326	0.97973787683158	interacts with	17352 (interacts with) 44037
12273	0.966795001074182	interacts with	24621 (interacts with) 44037
12176	0.992675883056769	interacts with	25019 (interacts with) 44037
11929	0.985444148036853	interacts with	27282 (interacts with) 44037
11859	0.977456636666054	interacts with	27590 (interacts with) 44037
16427	0.975778595884641	interacts with	3424 (interacts with) 55319
16130	0.987371949162584	interacts with	4001 (interacts with) 55319
11436	0.98998960431192	interacts with	31764 (interacts with) 44037
15085	0.948092192546636	interacts with	7425 (interacts with) 55319
15026	0.955739083205651	interacts with	7462 (interacts with) 55319
11088	0.991577385156442	interacts with	36355 (interacts with) 44037
11031	0.961348828140221	interacts with	36495 (interacts with) 44037
14706	0.972928554713977	interacts with	10059 (interacts with) 55319
10977	0.968355112257823	interacts with	37031 (interacts with) 44037
14544	0.971008134934423	interacts with	10636 (interacts with) 55319
14438	0.987536013584725	interacts with	10729 (interacts with) 55319
10694	0.98458283651084	interacts with	42454 (interacts with) 44037
13847	0.946676490396111	interacts with	13806 (interacts with) 55319
13606	0.992070576003974	interacts with	15423 (interacts with) 55319
13314	0.943444540409703	interacts with	17352 (interacts with) 55319
12263	0.986792021226277	interacts with	24621 (interacts with) 55319
12168	0.958600707151475	interacts with	25019 (interacts with) 55319
11921	0.996908496822615	interacts with	27282 (interacts with) 55319
11848	0.979149395648145	interacts with	27590 (interacts with) 55319
11424	0.949942518273195	interacts with	31764 (interacts with) 55319
11075	0.984366238908833	interacts with	36355 (interacts with) 55319
11028	0.954050452059962	interacts with	36495 (interacts with) 55319
10971	0.949276414492972	interacts with	37031 (interacts with) 55319
10687	0.976595881191559	interacts with	42454 (interacts with) 55319
10515	0.976655806040341	interacts with	44037 (interacts with) 55319
10388	0.98762934144404	interacts with	44609 (interacts with) 55319
10237	0.998075505467903	interacts with	47690 (interacts with) 55319
16426	0.986705804897074	interacts with	3424 (interacts with) 56114
16129	0.996393709633678	interacts with	4001 (interacts with) 56114
16444	0.981346643121267	interacts with	3424 (interacts with) 36355
16173	0.949948181521189	interacts with	4001 (interacts with) 13806
16152	0.997398536445686	interacts with	4001 (interacts with) 36355
15084	0.961949099617932	interacts with	7425 (interacts with) 56114
15025	0.974787135960863	interacts with	7462 (interacts with) 56114
15097	0.973882768632944	interacts with	7425 (interacts with) 36355
14727	0.988445405442849	interacts with	10059 (interacts with) 13806
14705	0.964553435330173	interacts with	10059 (interacts with) 56114
15050	0.98957521616069	interacts with	7462 (interacts with) 36355
14576	0.945738612405263	interacts with	10636 (interacts with) 13806
14543	0.983972463233171	interacts with	10636 (interacts with) 56114
14437	0.994424435117692	interacts with	10729 (interacts with) 56114
14716	0.951619971253172	interacts with	10059 (interacts with) 36355
14560	0.983141770951375	interacts with	10636 (interacts with) 36355
13846	0.942683372597867	interacts with	13806 (interacts with) 56114
14454	0.994301562705621	interacts with	10729 (interacts with) 36355
13605	0.99687219874714	interacts with	15423 (interacts with) 56114
13313	0.96425852577343	interacts with	17352 (interacts with) 56114
13856	0.943412885915477	interacts with	13806 (interacts with) 36355
16468	0.987730021282506	interacts with	3424 (interacts with) 4001
13623	0.992810258599982	interacts with	15423 (interacts with) 36355
13336	0.985355641251846	interacts with	17352 (interacts with) 36355
12262	0.988093442202809	interacts with	24621 (interacts with) 56114
12167	0.97423374075377	interacts with	25019 (interacts with) 56114
11920	0.998541567370723	interacts with	27282 (interacts with) 56114
12280	0.986724186016229	interacts with	24621 (interacts with) 36355
11847	0.987499776413906	interacts with	27590 (interacts with) 56114
12184	0.97423016158927	interacts with	25019 (interacts with) 36355
11936	0.993701159098617	interacts with	27282 (interacts with) 36355
11423	0.970811690149275	interacts with	31764 (interacts with) 56114
11866	0.994142546558416	interacts with	27590 (interacts with) 36355
11074	0.99423921911733	interacts with	36355 (interacts with) 56114
11027	0.961520644425177	interacts with	36495 (interacts with) 56114
10970	0.964537946110917	interacts with	37031 (interacts with) 56114
11446	0.984949134849269	interacts with	31764 (interacts with) 36355
10686	0.986839989830983	interacts with	42454 (interacts with) 56114
10514	0.990534963532912	interacts with	44037 (interacts with) 56114
10387	0.990182836105295	interacts with	44609 (interacts with) 56114
10236	0.993391824214237	interacts with	47690 (interacts with) 56114
16448	0.979479028329319	interacts with	3424 (interacts with) 31764
16156	0.986552109218553	interacts with	4001 (interacts with) 31764
15100	0.962947322055437	interacts with	7425 (interacts with) 31764
15053	0.995069076255354	interacts with	7462 (interacts with) 31764
9891	0.996427285446807	interacts with	55319 (interacts with) 56114
14564	0.989344462820567	interacts with	10636 (interacts with) 31764
14458	0.976494318199253	interacts with	10729 (interacts with) 31764
13627	0.979656260308232	interacts with	15423 (interacts with) 31764
16451	0.9819329216752	interacts with	3424 (interacts with) 27282
13340	0.992163080375873	interacts with	17352 (interacts with) 31764
16162	0.992861192614171	interacts with	4001 (interacts with) 27282
16422	0.993092869974578	interacts with	3424 (interacts with) 59705
16122	0.986655209674973	interacts with	4001 (interacts with) 59705
12283	0.951186724019134	interacts with	24621 (interacts with) 31764
15104	0.968583313680668	interacts with	7425 (interacts with) 27282
15078	0.968267111998852	interacts with	7425 (interacts with) 59705
12188	0.981703222099194	interacts with	25019 (interacts with) 31764
15057	0.968949480347188	interacts with	7462 (interacts with) 27282
15018	0.98323528834324	interacts with	7462 (interacts with) 59705
11939	0.964956525498188	interacts with	27282 (interacts with) 31764
14721	0.962839956524586	interacts with	10059 (interacts with) 27282
14537	0.989638715027666	interacts with	10636 (interacts with) 59705
11869	0.96515624006607	interacts with	27590 (interacts with) 31764
14568	0.975270325455661	interacts with	10636 (interacts with) 27282
14432	0.98351117749768	interacts with	10729 (interacts with) 59705
14463	0.995977472715164	interacts with	10729 (interacts with) 27282
13600	0.981249308770097	interacts with	15423 (interacts with) 59705
13306	0.979737776889234	interacts with	17352 (interacts with) 59705
13861	0.943842894601056	interacts with	13806 (interacts with) 27282
12255	0.950600309008351	interacts with	24621 (interacts with) 59705
12163	0.99366673111303	interacts with	25019 (interacts with) 59705
13632	0.994282294426537	interacts with	15423 (interacts with) 27282
13345	0.964382054860555	interacts with	17352 (interacts with) 27282
11914	0.972195176157421	interacts with	27282 (interacts with) 59705
11838	0.96844774134628	interacts with	27590 (interacts with) 59705
16443	0.963874185806474	interacts with	3424 (interacts with) 36495
16151	0.955532208503869	interacts with	4001 (interacts with) 36495
11416	0.990384523035719	interacts with	31764 (interacts with) 59705
12288	0.987636965912331	interacts with	24621 (interacts with) 27282
15096	0.996359592976426	interacts with	7425 (interacts with) 36495
12191	0.96996098169288	interacts with	25019 (interacts with) 27282
16429	0.969443258902284	interacts with	3424 (interacts with) 47690
16138	0.980579332542568	interacts with	4001 (interacts with) 47690
11065	0.983374631762535	interacts with	36355 (interacts with) 59705
14453	0.983925115057341	interacts with	10729 (interacts with) 36495
13622	0.958382506379483	interacts with	15423 (interacts with) 36495
11024	0.955662048428925	interacts with	36495 (interacts with) 59705
15086	0.942652740711369	interacts with	7425 (interacts with) 47690
13335	0.964650444420805	interacts with	17352 (interacts with) 36495
10964	0.967935071597873	interacts with	37031 (interacts with) 59705
15035	0.945275721948897	interacts with	7462 (interacts with) 47690
12183	0.967832413434463	interacts with	25019 (interacts with) 36495
11935	0.970571254788361	interacts with	27282 (interacts with) 36495
14711	0.958847945292016	interacts with	10059 (interacts with) 47690
10679	0.979699692979016	interacts with	42454 (interacts with) 59705
14548	0.960544524541212	interacts with	10636 (interacts with) 47690
11865	0.966888533853116	interacts with	27590 (interacts with) 36495
10508	0.99736405690965	interacts with	44037 (interacts with) 59705
14443	0.982821867507733	interacts with	10729 (interacts with) 47690
13612	0.984349958423807	interacts with	15423 (interacts with) 47690
10382	0.971997491178326	interacts with	44609 (interacts with) 59705
11445	0.945108394989439	interacts with	31764 (interacts with) 36495
10326	0.974915103028217	interacts with	46261 (interacts with) 59705
11094	0.966563429800317	interacts with	36355 (interacts with) 36495
12270	0.985846102161736	interacts with	24621 (interacts with) 47690
12171	0.950315064794456	interacts with	25019 (interacts with) 47690
10230	0.953150380968983	interacts with	47690 (interacts with) 59705
11927	0.994287630885813	interacts with	27282 (interacts with) 47690
11855	0.978787583681013	interacts with	27590 (interacts with) 47690
9885	0.959445408644827	interacts with	55319 (interacts with) 59705
16458	0.99027049904724	interacts with	3424 (interacts with) 15423
16172	0.997528272798311	interacts with	4001 (interacts with) 15423
9877	0.978886631652912	interacts with	56114 (interacts with) 59705
11083	0.978632012558967	interacts with	36355 (interacts with) 47690
15111	0.960593587702362	interacts with	7425 (interacts with) 15423
11029	0.950495458282889	interacts with	36495 (interacts with) 47690
16438	0.978360443217125	interacts with	3424 (interacts with) 42454
10973	0.949913444342806	interacts with	37031 (interacts with) 47690
16146	0.983136942465757	interacts with	4001 (interacts with) 42454
15067	0.979045675185502	interacts with	7462 (interacts with) 15423
10691	0.976876768342122	interacts with	42454 (interacts with) 47690
14725	0.976094304524631	interacts with	10059 (interacts with) 15423
15092	0.986995583342502	interacts with	7425 (interacts with) 42454
16421	0.970135807948694	interacts with	3424 (interacts with) 59740
14575	0.991698776783447	interacts with	10636 (interacts with) 15423
16121	0.976497320568533	interacts with	4001 (interacts with) 59740
10519	0.970283993395306	interacts with	44037 (interacts with) 47690
15044	0.96813808397389	interacts with	7462 (interacts with) 42454
14471	0.993172213918484	interacts with	10729 (interacts with) 15423
10391	0.981810407680743	interacts with	44609 (interacts with) 47690
15077	0.972823558517141	interacts with	7425 (interacts with) 59740
15017	0.989375072544226	interacts with	7462 (interacts with) 59740
14556	0.962606243877744	interacts with	10636 (interacts with) 42454
13864	0.960815088438295	interacts with	13806 (interacts with) 15423
14448	0.993997067604151	interacts with	10729 (interacts with) 42454
14536	0.975596322271689	interacts with	10636 (interacts with) 59740
11795	0.982299285030115	interacts with	28556 (interacts with) 50859
11345	0.990038272504025	interacts with	32984 (interacts with) 50859
11241	0.969817002210452	interacts with	33992 (interacts with) 50859
10889	0.990522232345225	interacts with	38923 (interacts with) 50859
10575	0.960694943231006	interacts with	43346 (interacts with) 50859
11790	0.991087695735984	interacts with	28556 (interacts with) 57748
11342	0.953034841476044	interacts with	32984 (interacts with) 57748
11237	0.996395310946654	interacts with	33992 (interacts with) 57748
16319	0.970768159579477	interacts with	927 (interacts with) 33992
10885	0.960040166191786	interacts with	38923 (interacts with) 57748
16056	0.960783639306028	interacts with	4226 (interacts with) 33992
10571	0.993372230563227	interacts with	43346 (interacts with) 57748
16057	0.994402161643746	interacts with	4226 (interacts with) 32984
13926	0.943594433942281	interacts with	13273 (interacts with) 32984
13020	0.969866796415055	interacts with	19441 (interacts with) 32984
10106	0.950062998041226	interacts with	50859 (interacts with) 57748
9899	0.987080081966858	interacts with	54716 (interacts with) 57748
11807	0.978283478488777	interacts with	28556 (interacts with) 32984
16053	0.974649277002152	interacts with	4226 (interacts with) 38923
16312	0.965720877164776	interacts with	927 (interacts with) 54716
11805	0.997714514507015	interacts with	28556 (interacts with) 33992
13019	0.979374651480898	interacts with	19441 (interacts with) 38923
16047	0.954433710795264	interacts with	4226 (interacts with) 54716
11349	0.972265318862999	interacts with	32984 (interacts with) 33992
11802	0.981030707323234	interacts with	28556 (interacts with) 38923
11347	0.989439602202421	interacts with	32984 (interacts with) 38923
11791	0.989173693322092	interacts with	28556 (interacts with) 54716
11250	0.972206962507978	interacts with	33992 (interacts with) 38923
11343	0.97763334443391	interacts with	32984 (interacts with) 54716
11238	0.988863290678975	interacts with	33992 (interacts with) 54716
10886	0.985252517250535	interacts with	38923 (interacts with) 54716
16316	0.983523266160273	interacts with	927 (interacts with) 43346
10572	0.981307405738347	interacts with	43346 (interacts with) 54716
16541	0.990911683480842	interacts with	3053 (interacts with) 52051
10107	0.969292926884478	interacts with	50859 (interacts with) 54716
13919	0.976888938473628	interacts with	13273 (interacts with) 52051
11799	0.99274670874445	interacts with	28556 (interacts with) 43346
16320	0.971873604201124	interacts with	927 (interacts with) 28556
11346	0.948193813116733	interacts with	32984 (interacts with) 43346
11246	0.991435190909473	interacts with	33992 (interacts with) 43346
16058	0.967648067129808	interacts with	4226 (interacts with) 28556
10890	0.963541581838601	interacts with	38923 (interacts with) 43346
10931	0.987262436438154	interacts with	38223 (interacts with) 52051
13021	0.949603058494628	interacts with	19441 (interacts with) 28556
16575	0.951888190204564	interacts with	3053 (interacts with) 13273
16066	0.954221606303041	interacts with	4226 (interacts with) 13273
16557	0.975105808850734	interacts with	3053 (interacts with) 38223
16064	0.965795065530879	interacts with	4226 (interacts with) 19441
16054	0.943474383263659	interacts with	4226 (interacts with) 38223
13924	0.981111312881832	interacts with	13273 (interacts with) 38223
16050	0.986790584307536	interacts with	4226 (interacts with) 50859
13018	0.989687964374838	interacts with	19441 (interacts with) 50859
16311	0.975818157837033	interacts with	927 (interacts with) 57748
10314	0.984173618708312	interacts with	46316 (interacts with) 56549
15688	0.962781976589842	interacts with	5521 (interacts with) 46316
15624	0.963051278175286	interacts with	5522 (interacts with) 46316
14072	0.979201002596811	interacts with	11862 (interacts with) 46316
13672	0.945116763886727	interacts with	15134 (interacts with) 46316
12621	0.953494459020655	interacts with	22773 (interacts with) 46316
12234	0.995622883535746	interacts with	24624 (interacts with) 46316
12119	0.982562876984076	interacts with	25893 (interacts with) 46316
12086	0.961856746654666	interacts with	25948 (interacts with) 46316
12024	0.953619288058854	interacts with	25970 (interacts with) 46316
11739	0.963197102644185	interacts with	29313 (interacts with) 46316
11565	0.971010008855504	interacts with	29945 (interacts with) 46316
15705	0.958907205675647	interacts with	5521 (interacts with) 25893
15646	0.973179102014258	interacts with	5522 (interacts with) 25893
11041	0.964020906007303	interacts with	36467 (interacts with) 46316
10791	0.973044793676356	interacts with	40697 (interacts with) 46316
10566	0.990744028672032	interacts with	43388 (interacts with) 46316
10494	0.975408919800033	interacts with	44225 (interacts with) 46316
10377	0.940777189795265	interacts with	44942 (interacts with) 46316
14100	0.994589567364631	interacts with	11862 (interacts with) 25893
12637	0.951085811628377	interacts with	22773 (interacts with) 25893
12253	0.991501369377477	interacts with	24624 (interacts with) 25893
15718	0.972257276333126	interacts with	5521 (interacts with) 11862
15660	0.984143922244339	interacts with	5522 (interacts with) 11862
15704	0.985380281865954	interacts with	5521 (interacts with) 25948
15645	0.972073372371518	interacts with	5522 (interacts with) 25948
12245	0.956980921084011	interacts with	24624 (interacts with) 29945
14099	0.952318067005816	interacts with	11862 (interacts with) 25948
13961	0.961288203073697	interacts with	12326 (interacts with) 25948
13883	0.982745581033014	interacts with	13423 (interacts with) 25948
13685	0.970391969182245	interacts with	15134 (interacts with) 25948
12636	0.982532758799459	interacts with	22773 (interacts with) 25948
12252	0.96122542916693	interacts with	24624 (interacts with) 25948
15693	0.985695932044034	interacts with	5521 (interacts with) 40697
15630	0.972978894976833	interacts with	5522 (interacts with) 40697
14081	0.958118948971568	interacts with	11862 (interacts with) 40697
15717	0.968814331888825	interacts with	5521 (interacts with) 12326
15682	0.982412706068495	interacts with	5521 (interacts with) 52047
13955	0.972835188778679	interacts with	12326 (interacts with) 40697
13875	0.9765729209573	interacts with	13423 (interacts with) 40697
15659	0.951563216917633	interacts with	5522 (interacts with) 12326
15616	0.97519237348262	interacts with	5522 (interacts with) 52047
13677	0.974167521695575	interacts with	15134 (interacts with) 40697
12626	0.983330477800531	interacts with	22773 (interacts with) 40697
12238	0.968160974354633	interacts with	24624 (interacts with) 40697
14063	0.972682309604892	interacts with	11862 (interacts with) 52047
12127	0.942802570359005	interacts with	25893 (interacts with) 40697
13947	0.952848205671125	interacts with	12326 (interacts with) 52047
12088	0.996942204346144	interacts with	25948 (interacts with) 40697
12029	0.995100079775988	interacts with	25970 (interacts with) 40697
13872	0.970398814891666	interacts with	13423 (interacts with) 52047
11744	0.99567610689047	interacts with	29313 (interacts with) 40697
13667	0.959153198318797	interacts with	15134 (interacts with) 52047
15689	0.991366328504278	interacts with	5521 (interacts with) 44942
12615	0.980764161547205	interacts with	22773 (interacts with) 52047
15625	0.977451615602304	interacts with	5522 (interacts with) 44942
12227	0.980197482773076	interacts with	24624 (interacts with) 52047
15703	0.987502961238109	interacts with	5521 (interacts with) 25970
15644	0.972758370898584	interacts with	5522 (interacts with) 25970
12110	0.957697607180707	interacts with	25893 (interacts with) 52047
12081	0.994466944980529	interacts with	25948 (interacts with) 52047
15679	0.994335345089274	interacts with	5521 (interacts with) 57568
12020	0.984987219892376	interacts with	25970 (interacts with) 52047
11735	0.983683325643715	interacts with	29313 (interacts with) 52047
15613	0.986340397559635	interacts with	5522 (interacts with) 57568
14073	0.940413863618875	interacts with	11862 (interacts with) 44942
13953	0.977261167886585	interacts with	12326 (interacts with) 44942
14098	0.944427524949328	interacts with	11862 (interacts with) 25970
13873	0.995890566774427	interacts with	13423 (interacts with) 44942
13960	0.989112295472581	interacts with	12326 (interacts with) 25970
10786	0.995677050918908	interacts with	40697 (interacts with) 52047
13882	0.986394868752475	interacts with	13423 (interacts with) 25970
13674	0.98664792772241	interacts with	15134 (interacts with) 44942
10559	0.95375850859633	interacts with	43388 (interacts with) 52047
14055	0.944864832857845	interacts with	11862 (interacts with) 57568
10486	0.950543577674853	interacts with	44225 (interacts with) 52047
13684	0.984054564113669	interacts with	15134 (interacts with) 25970
12622	0.991085454633521	interacts with	22773 (interacts with) 44942
10374	0.98036077396559	interacts with	44942 (interacts with) 52047
13945	0.977500515983682	interacts with	12326 (interacts with) 57568
12635	0.988446932004514	interacts with	22773 (interacts with) 25970
10318	0.977523143471321	interacts with	46316 (interacts with) 52047
13870	0.989929847241475	interacts with	13423 (interacts with) 57568
12087	0.992636297178168	interacts with	25948 (interacts with) 44942
12251	0.946168034654626	interacts with	24624 (interacts with) 25970
12026	0.994992956763514	interacts with	25970 (interacts with) 44942
13666	0.998002439719385	interacts with	15134 (interacts with) 57568
15716	0.988810158922583	interacts with	5521 (interacts with) 13423
12095	0.991224707851814	interacts with	25948 (interacts with) 25970
11741	0.989952717570859	interacts with	29313 (interacts with) 44942
15658	0.978433015372648	interacts with	5522 (interacts with) 13423
15701	0.98425756667047	interacts with	5521 (interacts with) 29313
12612	0.993126249508628	interacts with	22773 (interacts with) 57568
10792	0.989427767344013	interacts with	40697 (interacts with) 44942
15641	0.968726014599816	interacts with	5522 (interacts with) 29313
15690	0.973119207470293	interacts with	5521 (interacts with) 44225
12079	0.974188371424837	interacts with	25948 (interacts with) 57568
12017	0.985173029414495	interacts with	25970 (interacts with) 57568
13969	0.968493935086848	interacts with	12326 (interacts with) 13423
15626	0.984059085525417	interacts with	5522 (interacts with) 44225
11733	0.981487250499341	interacts with	29313 (interacts with) 57568
14094	0.943654589864542	interacts with	11862 (interacts with) 29313
13958	0.988804522453627	interacts with	12326 (interacts with) 29313
13881	0.976253576689604	interacts with	13423 (interacts with) 29313
10783	0.974422489373202	interacts with	40697 (interacts with) 57568
13681	0.984108959665699	interacts with	15134 (interacts with) 29313
12633	0.982601989125926	interacts with	22773 (interacts with) 29313
10482	0.958112524831897	interacts with	44225 (interacts with) 57568
14075	0.986205107816911	interacts with	11862 (interacts with) 44225
10372	0.991380197840152	interacts with	44942 (interacts with) 57568
12248	0.95163902639549	interacts with	24624 (interacts with) 29313
13675	0.962776515823158	interacts with	15134 (interacts with) 44225
12093	0.988965677321212	interacts with	25948 (interacts with) 29313
12033	0.99809428519752	interacts with	25970 (interacts with) 29313
10054	0.962410489572127	interacts with	52047 (interacts with) 57568
12623	0.967160323044821	interacts with	22773 (interacts with) 44225
12235	0.975592654527265	interacts with	24624 (interacts with) 44225
12121	0.988342192191576	interacts with	25893 (interacts with) 44225
12027	0.941020034749636	interacts with	25970 (interacts with) 44225
11742	0.945452314746963	interacts with	29313 (interacts with) 44225
10793	0.947391088221016	interacts with	40697 (interacts with) 44225
10567	0.979463283965413	interacts with	43388 (interacts with) 44225
15709	0.998282370727182	interacts with	5521 (interacts with) 22773
15650	0.994981488619802	interacts with	5522 (interacts with) 22773
11568	0.990947194492302	interacts with	29945 (interacts with) 36467
15706	0.963452022358872	interacts with	5521 (interacts with) 24624
15647	0.968639456473384	interacts with	5522 (interacts with) 24624
15714	0.991313883000092	interacts with	5521 (interacts with) 15134
14104	0.970033990902513	interacts with	11862 (interacts with) 22773
13963	0.972697333233394	interacts with	12326 (interacts with) 22773
15656	0.982347685970805	interacts with	5522 (interacts with) 15134
15692	0.949159112485355	interacts with	5521 (interacts with) 43388
13886	0.992104020444659	interacts with	13423 (interacts with) 22773
15628	0.957259502065106	interacts with	5522 (interacts with) 43388
13688	0.987989071843728	interacts with	15134 (interacts with) 22773
15726	0.996360285494375	interacts with	5521 (interacts with) 5522
14101	0.990181523261682	interacts with	11862 (interacts with) 24624
14109	0.942411308897844	interacts with	11862 (interacts with) 15134
14078	0.977812126743123	interacts with	11862 (interacts with) 43388
13967	0.980527877241247	interacts with	12326 (interacts with) 15134
13890	0.980475500557261	interacts with	13423 (interacts with) 15134
12638	0.955863902501862	interacts with	22773 (interacts with) 24624
12236	0.991165960277164	interacts with	24624 (interacts with) 43388
12124	0.991652876520487	interacts with	25893 (interacts with) 43388
14056	0.970464900203351	interacts with	11862 (interacts with) 56549
11567	0.964952222669537	interacts with	29945 (interacts with) 43388
11043	0.947902854061882	interacts with	36467 (interacts with) 43388
12223	0.984178803948122	interacts with	24624 (interacts with) 56549
10794	0.944588064504939	interacts with	40697 (interacts with) 43388
12106	0.986412888099292	interacts with	25893 (interacts with) 56549
11562	0.976846963894812	interacts with	29945 (interacts with) 56549
11037	0.955866971390721	interacts with	36467 (interacts with) 56549
10556	0.993205903209411	interacts with	43388 (interacts with) 56549
10483	0.97103362736906	interacts with	44225 (interacts with) 56549
16842	0.965254639943276	interacts with	2210 (interacts with) 36996
16793	0.982765182569019	interacts with	2325 (interacts with) 36996
12351	0.992707505557078	interacts with	24552 (interacts with) 36996
11999	0.97179176957117	interacts with	27009 (interacts with) 36996
11339	0.968214395070664	interacts with	33295 (interacts with) 36996
11147	0.945040521513745	interacts with	35934 (interacts with) 36996
16888	0.971633310760236	interacts with	2163 (interacts with) 33295
16846	0.979778218893832	interacts with	2210 (interacts with) 33295
16795	0.964945554811968	interacts with	2325 (interacts with) 33295
16887	0.975016627884113	interacts with	2163 (interacts with) 35934
16845	0.975900545444507	interacts with	2210 (interacts with) 35934
16794	0.961211808122671	interacts with	2325 (interacts with) 35934
13298	0.97359107895394	interacts with	17358 (interacts with) 33295
12354	0.981748252689731	interacts with	24552 (interacts with) 33295
13297	0.976736987975648	interacts with	17358 (interacts with) 35934
12002	0.957976845797403	interacts with	27009 (interacts with) 33295
12353	0.972415353291491	interacts with	24552 (interacts with) 35934
16879	0.951069232982717	interacts with	2163 (interacts with) 49059
16837	0.970006864444167	interacts with	2210 (interacts with) 49059
16784	0.968201145703363	interacts with	2325 (interacts with) 49059
12001	0.954967171374937	interacts with	27009 (interacts with) 35934
11341	0.992695463104181	interacts with	33295 (interacts with) 35934
12342	0.973912629090221	interacts with	24552 (interacts with) 49059
11991	0.970333562397825	interacts with	27009 (interacts with) 49059
16875	0.948226758858498	interacts with	2163 (interacts with) 52795
11332	0.964815084372062	interacts with	33295 (interacts with) 49059
16833	0.976700519405147	interacts with	2210 (interacts with) 52795
16780	0.977623504863444	interacts with	2325 (interacts with) 52795
11140	0.981749282506633	interacts with	35934 (interacts with) 49059
10366	0.983286859198905	interacts with	44969 (interacts with) 49059
16897	0.972890248686022	interacts with	2163 (interacts with) 17358
16857	0.968392072897077	interacts with	2210 (interacts with) 17358
16905	0.978623238163517	interacts with	2163 (interacts with) 2210
16869	0.973748254825206	interacts with	2210 (interacts with) 2325
12335	0.996120183080807	interacts with	24552 (interacts with) 52795
16854	0.979604990081214	interacts with	2210 (interacts with) 24552
16804	0.991385897457089	interacts with	2325 (interacts with) 24552
11986	0.973955701742383	interacts with	27009 (interacts with) 52795
16881	0.971658944407212	interacts with	2163 (interacts with) 44969
16838	0.963625581673518	interacts with	2210 (interacts with) 44969
16892	0.944666655109821	interacts with	2163 (interacts with) 27009
11328	0.985805107213507	interacts with	33295 (interacts with) 52795
16836	0.96227114154574	interacts with	2210 (interacts with) 50938
16851	0.99069876111672	interacts with	2210 (interacts with) 27009
16782	0.962819125508277	interacts with	2325 (interacts with) 50938
16801	0.985935621655585	interacts with	2325 (interacts with) 27009
11137	0.978316902456011	interacts with	35934 (interacts with) 52795
10990	0.984290882781379	interacts with	36996 (interacts with) 52795
10880	0.953093626005758	interacts with	39361 (interacts with) 52795
16872	0.973369000514826	interacts with	2163 (interacts with) 58680
11994	0.951437662496708	interacts with	27009 (interacts with) 44969
16829	0.98421824161422	interacts with	2210 (interacts with) 58680
16778	0.96253101313363	interacts with	2325 (interacts with) 58680
10363	0.947881536641984	interacts with	44969 (interacts with) 52795
11334	0.942720098347484	interacts with	33295 (interacts with) 44969
11141	0.96590942081344	interacts with	35934 (interacts with) 44969
10200	0.97847711986054	interacts with	49059 (interacts with) 52795
13291	0.961663858443953	interacts with	17358 (interacts with) 58680
10102	0.984683277780822	interacts with	50938 (interacts with) 52795
12360	0.98334358933373	interacts with	24552 (interacts with) 27009
10090	0.971742271266973	interacts with	50945 (interacts with) 52795
12327	0.9627443304975	interacts with	24552 (interacts with) 58680
10087	0.978655619051521	interacts with	50953 (interacts with) 52795
11982	0.976735780034721	interacts with	27009 (interacts with) 58680
12339	0.985559915029041	interacts with	24552 (interacts with) 50938
11326	0.964985295541927	interacts with	33295 (interacts with) 58680
11989	0.965730472079807	interacts with	27009 (interacts with) 50938
11135	0.982034320591355	interacts with	35934 (interacts with) 58680
10878	0.946521177658181	interacts with	39361 (interacts with) 58680
11331	0.961966806289317	interacts with	33295 (interacts with) 50938
10994	0.993125897364739	interacts with	36996 (interacts with) 50938
10358	0.989606081725174	interacts with	44969 (interacts with) 58680
10195	0.990694697345663	interacts with	49059 (interacts with) 58680
10085	0.945500125063356	interacts with	50953 (interacts with) 58680
9989	0.96409739376741	interacts with	52795 (interacts with) 58680
16841	0.966873722453837	interacts with	2210 (interacts with) 39361
16877	0.948988071311898	interacts with	2163 (interacts with) 50945
16792	0.989377492953088	interacts with	2325 (interacts with) 39361
16835	0.963182171674264	interacts with	2210 (interacts with) 50945
13296	0.957780246126504	interacts with	17358 (interacts with) 39361
12350	0.973014335618477	interacts with	24552 (interacts with) 39361
11998	0.969755640052516	interacts with	27009 (interacts with) 39361
11338	0.961322978575845	interacts with	33295 (interacts with) 39361
11146	0.953344213790409	interacts with	35934 (interacts with) 39361
11002	0.969621687310672	interacts with	36996 (interacts with) 39361
12338	0.967185110048283	interacts with	24552 (interacts with) 50945
11988	0.940218311171932	interacts with	27009 (interacts with) 50945
11330	0.980871149055727	interacts with	33295 (interacts with) 50945
11139	0.951801148213857	interacts with	35934 (interacts with) 50945
10993	0.97354064336901	interacts with	36996 (interacts with) 50945
10105	0.979754850143064	interacts with	50938 (interacts with) 50945
16876	0.948993296883457	interacts with	2163 (interacts with) 50953
16834	0.984744644968583	interacts with	2210 (interacts with) 50953
16781	0.975244315064791	interacts with	2325 (interacts with) 50953
13293	0.952847519438503	interacts with	17358 (interacts with) 50953
12337	0.985516934062184	interacts with	24552 (interacts with) 50953
11987	0.976344337717218	interacts with	27009 (interacts with) 50953
11329	0.982032524450826	interacts with	33295 (interacts with) 50953
11138	0.9600932477102	interacts with	35934 (interacts with) 50953
10992	0.989519429462862	interacts with	36996 (interacts with) 50953
10881	0.975208647353433	interacts with	39361 (interacts with) 50953
10104	0.983843813704407	interacts with	50938 (interacts with) 50953
10091	0.987128426033163	interacts with	50945 (interacts with) 50953
12835	0.990301172204139	interacts with	21644 (interacts with) 53247
12839	0.976539926514584	interacts with	21644 (interacts with) 23401
13554	0.988705523812861	interacts with	14324 (interacts with) 22251
12535	0.972075555492001	interacts with	23401 (interacts with) 53247
13550	0.972112443307871	interacts with	16032 (interacts with) 22251
13555	0.969727615337506	interacts with	14324 (interacts with) 16032
16072	0.979824101960462	interacts with	3630 (interacts with) 21644
13551	0.968370219937713	interacts with	16032 (interacts with) 21285
16071	0.987588593729178	interacts with	3630 (interacts with) 23401
16067	0.966601653188426	interacts with	3630 (interacts with) 53247
12653	0.974839027562288	interacts with	22603 (interacts with) 61669
12563	0.967975588892024	interacts with	23119 (interacts with) 61669
17040	0.96135266922296	interacts with	933 (interacts with) 17513
10438	0.970907058312523	interacts with	44379 (interacts with) 61669
17049	0.962091857100988	interacts with	933 (interacts with) 7302
15228	0.954052732933548	interacts with	7302 (interacts with) 17513
14970	0.972935106205415	interacts with	7860 (interacts with) 17513
14928	0.973822955755212	interacts with	7871 (interacts with) 17513
9732	0.955190556156333	interacts with	61096 (interacts with) 61669
9730	0.985479603395308	interacts with	61172 (interacts with) 61669
17004	0.989762604493705	interacts with	933 (interacts with) 61172
15210	0.979219992127289	interacts with	7302 (interacts with) 61172
14938	0.992752792210295	interacts with	7860 (interacts with) 61172
17035	0.971845293032493	interacts with	933 (interacts with) 22603
13182	0.961277305403459	interacts with	17513 (interacts with) 61172
12655	0.979300863374633	interacts with	22603 (interacts with) 61172
12565	0.963372523662373	interacts with	23119 (interacts with) 61172
15224	0.960639601799406	interacts with	7302 (interacts with) 22603
14966	0.979852739547317	interacts with	7860 (interacts with) 22603
14925	0.943203725373599	interacts with	7871 (interacts with) 22603
10439	0.976172161463821	interacts with	44379 (interacts with) 61172
17025	0.942043928255091	interacts with	933 (interacts with) 34277
13218	0.988602100524416	interacts with	17513 (interacts with) 22603
9734	0.96461314158609	interacts with	61096 (interacts with) 61172
17005	0.950868109997632	interacts with	933 (interacts with) 61096
14957	0.948187458817884	interacts with	7860 (interacts with) 34277
17018	0.98402633910941	interacts with	933 (interacts with) 44379
14913	0.990495928246965	interacts with	7871 (interacts with) 34277
15211	0.952925808987272	interacts with	7302 (interacts with) 61096
17048	0.992091552504841	interacts with	933 (interacts with) 7860
14939	0.965176747339932	interacts with	7860 (interacts with) 61096
13183	0.969394288834029	interacts with	17513 (interacts with) 61096
13205	0.989369646774708	interacts with	17513 (interacts with) 34277
15216	0.967497068915802	interacts with	7302 (interacts with) 44379
12656	0.992726533590557	interacts with	22603 (interacts with) 61096
14952	0.98851638419041	interacts with	7860 (interacts with) 44379
12677	0.95876863670685	interacts with	22603 (interacts with) 34277
12566	0.942595579195572	interacts with	23119 (interacts with) 61096
15230	0.987810913815671	interacts with	7302 (interacts with) 7860
14906	0.988491169882724	interacts with	7871 (interacts with) 44379
12592	0.989207150207239	interacts with	23119 (interacts with) 34277
17047	0.959012834739107	interacts with	933 (interacts with) 7871
10440	0.946896008495934	interacts with	44379 (interacts with) 61096
13197	0.987775188389459	interacts with	17513 (interacts with) 44379
14974	0.955474058511878	interacts with	7860 (interacts with) 7871
12669	0.975166430412291	interacts with	22603 (interacts with) 44379
12583	0.988569013882864	interacts with	23119 (interacts with) 44379
17034	0.9673338509563	interacts with	933 (interacts with) 23119
11221	0.983025022876843	interacts with	34277 (interacts with) 44379
14965	0.965457892664067	interacts with	7860 (interacts with) 23119
14924	0.986078939516498	interacts with	7871 (interacts with) 23119
17002	0.993892394030529	interacts with	933 (interacts with) 61669
13217	0.989173738078448	interacts with	17513 (interacts with) 23119
12686	0.975747607418568	interacts with	22603 (interacts with) 23119
14937	0.97840032517756	interacts with	7860 (interacts with) 61669
14884	0.946276401328557	interacts with	7871 (interacts with) 61669
13181	0.956266719084296	interacts with	17513 (interacts with) 61669
11675	0.955988963593903	interacts with	29505 (interacts with) 61138
11572	0.97397883221803	interacts with	29576 (interacts with) 61138
11309	0.948275270091828	interacts with	33424 (interacts with) 61138
10796	0.942798890893476	interacts with	40511 (interacts with) 61138
10649	0.96062710340637	interacts with	42561 (interacts with) 61138
10150	0.979170522625238	interacts with	49677 (interacts with) 61138
10116	0.964515101945124	interacts with	50587 (interacts with) 61138
16704	0.958029421067878	interacts with	2505 (interacts with) 42561
16493	0.985641145976155	interacts with	3065 (interacts with) 42561
16687	0.956181256898021	interacts with	2505 (interacts with) 58462
16474	0.99138879757646	interacts with	3065 (interacts with) 58462
15987	0.983382198400714	interacts with	4526 (interacts with) 42561
16193	0.953949846906693	interacts with	3982 (interacts with) 58462
9914	0.955357874243858	interacts with	53796 (interacts with) 61138
15965	0.977741366925196	interacts with	4526 (interacts with) 58462
15551	0.95658996521204	interacts with	5744 (interacts with) 42561
15148	0.970804527974423	interacts with	7392 (interacts with) 42561
15532	0.955419800782337	interacts with	5744 (interacts with) 58462
9832	0.957078628823082	interacts with	57613 (interacts with) 61138
15123	0.962771560091945	interacts with	7392 (interacts with) 58462
9804	0.977554427310668	interacts with	58260 (interacts with) 61138
14794	0.96708949428009	interacts with	9462 (interacts with) 58462
14816	0.966316993577577	interacts with	9462 (interacts with) 42561
9797	0.956719845652867	interacts with	58462 (interacts with) 61138
14584	0.961646148730524	interacts with	10402 (interacts with) 58462
14601	0.951134700799306	interacts with	10402 (interacts with) 42561
14389	0.985475860390165	interacts with	10758 (interacts with) 58462
14403	0.961026958124196	interacts with	10758 (interacts with) 42561
14176	0.96474990211026	interacts with	11780 (interacts with) 58462
9773	0.990816380899068	interacts with	59368 (interacts with) 61138
14116	0.964647218561024	interacts with	11852 (interacts with) 58462
14190	0.944553549467976	interacts with	11780 (interacts with) 42561
14140	0.969059678519129	interacts with	11852 (interacts with) 42561
16673	0.973795918945822	interacts with	2476 (interacts with) 7392
16743	0.995498032289493	interacts with	2505 (interacts with) 7392
13810	0.971323676204692	interacts with	13856 (interacts with) 58462
13823	0.945028190183256	interacts with	13856 (interacts with) 42561
16526	0.977448170582551	interacts with	3065 (interacts with) 7392
12917	0.986754611959081	interacts with	21009 (interacts with) 58462
16233	0.974086690276108	interacts with	3982 (interacts with) 7392
16027	0.985256800305896	interacts with	4526 (interacts with) 7392
12932	0.96923305094529	interacts with	21009 (interacts with) 42561
12691	0.971161420543879	interacts with	22388 (interacts with) 58462
12706	0.962297356975065	interacts with	22388 (interacts with) 42561
15588	0.985756039935593	interacts with	5744 (interacts with) 7392
11575	0.964055674058923	interacts with	29576 (interacts with) 58462
10799	0.95888843884446	interacts with	40511 (interacts with) 58462
11593	0.950503483776028	interacts with	29576 (interacts with) 42561
10654	0.987016817033588	interacts with	42561 (interacts with) 58462
10817	0.953992859880222	interacts with	40511 (interacts with) 42561
10153	0.993690113810074	interacts with	49677 (interacts with) 58462
10121	0.988107756476297	interacts with	50587 (interacts with) 58462
9917	0.958190715032017	interacts with	53796 (interacts with) 58462
9836	0.961994992957796	interacts with	57613 (interacts with) 58462
9807	0.972531809388573	interacts with	58260 (interacts with) 58462
16649	0.982707517874284	interacts with	2476 (interacts with) 33424
16712	0.971447176831299	interacts with	2505 (interacts with) 33424
16497	0.94433032011705	interacts with	3065 (interacts with) 33424
15994	0.969289030137175	interacts with	4526 (interacts with) 33424
15156	0.968590246001257	interacts with	7392 (interacts with) 33424
14822	0.965852697743004	interacts with	9462 (interacts with) 33424
14762	0.968058022224161	interacts with	9730 (interacts with) 33424
14606	0.96596662698256	interacts with	10402 (interacts with) 33424
14406	0.942899309021432	interacts with	10758 (interacts with) 33424
14195	0.948626895753939	interacts with	11780 (interacts with) 33424
14146	0.98282664720842	interacts with	11852 (interacts with) 33424
13827	0.945046687538691	interacts with	13856 (interacts with) 33424
12935	0.956277543825552	interacts with	21009 (interacts with) 33424
12712	0.98083805702042	interacts with	22388 (interacts with) 33424
11698	0.977796742283328	interacts with	29505 (interacts with) 33424
11598	0.975995253123985	interacts with	29576 (interacts with) 33424
16672	0.971807859538871	interacts with	2476 (interacts with) 9462
16740	0.994765411883604	interacts with	2505 (interacts with) 9462
16525	0.980928401039475	interacts with	3065 (interacts with) 9462
16232	0.985270510767679	interacts with	3982 (interacts with) 9462
16025	0.984010023115386	interacts with	4526 (interacts with) 9462
16630	0.949144031757165	interacts with	2476 (interacts with) 61440
15586	0.988629527631806	interacts with	5744 (interacts with) 9462
16681	0.990875414896538	interacts with	2505 (interacts with) 61440
15190	0.998309847583169	interacts with	7392 (interacts with) 9462
16469	0.964655105333563	interacts with	3065 (interacts with) 61440
16188	0.944528555027713	interacts with	3982 (interacts with) 61440
15961	0.973384365109216	interacts with	4526 (interacts with) 61440
16671	0.965243608841167	interacts with	2476 (interacts with) 9730
15526	0.958551254181553	interacts with	5744 (interacts with) 61440
16739	0.990629073797951	interacts with	2505 (interacts with) 9730
15118	0.984807493720676	interacts with	7392 (interacts with) 61440
16231	0.944348576821439	interacts with	3982 (interacts with) 9730
16024	0.956313507114082	interacts with	4526 (interacts with) 9730
14788	0.981471293223111	interacts with	9462 (interacts with) 61440
14732	0.975382864058466	interacts with	9730 (interacts with) 61440
15585	0.964693928887456	interacts with	5744 (interacts with) 9730
15189	0.9882767347443	interacts with	7392 (interacts with) 9730
14580	0.969910592000991	interacts with	10402 (interacts with) 61440
14857	0.981840216289752	interacts with	9462 (interacts with) 9730
14385	0.964466424649522	interacts with	10758 (interacts with) 61440
14171	0.961375792368678	interacts with	11780 (interacts with) 61440
14112	0.978658539225564	interacts with	11852 (interacts with) 61440
13805	0.962604644128575	interacts with	13856 (interacts with) 61440
12913	0.960586903470093	interacts with	21009 (interacts with) 61440
12687	0.993246197430643	interacts with	22388 (interacts with) 61440
11674	0.976206058996528	interacts with	29505 (interacts with) 61440
11571	0.976219255494207	interacts with	29576 (interacts with) 61440
11308	0.974610143940072	interacts with	33424 (interacts with) 61440
10795	0.980946552453754	interacts with	40511 (interacts with) 61440
16670	0.975443006370267	interacts with	2476 (interacts with) 10402
16737	0.987499463648267	interacts with	2505 (interacts with) 10402
10648	0.972602876412541	interacts with	42561 (interacts with) 61440
16524	0.979122464721968	interacts with	3065 (interacts with) 10402
16230	0.993382162665628	interacts with	3982 (interacts with) 10402
16023	0.98045641914539	interacts with	4526 (interacts with) 10402
15583	0.981281434834442	interacts with	5744 (interacts with) 10402
10149	0.976015063688043	interacts with	49677 (interacts with) 61440
15187	0.991208459332665	interacts with	7392 (interacts with) 10402
10115	0.95590458595359	interacts with	50587 (interacts with) 61440
14855	0.996676528485206	interacts with	9462 (interacts with) 10402
14786	0.971102266378927	interacts with	9730 (interacts with) 10402
9913	0.972308746532708	interacts with	53796 (interacts with) 61440
9831	0.99556944574562	interacts with	57613 (interacts with) 61440
9803	0.986373032475382	interacts with	58260 (interacts with) 61440
9796	0.969318797428941	interacts with	58462 (interacts with) 61440
9772	0.963375273760639	interacts with	59368 (interacts with) 61440
9731	0.940595810050384	interacts with	61138 (interacts with) 61440
16637	0.959437575967919	interacts with	2476 (interacts with) 53796
16642	0.956659515515313	interacts with	2476 (interacts with) 49677
16692	0.985999796864913	interacts with	2505 (interacts with) 53796
16480	0.965994022388508	interacts with	3065 (interacts with) 53796
16698	0.966832349518095	interacts with	2505 (interacts with) 49677
16197	0.989023004896449	interacts with	3982 (interacts with) 53796
16485	0.997324112895563	interacts with	3065 (interacts with) 49677
16202	0.958394036771188	interacts with	3982 (interacts with) 49677
15973	0.965012179355181	interacts with	4526 (interacts with) 53796
15979	0.994858901040737	interacts with	4526 (interacts with) 49677
15538	0.968785014769781	interacts with	5744 (interacts with) 53796
15131	0.980319931242162	interacts with	7392 (interacts with) 53796
14800	0.988571230177042	interacts with	9462 (interacts with) 53796
15543	0.959093542668391	interacts with	5744 (interacts with) 49677
14742	0.96243554777235	interacts with	9730 (interacts with) 53796
15138	0.977896535946658	interacts with	7392 (interacts with) 49677
14806	0.978760297840439	interacts with	9462 (interacts with) 49677
14590	0.994091650270878	interacts with	10402 (interacts with) 53796
14596	0.973729465474072	interacts with	10402 (interacts with) 49677
14394	0.987887515404287	interacts with	10758 (interacts with) 53796
14181	0.994706701554038	interacts with	11780 (interacts with) 53796
14125	0.978385616710707	interacts with	11852 (interacts with) 53796
14398	0.983160215199878	interacts with	10758 (interacts with) 49677
14186	0.969200858472697	interacts with	11780 (interacts with) 49677
14131	0.985156747138962	interacts with	11852 (interacts with) 49677
13815	0.994930379167629	interacts with	13856 (interacts with) 53796
13819	0.970510661426674	interacts with	13856 (interacts with) 49677
12922	0.972103318529107	interacts with	21009 (interacts with) 53796
12926	0.992774310574912	interacts with	21009 (interacts with) 49677
12696	0.992482291719627	interacts with	22388 (interacts with) 53796
12701	0.978642233559635	interacts with	22388 (interacts with) 49677
11683	0.984079731472683	interacts with	29505 (interacts with) 53796
16669	0.944693339225323	interacts with	2476 (interacts with) 10758
11581	0.997008157510705	interacts with	29576 (interacts with) 53796
16734	0.970998894119626	interacts with	2505 (interacts with) 10758
16523	0.98851301431857	interacts with	3065 (interacts with) 10758
16229	0.989495392397681	interacts with	3982 (interacts with) 10758
16021	0.975513175707977	interacts with	4526 (interacts with) 10758
11315	0.967020292026353	interacts with	33424 (interacts with) 53796
11689	0.951323610566337	interacts with	29505 (interacts with) 49677
11587	0.975421204565522	interacts with	29576 (interacts with) 49677
15581	0.972806372748563	interacts with	5744 (interacts with) 10758
10804	0.984476827795637	interacts with	40511 (interacts with) 53796
15184	0.974226101243977	interacts with	7392 (interacts with) 10758
14852	0.984001387286922	interacts with	9462 (interacts with) 10758
14631	0.988220906167847	interacts with	10402 (interacts with) 10758
11318	0.95502562402599	interacts with	33424 (interacts with) 49677
10162	0.963460114301285	interacts with	49677 (interacts with) 53796
10128	0.943899730985049	interacts with	50587 (interacts with) 53796
10808	0.960674183823964	interacts with	40511 (interacts with) 49677
10664	0.991598719594338	interacts with	42561 (interacts with) 49677
16668	0.957128669886824	interacts with	2476 (interacts with) 11780
16733	0.980448031149605	interacts with	2505 (interacts with) 11780
16522	0.977341343925431	interacts with	3065 (interacts with) 11780
16228	0.998351671491324	interacts with	3982 (interacts with) 11780
16020	0.970165698470098	interacts with	4526 (interacts with) 11780
15580	0.982422225414215	interacts with	5744 (interacts with) 11780
15183	0.982383332639304	interacts with	7392 (interacts with) 11780
14851	0.991573644052848	interacts with	9462 (interacts with) 11780
14783	0.955252073763567	interacts with	9730 (interacts with) 11780
14630	0.997015602346936	interacts with	10402 (interacts with) 11780
14428	0.993786146315291	interacts with	10758 (interacts with) 11780
16667	0.990341247065425	interacts with	2476 (interacts with) 11852
16732	0.984076553471163	interacts with	2505 (interacts with) 11852
16521	0.983824832322471	interacts with	3065 (interacts with) 11852
16227	0.969611389864805	interacts with	3982 (interacts with) 11852
16019	0.995511070747647	interacts with	4526 (interacts with) 11852
15579	0.96485546352282	interacts with	5744 (interacts with) 11852
15182	0.992769477489051	interacts with	7392 (interacts with) 11852
11100	0.991656889168953	interacts with	36068 (interacts with) 54715
14850	0.991865425336206	interacts with	9462 (interacts with) 11852
14782	0.975288340052234	interacts with	9730 (interacts with) 11852
14629	0.990165246423035	interacts with	10402 (interacts with) 11852
14427	0.97488923383244	interacts with	10758 (interacts with) 11852
14217	0.978538398618669	interacts with	11780 (interacts with) 11852
16632	0.975971566433051	interacts with	2476 (interacts with) 59368
16685	0.973703968852272	interacts with	2505 (interacts with) 59368
16472	0.992394102302281	interacts with	3065 (interacts with) 59368
16191	0.987957155652268	interacts with	3982 (interacts with) 59368
15963	0.990647257738722	interacts with	4526 (interacts with) 59368
16697	0.954695728944242	interacts with	2505 (interacts with) 50587
16483	0.989496770092569	interacts with	3065 (interacts with) 50587
16201	0.955922862037638	interacts with	3982 (interacts with) 50587
15977	0.974984889476856	interacts with	4526 (interacts with) 50587
15529	0.971094057272074	interacts with	5744 (interacts with) 59368
15121	0.984077808107713	interacts with	7392 (interacts with) 59368
14792	0.989961848334989	interacts with	9462 (interacts with) 59368
14736	0.951235074157223	interacts with	9730 (interacts with) 59368
15542	0.976129929946137	interacts with	5744 (interacts with) 50587
15137	0.969227208659151	interacts with	7392 (interacts with) 50587
14582	0.994490706465513	interacts with	10402 (interacts with) 59368
14387	0.991997737947083	interacts with	10758 (interacts with) 59368
14805	0.970782460306887	interacts with	9462 (interacts with) 50587
14174	0.991792237114286	interacts with	11780 (interacts with) 59368
14114	0.991594072269041	interacts with	11852 (interacts with) 59368
14594	0.960510482539453	interacts with	10402 (interacts with) 50587
14397	0.975325540647421	interacts with	10758 (interacts with) 50587
14185	0.962310748068835	interacts with	11780 (interacts with) 50587
14129	0.961247428204661	interacts with	11852 (interacts with) 50587
13808	0.989062064757433	interacts with	13856 (interacts with) 59368
13818	0.962631615214669	interacts with	13856 (interacts with) 50587
12915	0.992511706564154	interacts with	21009 (interacts with) 59368
12689	0.982436139425821	interacts with	22388 (interacts with) 59368
12924	0.969936789834802	interacts with	21009 (interacts with) 50587
12700	0.956522598224131	interacts with	22388 (interacts with) 50587
11677	0.971643159518696	interacts with	29505 (interacts with) 59368
11573	0.993250059729673	interacts with	29576 (interacts with) 59368
11585	0.954542029971805	interacts with	29576 (interacts with) 50587
11310	0.961297802585145	interacts with	33424 (interacts with) 59368
10807	0.962943571429356	interacts with	40511 (interacts with) 50587
10797	0.969546511041966	interacts with	40511 (interacts with) 59368
10663	0.989983661726425	interacts with	42561 (interacts with) 50587
10651	0.963744466306997	interacts with	42561 (interacts with) 59368
10165	0.98602138673497	interacts with	49677 (interacts with) 50587
10151	0.98679072885657	interacts with	49677 (interacts with) 59368
10118	0.971372344662513	interacts with	50587 (interacts with) 59368
9915	0.984615185224745	interacts with	53796 (interacts with) 59368
9834	0.976383987680256	interacts with	57613 (interacts with) 59368
9805	0.988856915753888	interacts with	58260 (interacts with) 59368
9798	0.975222543010642	interacts with	58462 (interacts with) 59368
16663	0.946290026408613	interacts with	2476 (interacts with) 13856
16729	0.97684764903776	interacts with	2505 (interacts with) 13856
16517	0.977319448169246	interacts with	3065 (interacts with) 13856
16222	0.995584934155342	interacts with	3982 (interacts with) 13856
16015	0.966390678756648	interacts with	4526 (interacts with) 13856
15575	0.976870997211499	interacts with	5744 (interacts with) 13856
15178	0.976158694298189	interacts with	7392 (interacts with) 13856
14846	0.986827479461176	interacts with	9462 (interacts with) 13856
14779	0.944934012870746	interacts with	9730 (interacts with) 13856
14625	0.992689539456412	interacts with	10402 (interacts with) 13856
14423	0.996984474153163	interacts with	10758 (interacts with) 13856
14212	0.998396738329621	interacts with	11780 (interacts with) 13856
14167	0.972830423069356	interacts with	11852 (interacts with) 13856
16635	0.97021753757705	interacts with	2476 (interacts with) 57613
16689	0.997055832484101	interacts with	2505 (interacts with) 57613
16477	0.968005522215619	interacts with	3065 (interacts with) 57613
16195	0.96273713762181	interacts with	3982 (interacts with) 57613
15968	0.979397673371253	interacts with	4526 (interacts with) 57613
15534	0.967176219476903	interacts with	5744 (interacts with) 57613
15126	0.993235805427024	interacts with	7392 (interacts with) 57613
14796	0.991651469453767	interacts with	9462 (interacts with) 57613
14739	0.986543258682942	interacts with	9730 (interacts with) 57613
14586	0.985276821411144	interacts with	10402 (interacts with) 57613
16652	0.976755748774274	interacts with	2476 (interacts with) 29505
16716	0.994250194579278	interacts with	2505 (interacts with) 29505
14391	0.971062194113073	interacts with	10758 (interacts with) 57613
16502	0.950340583170878	interacts with	3065 (interacts with) 29505
16211	0.969373036846892	interacts with	3982 (interacts with) 29505
14178	0.975759385361143	interacts with	11780 (interacts with) 57613
14119	0.989662647433473	interacts with	11852 (interacts with) 57613
15998	0.965813474278964	interacts with	4526 (interacts with) 29505
13812	0.973521962756289	interacts with	13856 (interacts with) 57613
15562	0.970002137269913	interacts with	5744 (interacts with) 29505
15163	0.991521649118363	interacts with	7392 (interacts with) 29505
12919	0.966088125278068	interacts with	21009 (interacts with) 57613
14829	0.990874671232761	interacts with	9462 (interacts with) 29505
14766	0.994103548579699	interacts with	9730 (interacts with) 29505
12693	0.997678186727012	interacts with	22388 (interacts with) 57613
14610	0.988328346083535	interacts with	10402 (interacts with) 29505
14410	0.958972645358608	interacts with	10758 (interacts with) 29505
14199	0.977329648950344	interacts with	11780 (interacts with) 29505
14150	0.984899372127659	interacts with	11852 (interacts with) 29505
11680	0.991525841271141	interacts with	29505 (interacts with) 57613
11577	0.989577578442755	interacts with	29576 (interacts with) 57613
13831	0.969454676262114	interacts with	13856 (interacts with) 29505
11313	0.984765496049955	interacts with	33424 (interacts with) 57613
12939	0.946882521589657	interacts with	21009 (interacts with) 29505
12716	0.987113199132514	interacts with	22388 (interacts with) 29505
10801	0.985901121518366	interacts with	40511 (interacts with) 57613
10657	0.963489955974677	interacts with	42561 (interacts with) 57613
10156	0.974795032868276	interacts with	49677 (interacts with) 57613
10124	0.952169252135002	interacts with	50587 (interacts with) 57613
9919	0.984922833112488	interacts with	53796 (interacts with) 57613
16662	0.960375057323783	interacts with	2476 (interacts with) 21009
16651	0.976525996782601	interacts with	2476 (interacts with) 29576
16726	0.956249060803648	interacts with	2505 (interacts with) 21009
16715	0.988509239203825	interacts with	2505 (interacts with) 29576
16515	0.994057984879914	interacts with	3065 (interacts with) 21009
16501	0.977655872213729	interacts with	3065 (interacts with) 29576
16219	0.969042021006068	interacts with	3982 (interacts with) 21009
16210	0.988731544630432	interacts with	3982 (interacts with) 29576
16012	0.988881128307251	interacts with	4526 (interacts with) 21009
15997	0.980857185797024	interacts with	4526 (interacts with) 29576
15571	0.94644157142149	interacts with	5744 (interacts with) 21009
15561	0.972303199724263	interacts with	5744 (interacts with) 29576
15175	0.966479077701283	interacts with	7392 (interacts with) 21009
15162	0.98900684405703	interacts with	7392 (interacts with) 29576
14842	0.973009038046269	interacts with	9462 (interacts with) 21009
14828	0.994468314073718	interacts with	9462 (interacts with) 29576
16706	0.994734366139869	interacts with	2505 (interacts with) 40511
14765	0.970195178497662	interacts with	9730 (interacts with) 29576
14622	0.977699104532129	interacts with	10402 (interacts with) 21009
16495	0.961571772645028	interacts with	3065 (interacts with) 40511
14421	0.989604346868451	interacts with	10758 (interacts with) 21009
14609	0.998353284045269	interacts with	10402 (interacts with) 29576
16207	0.97743264498582	interacts with	3982 (interacts with) 40511
14210	0.976535327835287	interacts with	11780 (interacts with) 21009
14163	0.981876963264142	interacts with	11852 (interacts with) 21009
14409	0.988499249931534	interacts with	10758 (interacts with) 29576
15990	0.958885206922069	interacts with	4526 (interacts with) 40511
14198	0.994761132882101	interacts with	11780 (interacts with) 29576
14149	0.991060807757645	interacts with	11852 (interacts with) 29576
15552	0.99108857521955	interacts with	5744 (interacts with) 40511
13841	0.97920009814541	interacts with	13856 (interacts with) 21009
15151	0.98938735946264	interacts with	7392 (interacts with) 40511
13830	0.992422019756553	interacts with	13856 (interacts with) 29576
14819	0.9919850380171	interacts with	9462 (interacts with) 40511
14756	0.977609114806396	interacts with	9730 (interacts with) 40511
12938	0.981003701748997	interacts with	21009 (interacts with) 29576
14603	0.984785283861569	interacts with	10402 (interacts with) 40511
12715	0.994106258382587	interacts with	22388 (interacts with) 29576
14405	0.976166456872158	interacts with	10758 (interacts with) 40511
14192	0.984689530817709	interacts with	11780 (interacts with) 40511
14143	0.970039593236155	interacts with	11852 (interacts with) 40511
13825	0.982821181459763	interacts with	13856 (interacts with) 40511
11702	0.988610407028765	interacts with	29505 (interacts with) 29576
12934	0.95000461231981	interacts with	21009 (interacts with) 40511
12709	0.987269473785965	interacts with	22388 (interacts with) 40511
11695	0.983535732659014	interacts with	29505 (interacts with) 40511
11595	0.982733085382595	interacts with	29576 (interacts with) 40511
11321	0.944712336518037	interacts with	33424 (interacts with) 40511
16680	0.961686211287513	interacts with	2476 (interacts with) 2505
16679	0.95666600866792	interacts with	2476 (interacts with) 3065
16751	0.963372256965961	interacts with	2505 (interacts with) 3065
16661	0.965062542853609	interacts with	2476 (interacts with) 22388
16724	0.994642373924773	interacts with	2505 (interacts with) 22388
16513	0.973877574803831	interacts with	3065 (interacts with) 22388
16678	0.949974042203813	interacts with	2476 (interacts with) 3982
16218	0.972608846064319	interacts with	3982 (interacts with) 22388
16749	0.970037304540731	interacts with	2505 (interacts with) 3982
16532	0.970673478631955	interacts with	3065 (interacts with) 3982
16010	0.978990195803212	interacts with	4526 (interacts with) 22388
15570	0.968243839233392	interacts with	5744 (interacts with) 22388
15174	0.989780591856821	interacts with	7392 (interacts with) 22388
14841	0.991896139858863	interacts with	9462 (interacts with) 22388
14775	0.975651305527213	interacts with	9730 (interacts with) 22388
14621	0.989161720457633	interacts with	10402 (interacts with) 22388
14419	0.982822301133889	interacts with	10758 (interacts with) 22388
14209	0.984200675709889	interacts with	11780 (interacts with) 22388
14162	0.987796174578066	interacts with	11852 (interacts with) 22388
16634	0.982880343611578	interacts with	2476 (interacts with) 58260
16688	0.98406843665377	interacts with	2505 (interacts with) 58260
13840	0.984669897710939	interacts with	13856 (interacts with) 22388
16475	0.983269581108708	interacts with	3065 (interacts with) 58260
16194	0.964649814973871	interacts with	3982 (interacts with) 58260
16677	0.979798875619624	interacts with	2476 (interacts with) 4526
15966	0.993486021347952	interacts with	4526 (interacts with) 58260
12948	0.975641558296519	interacts with	21009 (interacts with) 22388
16747	0.971348874349032	interacts with	2505 (interacts with) 4526
16531	0.993259277387754	interacts with	3065 (interacts with) 4526
16237	0.960591187084477	interacts with	3982 (interacts with) 4526
15533	0.955955897173572	interacts with	5744 (interacts with) 58260
15124	0.987989842727062	interacts with	7392 (interacts with) 58260
14795	0.987984169950061	interacts with	9462 (interacts with) 58260
14738	0.96893690018329	interacts with	9730 (interacts with) 58260
14585	0.98645064400336	interacts with	10402 (interacts with) 58260
14390	0.978209248277779	interacts with	10758 (interacts with) 58260
14177	0.976445632369747	interacts with	11780 (interacts with) 58260
14117	0.997017733527574	interacts with	11852 (interacts with) 58260
13811	0.974676451350927	interacts with	13856 (interacts with) 58260
12918	0.986342470459049	interacts with	21009 (interacts with) 58260
12692	0.993245697129924	interacts with	22388 (interacts with) 58260
11679	0.980623403123318	interacts with	29505 (interacts with) 58260
11576	0.991261126812221	interacts with	29576 (interacts with) 58260
11312	0.98822269167057	interacts with	33424 (interacts with) 58260
10800	0.969334574739665	interacts with	40511 (interacts with) 58260
10655	0.970567291404789	interacts with	42561 (interacts with) 58260
10154	0.988205899503292	interacts with	49677 (interacts with) 58260
10122	0.958530680597733	interacts with	50587 (interacts with) 58260
16631	0.981401130958412	interacts with	2476 (interacts with) 61138
16682	0.952633772164188	interacts with	2505 (interacts with) 61138
16470	0.986404192877409	interacts with	3065 (interacts with) 61138
16190	0.967196198224327	interacts with	3982 (interacts with) 61138
16744	0.980372363757725	interacts with	2505 (interacts with) 5744
9918	0.981672022867512	interacts with	53796 (interacts with) 58260
15962	0.991032353465497	interacts with	4526 (interacts with) 61138
16527	0.967120222750164	interacts with	3065 (interacts with) 5744
16234	0.980448795910306	interacts with	3982 (interacts with) 5744
16028	0.959188876657501	interacts with	4526 (interacts with) 5744
15527	0.956281061540398	interacts with	5744 (interacts with) 61138
9837	0.992814471625373	interacts with	57613 (interacts with) 58260
15119	0.974416233429987	interacts with	7392 (interacts with) 61138
14789	0.976147456286713	interacts with	9462 (interacts with) 61138
14733	0.940679838908625	interacts with	9730 (interacts with) 61138
14581	0.97891604652063	interacts with	10402 (interacts with) 61138
14386	0.968353775813885	interacts with	10758 (interacts with) 61138
14173	0.969702615557401	interacts with	11780 (interacts with) 61138
14113	0.98759049424406	interacts with	11852 (interacts with) 61138
13807	0.961517918800653	interacts with	13856 (interacts with) 61138
12914	0.980786477467769	interacts with	21009 (interacts with) 61138
12688	0.958008754720231	interacts with	22388 (interacts with) 61138
10332	0.989120541653121	interacts with	45666 (interacts with) 62023
9865	0.993436618283073	interacts with	56385 (interacts with) 62023
16110	0.965809368271497	interacts with	1868 (interacts with) 35331
16097	0.982550766278753	interacts with	4165 (interacts with) 35331
16083	0.956443626656698	interacts with	4210 (interacts with) 35331
15596	0.950262980804278	interacts with	5632 (interacts with) 35331
14250	0.941668433935506	interacts with	11460 (interacts with) 35331
13178	0.961719628086511	interacts with	17572 (interacts with) 35331
11411	0.969530871557506	interacts with	31792 (interacts with) 35331
11233	0.990306951727636	interacts with	34074 (interacts with) 35331
16118	0.959482232612157	interacts with	1868 (interacts with) 4165
16117	0.950956626066902	interacts with	1868 (interacts with) 4210
16105	0.98938635390001	interacts with	4165 (interacts with) 4210
16113	0.998200155472692	interacts with	1868 (interacts with) 17572
16101	0.950214289519163	interacts with	4165 (interacts with) 17572
16089	0.944059229137064	interacts with	4210 (interacts with) 17572
15600	0.97978367714903	interacts with	5632 (interacts with) 17572
14254	0.946534735109975	interacts with	11460 (interacts with) 17572
16095	0.968044681168073	interacts with	4165 (interacts with) 46426
16111	0.985412587080164	interacts with	1868 (interacts with) 34074
16081	0.983978571902966	interacts with	4210 (interacts with) 46426
16098	0.978149111221666	interacts with	4165 (interacts with) 34074
16084	0.967048663367172	interacts with	4210 (interacts with) 34074
15597	0.976768783338336	interacts with	5632 (interacts with) 34074
15593	0.954326784838454	interacts with	5632 (interacts with) 46426
14251	0.962585024499305	interacts with	11460 (interacts with) 34074
13179	0.982895081552077	interacts with	17572 (interacts with) 34074
14248	0.956665734867455	interacts with	11460 (interacts with) 46426
11412	0.975324006490139	interacts with	31792 (interacts with) 34074
12767	0.940755068115135	interacts with	22034 (interacts with) 46426
11021	0.967628338985926	interacts with	36732 (interacts with) 46426
16109	0.984693850793312	interacts with	1868 (interacts with) 45666
15594	0.958151766774316	interacts with	5632 (interacts with) 45666
16112	0.962092017115548	interacts with	1868 (interacts with) 31792
13177	0.988664274230668	interacts with	17572 (interacts with) 45666
16099	0.956923703607329	interacts with	4165 (interacts with) 31792
16085	0.955983559208234	interacts with	4210 (interacts with) 31792
11410	0.955267684653087	interacts with	31792 (interacts with) 45666
15598	0.96097534034709	interacts with	5632 (interacts with) 31792
11232	0.97872277729699	interacts with	34074 (interacts with) 45666
11173	0.950108404199073	interacts with	35331 (interacts with) 45666
16108	0.984872158459809	interacts with	1868 (interacts with) 56385
13180	0.970232963271293	interacts with	17572 (interacts with) 31792
15591	0.95648373187801	interacts with	5632 (interacts with) 56385
13176	0.982197837941903	interacts with	17572 (interacts with) 56385
11230	0.983968760076279	interacts with	34074 (interacts with) 56385
11172	0.961295343581376	interacts with	35331 (interacts with) 56385
10334	0.993031766270789	interacts with	45666 (interacts with) 56385
16116	0.983278784516505	interacts with	1868 (interacts with) 5632
16104	0.971950888627334	interacts with	4165 (interacts with) 5632
16092	0.984376766404141	interacts with	4210 (interacts with) 5632
16096	0.984581060794131	interacts with	4165 (interacts with) 36732
16082	0.967506989707849	interacts with	4210 (interacts with) 36732
15595	0.940082973464732	interacts with	5632 (interacts with) 36732
14249	0.958237907062546	interacts with	11460 (interacts with) 36732
11174	0.948778265504371	interacts with	35331 (interacts with) 36732
16088	0.966520426390769	interacts with	4210 (interacts with) 22034
15599	0.957447285603136	interacts with	5632 (interacts with) 22034
14253	0.973301678437968	interacts with	11460 (interacts with) 22034
16106	0.984662978171892	interacts with	1868 (interacts with) 62023
15589	0.945285917746765	interacts with	5632 (interacts with) 62023
16115	0.958901911977613	interacts with	1868 (interacts with) 11460
13174	0.984415338038399	interacts with	17572 (interacts with) 62023
16103	0.978780972142221	interacts with	4165 (interacts with) 11460
16091	0.988413550555385	interacts with	4210 (interacts with) 11460
11407	0.951619512209249	interacts with	31792 (interacts with) 62023
15602	0.987164557202696	interacts with	5632 (interacts with) 11460
11228	0.983923485306029	interacts with	34074 (interacts with) 62023
11170	0.973602940223769	interacts with	35331 (interacts with) 62023
16356	0.99392157526144	interacts with	2375 (interacts with) 11669
16347	0.973761433696121	interacts with	2375 (interacts with) 25319
16351	0.977096315252599	interacts with	2375 (interacts with) 22229
14236	0.984727281720287	interacts with	11669 (interacts with) 25319
16336	0.969761274159933	interacts with	2375 (interacts with) 47256
12738	0.999107793245286	interacts with	22229 (interacts with) 25319
12533	0.965001583891499	interacts with	23506 (interacts with) 25319
14240	0.988319137515599	interacts with	11669 (interacts with) 22229
14235	0.946498495405459	interacts with	11669 (interacts with) 25433
12737	0.976195800107169	interacts with	22229 (interacts with) 25433
14224	0.97655309626025	interacts with	11669 (interacts with) 47256
12159	0.975056598250167	interacts with	25319 (interacts with) 25433
16349	0.991369655718184	interacts with	2375 (interacts with) 23506
14238	0.990814768398499	interacts with	11669 (interacts with) 23506
12729	0.984295134881464	interacts with	22229 (interacts with) 47256
12525	0.945978364228476	interacts with	23506 (interacts with) 47256
12740	0.972502507450415	interacts with	22229 (interacts with) 23506
12151	0.985823879101533	interacts with	25319 (interacts with) 47256
11825	0.994935465795611	interacts with	28226 (interacts with) 47256
16335	0.973975924230148	interacts with	2375 (interacts with) 50515
10951	0.993408332631636	interacts with	37989 (interacts with) 47256
10721	0.968015826428829	interacts with	41638 (interacts with) 47256
16344	0.973647882403963	interacts with	2375 (interacts with) 28226
14223	0.990360697008689	interacts with	11669 (interacts with) 50515
12728	0.987770386738905	interacts with	22229 (interacts with) 50515
14233	0.984709881804988	interacts with	11669 (interacts with) 28226
12524	0.97588513060573	interacts with	23506 (interacts with) 50515
12150	0.982176678860268	interacts with	25319 (interacts with) 50515
12144	0.951024896246416	interacts with	25433 (interacts with) 50515
11824	0.983126766083754	interacts with	28226 (interacts with) 50515
12736	0.982890316699205	interacts with	22229 (interacts with) 28226
12532	0.953075476959851	interacts with	23506 (interacts with) 28226
10949	0.956757268813994	interacts with	37989 (interacts with) 50515
12158	0.984140598434624	interacts with	25319 (interacts with) 28226
10720	0.995848106815949	interacts with	41638 (interacts with) 50515
10270	0.978724016629288	interacts with	47256 (interacts with) 50515
16339	0.982395098705237	interacts with	2375 (interacts with) 41638
12852	0.956073356223165	interacts with	21357 (interacts with) 60401
14226	0.991848502240923	interacts with	11669 (interacts with) 41638
12840	0.961948676992906	interacts with	21588 (interacts with) 60401
14231	0.951159574420443	interacts with	11669 (interacts with) 30380
16340	0.969464726884239	interacts with	2375 (interacts with) 37989
12391	0.978404975461873	interacts with	24130 (interacts with) 60401
12735	0.973398566786174	interacts with	22229 (interacts with) 30380
12379	0.965528686938268	interacts with	24140 (interacts with) 60401
9943	0.987118094774885	interacts with	53438 (interacts with) 60401
12530	0.94666008427421	interacts with	23506 (interacts with) 30380
12157	0.974259415243635	interacts with	25319 (interacts with) 30380
12147	0.992533587758579	interacts with	25433 (interacts with) 30380
12730	0.983159305936251	interacts with	22229 (interacts with) 41638
12854	0.957853958340097	interacts with	21357 (interacts with) 21588
12528	0.989043730778784	interacts with	23506 (interacts with) 41638
12152	0.975327555905328	interacts with	25319 (interacts with) 41638
12145	0.945532478375884	interacts with	25433 (interacts with) 41638
14227	0.966218532407862	interacts with	11669 (interacts with) 37989
11827	0.971050506682218	interacts with	28226 (interacts with) 41638
12853	0.972874743659775	interacts with	21357 (interacts with) 53438
12843	0.986522641870208	interacts with	21588 (interacts with) 53438
12392	0.966909247341745	interacts with	24130 (interacts with) 53438
10953	0.948393208066776	interacts with	37989 (interacts with) 41638
12382	0.985195525068411	interacts with	24140 (interacts with) 53438
12731	0.965975251338487	interacts with	22229 (interacts with) 37989
12153	0.969512101886785	interacts with	25319 (interacts with) 37989
11828	0.988189689657735	interacts with	28226 (interacts with) 37989
12851	0.945491542546957	interacts with	21588 (interacts with) 24130
12850	0.99281083530628	interacts with	21588 (interacts with) 24140
12395	0.970888507703688	interacts with	24130 (interacts with) 24140
13117	0.959635518652604	interacts with	18274 (interacts with) 40330
11706	0.978817110768126	interacts with	29320 (interacts with) 58448
10846	0.976243427202993	interacts with	39839 (interacts with) 58448
14691	0.972669311907823	interacts with	10127 (interacts with) 38546
15301	0.978760470915685	interacts with	6828 (interacts with) 56745
14977	0.972991794666889	interacts with	7735 (interacts with) 56745
11708	0.97059230996457	interacts with	29320 (interacts with) 56745
10291	0.993658983511319	interacts with	46539 (interacts with) 58448
10244	0.989196429735285	interacts with	47484 (interacts with) 58448
13383	0.949385276060957	interacts with	16969 (interacts with) 59604
10848	0.957714504306567	interacts with	39839 (interacts with) 56745
11550	0.947498579904712	interacts with	30064 (interacts with) 58251
10273	0.957304434048783	interacts with	46809 (interacts with) 60987
11523	0.995213277847498	interacts with	30754 (interacts with) 58251
11969	0.97254031169689	interacts with	27041 (interacts with) 38546
9857	0.943499298861517	interacts with	56745 (interacts with) 58448
10293	0.955866316331629	interacts with	46539 (interacts with) 56745
10062	0.957313188011609	interacts with	51912 (interacts with) 60987
11773	0.946505893351744	interacts with	29233 (interacts with) 38546
15314	0.992032336543655	interacts with	6828 (interacts with) 29320
14987	0.961693756541423	interacts with	7735 (interacts with) 29320
11950	0.949961203339761	interacts with	27041 (interacts with) 59604
9767	0.995827295093462	interacts with	59604 (interacts with) 60987
14684	0.954853633029753	interacts with	10127 (interacts with) 61728
12642	0.940571953619882	interacts with	13732 (interacts with) 61728
12646	0.982841750118165	interacts with	22695 (interacts with) 61728
11808	0.952056366608647	interacts with	28325 (interacts with) 61728
10277	0.959003907115468	interacts with	46809 (interacts with) 59604
10065	0.971268666298279	interacts with	51912 (interacts with) 59604
13391	0.943409252894416	interacts with	16969 (interacts with) 48459
13278	0.97403468207083	interacts with	17423 (interacts with) 48459
14697	0.976983405187646	interacts with	10127 (interacts with) 22695
14699	0.979121926061551	interacts with	10127 (interacts with) 18274
14694	0.954703279759308	interacts with	10127 (interacts with) 28325
13284	0.99177600851535	interacts with	17423 (interacts with) 30064
12650	0.948300998267708	interacts with	22695 (interacts with) 30064
12645	0.955654706395481	interacts with	13732 (interacts with) 22695
12643	0.946311704517004	interacts with	13732 (interacts with) 61283
13121	0.956346853723119	interacts with	18274 (interacts with) 22695
13119	0.971860693548169	interacts with	18274 (interacts with) 28325
13015	0.961876320615691	interacts with	20028 (interacts with) 22695
15324	0.953740526076578	interacts with	6828 (interacts with) 7735
13275	0.991694312741831	interacts with	17423 (interacts with) 61283
12647	0.9505225132575	interacts with	22695 (interacts with) 61283
12651	0.969639258742183	interacts with	22695 (interacts with) 28325
15306	0.99276119864875	interacts with	6828 (interacts with) 46539
10839	0.974918092933983	interacts with	40330 (interacts with) 51912
11548	0.990669011514391	interacts with	30064 (interacts with) 61283
14700	0.94099181766476	interacts with	10127 (interacts with) 16969
11184	0.954444845990314	interacts with	34954 (interacts with) 61283
13931	0.996765520403787	interacts with	12564 (interacts with) 58621
10203	0.953332881850577	interacts with	48459 (interacts with) 61283
15305	0.980596241140148	interacts with	6828 (interacts with) 47484
11714	0.975916858612879	interacts with	29320 (interacts with) 46539
10854	0.982081126026065	interacts with	39839 (interacts with) 46539
9998	0.969192148663828	interacts with	52619 (interacts with) 61343
11713	0.956620365737511	interacts with	29320 (interacts with) 47484
15297	0.992054398552036	interacts with	6828 (interacts with) 61838
10852	0.966464336592669	interacts with	39839 (interacts with) 47484
9941	0.980924721317693	interacts with	53454 (interacts with) 58621
14975	0.953367153983543	interacts with	7735 (interacts with) 61838
10295	0.996819005103473	interacts with	46539 (interacts with) 47484
11703	0.991983754394135	interacts with	29320 (interacts with) 61838
10844	0.990567598309142	interacts with	39839 (interacts with) 61838
13933	0.980501585705033	interacts with	12564 (interacts with) 53454
11559	0.956575177913055	interacts with	30064 (interacts with) 30754
16922	0.976006970099828	interacts with	1515 (interacts with) 15343
11763	0.954013294533927	interacts with	29233 (interacts with) 53454
15312	0.989565074403299	interacts with	6828 (interacts with) 39839
15458	0.981595682472969	interacts with	5813 (interacts with) 15343
10289	0.990399670762639	interacts with	46539 (interacts with) 61838
10242	0.980647298323729	interacts with	47484 (interacts with) 61838
14698	0.968740535822325	interacts with	10127 (interacts with) 20028
16925	0.995641584055689	interacts with	1515 (interacts with) 5813
11722	0.993076512986486	interacts with	29320 (interacts with) 39839
13410	0.981630988718627	interacts with	16969 (interacts with) 20028
9856	0.955900877640918	interacts with	56745 (interacts with) 61838
13122	0.945169482742322	interacts with	18274 (interacts with) 20028
11977	0.984244669836552	interacts with	27041 (interacts with) 29233
11961	0.981754776646707	interacts with	27041 (interacts with) 46809
12644	0.965570225183919	interacts with	13732 (interacts with) 34954
9800	0.99415128202097	interacts with	58448 (interacts with) 61838
11767	0.983122713693478	interacts with	29233 (interacts with) 46809
15299	0.988419097164225	interacts with	6828 (interacts with) 58448
11945	0.952908904248615	interacts with	27041 (interacts with) 60987
13645	0.942735082435403	interacts with	15343 (interacts with) 40330
10702	0.984631594978773	interacts with	42327 (interacts with) 52150
10631	0.988659323411309	interacts with	42907 (interacts with) 52150
10077	0.991307901778752	interacts with	51824 (interacts with) 52150
14869	0.972503976521438	interacts with	9280 (interacts with) 42907
14331	0.984854706611365	interacts with	11037 (interacts with) 42907
14864	0.97283466784581	interacts with	9280 (interacts with) 51824
14298	0.977970662145385	interacts with	11264 (interacts with) 42907
14326	0.990554233069864	interacts with	11037 (interacts with) 51824
14294	0.978090225192065	interacts with	11264 (interacts with) 51824
14870	0.980855378406058	interacts with	9280 (interacts with) 42327
14860	0.973986622102988	interacts with	9280 (interacts with) 57703
14332	0.98542439718954	interacts with	11037 (interacts with) 42327
14320	0.990441792755752	interacts with	11037 (interacts with) 57703
14299	0.964389860652059	interacts with	11264 (interacts with) 42327
14289	0.973130477642379	interacts with	11264 (interacts with) 57703
10705	0.997946015475495	interacts with	42327 (interacts with) 51824
10708	0.994872234406436	interacts with	42327 (interacts with) 42907
10634	0.997701406481105	interacts with	42907 (interacts with) 51824
14863	0.957631278323464	interacts with	9280 (interacts with) 52150
14866	0.956014239596601	interacts with	9280 (interacts with) 46368
14323	0.997481578820389	interacts with	11037 (interacts with) 52150
14883	0.950033263259775	interacts with	9280 (interacts with) 11037
14291	0.988933677105802	interacts with	11264 (interacts with) 52150
14355	0.979144721353752	interacts with	11037 (interacts with) 11264
14865	0.982195158532163	interacts with	9280 (interacts with) 51452
10699	0.998680346486918	interacts with	42327 (interacts with) 57703
10629	0.9978341702741	interacts with	42907 (interacts with) 57703
10307	0.980590402829788	interacts with	46368 (interacts with) 51452
10074	0.999476465411286	interacts with	51824 (interacts with) 57703
10024	0.990411824636588	interacts with	52150 (interacts with) 57703
15203	0.980840434923876	interacts with	7364 (interacts with) 23152
15942	0.955619562758003	interacts with	4726 (interacts with) 26690
15957	0.979809870357184	interacts with	4726 (interacts with) 7685
15201	0.952318126521276	interacts with	7364 (interacts with) 26690
13914	0.945954201830866	interacts with	13342 (interacts with) 23152
15006	0.973975982203085	interacts with	7685 (interacts with) 26690
15209	0.946658317744587	interacts with	7364 (interacts with) 7685
13895	0.978393274709632	interacts with	11656 (interacts with) 26690
13911	0.99422074370661	interacts with	13342 (interacts with) 26690
14282	0.956506387024599	interacts with	11336 (interacts with) 17454
13269	0.947092741079513	interacts with	17454 (interacts with) 23152
16384	0.979615481939954	interacts with	3794 (interacts with) 25956
15943	0.948612134408986	interacts with	4726 (interacts with) 25956
9814	0.96270848234495	interacts with	57984 (interacts with) 58668
13912	0.942501028466171	interacts with	13342 (interacts with) 25956
16366	0.982741652207712	interacts with	3794 (interacts with) 58668
15923	0.943993278855004	interacts with	4726 (interacts with) 58668
16382	0.966176082521048	interacts with	3794 (interacts with) 28666
14276	0.964155934343029	interacts with	11336 (interacts with) 28666
13266	0.99498033936544	interacts with	17454 (interacts with) 25956
15958	0.983698411745858	interacts with	4726 (interacts with) 7364
14260	0.953559218867607	interacts with	11336 (interacts with) 58668
13262	0.949046629027734	interacts with	17454 (interacts with) 28666
14261	0.974038789358549	interacts with	11336 (interacts with) 57984
13228	0.996610093174259	interacts with	17454 (interacts with) 58668
13229	0.955943263401484	interacts with	17454 (interacts with) 57984
12542	0.954357241974736	interacts with	23152 (interacts with) 58668
11402	0.980709659498053	interacts with	8468 (interacts with) 61628
14256	0.980427212241426	interacts with	11336 (interacts with) 61074
12042	0.953357905884496	interacts with	25956 (interacts with) 57984
13892	0.955742742073387	interacts with	11656 (interacts with) 61628
12041	0.991316059724603	interacts with	25956 (interacts with) 58668
15954	0.969013683420572	interacts with	4726 (interacts with) 13342
15207	0.955348397967261	interacts with	7364 (interacts with) 13342
15011	0.97850367202138	interacts with	7685 (interacts with) 13342
11784	0.95262199666238	interacts with	28666 (interacts with) 58668
13221	0.951940532107396	interacts with	17454 (interacts with) 61074
13896	0.955256351667252	interacts with	11656 (interacts with) 13342
14995	0.961438663406672	interacts with	7685 (interacts with) 50112
16388	0.980526356788808	interacts with	3794 (interacts with) 17454
11783	0.98073131249587	interacts with	28666 (interacts with) 61074
13893	0.94644537984511	interacts with	11656 (interacts with) 50112
13901	0.990310588133797	interacts with	13342 (interacts with) 50112
16386	0.942221441673215	interacts with	3794 (interacts with) 23152
15951	0.941822789224224	interacts with	4726 (interacts with) 17454
15947	0.983494651570418	interacts with	4726 (interacts with) 23152
12007	0.987658563223886	interacts with	26690 (interacts with) 50112
9788	0.951794776019548	interacts with	58668 (interacts with) 61074
15902	0.967914318480185	interacts with	4896 (interacts with) 6779
15524	0.969961844183592	interacts with	5801 (interacts with) 6779
16755	0.954536677584755	interacts with	2326 (interacts with) 53122
16249	0.97491930698091	interacts with	3869 (interacts with) 53122
15773	0.944271794438979	interacts with	5072 (interacts with) 53122
15734	0.986688616575667	interacts with	5341 (interacts with) 53122
14366	0.955196227064712	interacts with	10867 (interacts with) 53122
13763	0.963534992213169	interacts with	13872 (interacts with) 53122
13724	0.986990773719093	interacts with	13900 (interacts with) 53122
13562	0.999240803961424	interacts with	15552 (interacts with) 53122
11613	0.970908390526512	interacts with	29574 (interacts with) 53122
11194	0.976155988177876	interacts with	34485 (interacts with) 53122
11158	0.971751024763446	interacts with	35688 (interacts with) 53122
11118	0.941184063230159	interacts with	36005 (interacts with) 53122
11049	0.9676688581485	interacts with	36358 (interacts with) 53122
10595	0.942481842986316	interacts with	43082 (interacts with) 53122
10429	0.960097693711808	interacts with	44406 (interacts with) 53122
10183	0.954708108978741	interacts with	49390 (interacts with) 53122
10046	0.940083034983222	interacts with	52050 (interacts with) 53122
9978	0.958212545629975	interacts with	53029 (interacts with) 53122
15805	0.963178878310727	interacts with	5072 (interacts with) 23974
15477	0.982005802210462	interacts with	5801 (interacts with) 53315
15505	0.993864258490778	interacts with	5801 (interacts with) 23974
15339	0.968858460784799	interacts with	6779 (interacts with) 53315
15359	0.951427212620501	interacts with	6779 (interacts with) 23974
14645	0.961419478948038	interacts with	10200 (interacts with) 53315
14670	0.952483425465124	interacts with	10200 (interacts with) 23974
13425	0.975742325011292	interacts with	16801 (interacts with) 53315
13049	0.988433366059525	interacts with	19116 (interacts with) 53315
12814	0.982609383824991	interacts with	21810 (interacts with) 53315
12454	0.965092870421935	interacts with	23974 (interacts with) 53315
12300	0.964054918732585	interacts with	24554 (interacts with) 53315
13446	0.948200113626673	interacts with	16801 (interacts with) 23974
11466	0.979364695624608	interacts with	31244 (interacts with) 53315
13067	0.949068139531486	interacts with	19116 (interacts with) 23974
12831	0.961404962881337	interacts with	21810 (interacts with) 23974
10594	0.950314726871474	interacts with	43082 (interacts with) 53315
10428	0.941011643218595	interacts with	44406 (interacts with) 53315
10407	0.987459681224051	interacts with	44439 (interacts with) 53315
10182	0.944796213050177	interacts with	49390 (interacts with) 53315
10045	0.954714159372056	interacts with	52050 (interacts with) 53315
10015	0.96207259730798	interacts with	52297 (interacts with) 53315
9977	0.940139187462055	interacts with	53029 (interacts with) 53315
16254	0.989591602539027	interacts with	3869 (interacts with) 49390
15872	0.957333613775441	interacts with	4896 (interacts with) 49390
15779	0.986718310167991	interacts with	5072 (interacts with) 49390
15737	0.954144908812168	interacts with	5341 (interacts with) 49390
15484	0.973548828262049	interacts with	5801 (interacts with) 49390
15344	0.966063464702986	interacts with	6779 (interacts with) 49390
14650	0.973448365943339	interacts with	10200 (interacts with) 49390
16262	0.988109457051269	interacts with	3869 (interacts with) 43082
15875	0.941396112775309	interacts with	4896 (interacts with) 43082
13768	0.984782104805577	interacts with	13872 (interacts with) 49390
15787	0.993171796551368	interacts with	5072 (interacts with) 43082
15743	0.949456764115344	interacts with	5341 (interacts with) 43082
15490	0.975045904663112	interacts with	5801 (interacts with) 43082
13564	0.946778625466005	interacts with	15552 (interacts with) 49390
15348	0.961775960198416	interacts with	6779 (interacts with) 43082
13430	0.972580076512057	interacts with	16801 (interacts with) 49390
14656	0.969746292146105	interacts with	10200 (interacts with) 43082
13054	0.959300545934614	interacts with	19116 (interacts with) 49390
16299	0.974804233346697	interacts with	3869 (interacts with) 10200
15899	0.95913739992941	interacts with	4896 (interacts with) 10200
12817	0.944152091439831	interacts with	21810 (interacts with) 49390
15820	0.967160210569064	interacts with	5072 (interacts with) 10200
13774	0.980164933773705	interacts with	13872 (interacts with) 43082
15520	0.969517326312129	interacts with	5801 (interacts with) 10200
13435	0.967625802200488	interacts with	16801 (interacts with) 43082
12461	0.968855454675655	interacts with	23974 (interacts with) 49390
12305	0.953151898356735	interacts with	24554 (interacts with) 49390
13058	0.955536975937396	interacts with	19116 (interacts with) 43082
11618	0.982885483744837	interacts with	29574 (interacts with) 49390
11473	0.987135094848869	interacts with	31244 (interacts with) 49390
12468	0.975943778780369	interacts with	23974 (interacts with) 43082
15886	0.986839162917354	interacts with	4896 (interacts with) 24554
15503	0.964411356953476	interacts with	5801 (interacts with) 24554
11196	0.941959441880852	interacts with	34485 (interacts with) 49390
11161	0.965501166074089	interacts with	35688 (interacts with) 49390
15357	0.971445541768914	interacts with	6779 (interacts with) 24554
11124	0.970133348307655	interacts with	36005 (interacts with) 49390
14669	0.967853504000723	interacts with	10200 (interacts with) 24554
11624	0.976401198457145	interacts with	29574 (interacts with) 43082
11481	0.991452348260335	interacts with	31244 (interacts with) 43082
11054	0.955893084855158	interacts with	36358 (interacts with) 49390
13792	0.948532869798614	interacts with	13872 (interacts with) 24554
13444	0.981797245995483	interacts with	16801 (interacts with) 24554
13066	0.986765040895266	interacts with	19116 (interacts with) 24554
10601	0.997108986658464	interacts with	43082 (interacts with) 49390
11167	0.963285359695245	interacts with	35688 (interacts with) 43082
12830	0.986614153743725	interacts with	21810 (interacts with) 24554
11128	0.954168793754935	interacts with	36005 (interacts with) 43082
10434	0.982858711857282	interacts with	44406 (interacts with) 49390
10412	0.951340166520174	interacts with	44439 (interacts with) 49390
10354	0.966688245223094	interacts with	45423 (interacts with) 49390
15761	0.95810303837286	interacts with	5072 (interacts with) 61630
15462	0.992975739639479	interacts with	5801 (interacts with) 61630
14633	0.95898396537948	interacts with	10200 (interacts with) 61630
13037	0.942136801245917	interacts with	19116 (interacts with) 61630
12802	0.965878612293095	interacts with	21810 (interacts with) 61630
12443	0.99710978216339	interacts with	23974 (interacts with) 61630
11451	0.98628215069392	interacts with	31244 (interacts with) 61630
10581	0.968159080334881	interacts with	43082 (interacts with) 61630
10393	0.977233715958788	interacts with	44439 (interacts with) 61630
16770	0.983584285779716	interacts with	2326 (interacts with) 10867
10339	0.96429446180471	interacts with	45423 (interacts with) 61630
10168	0.963697895771353	interacts with	49390 (interacts with) 61630
10030	0.954128399858417	interacts with	52050 (interacts with) 61630
16270	0.973875701782672	interacts with	3869 (interacts with) 34485
16247	0.957287292708874	interacts with	3869 (interacts with) 54524
10000	0.97101896620749	interacts with	52297 (interacts with) 61630
15880	0.944688383191363	interacts with	4896 (interacts with) 34485
9945	0.959636817430165	interacts with	53315 (interacts with) 61630
15746	0.983057213662492	interacts with	5341 (interacts with) 34485
15866	0.987604082115698	interacts with	4896 (interacts with) 54524
15475	0.963867579482314	interacts with	5801 (interacts with) 54524
9843	0.957590445750574	interacts with	57236 (interacts with) 61630
15337	0.99194589699736	interacts with	6779 (interacts with) 54524
9775	0.951718794385195	interacts with	59350 (interacts with) 61630
14643	0.960852065934813	interacts with	10200 (interacts with) 54524
13781	0.969043784358168	interacts with	13872 (interacts with) 34485
9753	0.993894924208197	interacts with	60333 (interacts with) 61630
9748	0.9559023096869	interacts with	60382 (interacts with) 61630
13733	0.969954994749836	interacts with	13900 (interacts with) 34485
13761	0.985767887992408	interacts with	13872 (interacts with) 54524
13574	0.97720505573366	interacts with	15552 (interacts with) 34485
9740	0.947622349186522	interacts with	60884 (interacts with) 61630
13423	0.999058832568021	interacts with	16801 (interacts with) 54524
13048	0.993911858129099	interacts with	19116 (interacts with) 54524
11631	0.977105101626036	interacts with	29574 (interacts with) 34485
12812	0.963934837599868	interacts with	21810 (interacts with) 54524
12298	0.98099523291535	interacts with	24554 (interacts with) 54524
14377	0.950529599743152	interacts with	10867 (interacts with) 35031
13744	0.970713360156023	interacts with	13887 (interacts with) 35031
11611	0.983329259415254	interacts with	29574 (interacts with) 54524
11464	0.972217653156709	interacts with	31244 (interacts with) 54524
16753	0.950922897525058	interacts with	2326 (interacts with) 59350
16243	0.978875395997726	interacts with	3869 (interacts with) 59350
11116	0.976493020850165	interacts with	36005 (interacts with) 54524
15860	0.969735368709443	interacts with	4896 (interacts with) 59350
15769	0.963595660430222	interacts with	5072 (interacts with) 59350
15469	0.962460232540244	interacts with	5801 (interacts with) 59350
10592	0.96752365380347	interacts with	43082 (interacts with) 54524
10425	0.985359914648991	interacts with	44406 (interacts with) 54524
10405	0.965217242000549	interacts with	44439 (interacts with) 54524
15331	0.943402468608902	interacts with	6779 (interacts with) 59350
10180	0.973128959495772	interacts with	49390 (interacts with) 54524
14640	0.987426602337261	interacts with	10200 (interacts with) 59350
10043	0.988895093092413	interacts with	52050 (interacts with) 54524
10013	0.972047502168671	interacts with	52297 (interacts with) 54524
14365	0.945392360172663	interacts with	10867 (interacts with) 59350
9974	0.975485263926232	interacts with	53029 (interacts with) 54524
13756	0.963253605565084	interacts with	13872 (interacts with) 59350
9952	0.971339903386691	interacts with	53315 (interacts with) 54524
13558	0.946764585580899	interacts with	15552 (interacts with) 59350
13417	0.959034199577097	interacts with	16801 (interacts with) 59350
13042	0.95311347648529	interacts with	19116 (interacts with) 59350
16269	0.965513111701428	interacts with	3869 (interacts with) 35688
15791	0.952508612227222	interacts with	5072 (interacts with) 35688
15745	0.988854343095584	interacts with	5341 (interacts with) 35688
12806	0.955040326396145	interacts with	21810 (interacts with) 59350
13780	0.979545928375761	interacts with	13872 (interacts with) 35688
12450	0.945110902577961	interacts with	23974 (interacts with) 59350
12293	0.971786942808478	interacts with	24554 (interacts with) 59350
13573	0.963937164592796	interacts with	15552 (interacts with) 35688
11606	0.967546401974967	interacts with	29574 (interacts with) 59350
11458	0.967785380010695	interacts with	31244 (interacts with) 59350
11110	0.991007279736706	interacts with	36005 (interacts with) 59350
11047	0.985832558625432	interacts with	36358 (interacts with) 59350
10588	0.972492254846093	interacts with	43082 (interacts with) 59350
11630	0.976661399246573	interacts with	29574 (interacts with) 35688
10420	0.961946355119861	interacts with	44406 (interacts with) 59350
10398	0.942501471835952	interacts with	44439 (interacts with) 59350
10347	0.989323798787512	interacts with	45423 (interacts with) 59350
10175	0.984579905360444	interacts with	49390 (interacts with) 59350
11203	0.949781753577177	interacts with	34485 (interacts with) 35688
10037	0.983892254861345	interacts with	52050 (interacts with) 59350
10007	0.9950903942292	interacts with	52297 (interacts with) 59350
9968	0.958697153600711	interacts with	53029 (interacts with) 59350
9956	0.949522562378298	interacts with	53122 (interacts with) 59350
9907	0.961776380598064	interacts with	54524 (interacts with) 59350
9848	0.951126931457494	interacts with	57236 (interacts with) 59350
16268	0.965109299142579	interacts with	3869 (interacts with) 36005
15879	0.992161986395439	interacts with	4896 (interacts with) 36005
15496	0.948507526764169	interacts with	5801 (interacts with) 36005
15351	0.954050627423247	interacts with	6779 (interacts with) 36005
14661	0.980033304636496	interacts with	10200 (interacts with) 36005
14376	0.952491472905152	interacts with	10867 (interacts with) 36005
13779	0.967916543672191	interacts with	13872 (interacts with) 36005
13732	0.944317939147238	interacts with	13900 (interacts with) 36005
13572	0.941876170785528	interacts with	15552 (interacts with) 36005
13438	0.971932505759047	interacts with	16801 (interacts with) 36005
13060	0.968183117480054	interacts with	19116 (interacts with) 36005
12824	0.958692779292078	interacts with	21810 (interacts with) 36005
12313	0.987136918487216	interacts with	24554 (interacts with) 36005
11629	0.973493200795099	interacts with	29574 (interacts with) 36005
11487	0.953112779681195	interacts with	31244 (interacts with) 36005
11202	0.944554360848989	interacts with	34485 (interacts with) 36005
14374	0.952867226970746	interacts with	10867 (interacts with) 36349
13743	0.978219078765186	interacts with	13887 (interacts with) 36349
11183	0.988063978601114	interacts with	35031 (interacts with) 36349
16296	0.981593888828084	interacts with	3869 (interacts with) 13872
15897	0.974138951253168	interacts with	4896 (interacts with) 13872
15816	0.962284812125682	interacts with	5072 (interacts with) 13872
15757	0.979835537857124	interacts with	5341 (interacts with) 13872
16761	0.980251505075156	interacts with	2326 (interacts with) 36358
15516	0.941217412056265	interacts with	5801 (interacts with) 13872
16267	0.964181199515239	interacts with	3869 (interacts with) 36358
15368	0.972645030293749	interacts with	6779 (interacts with) 13872
15878	0.96533484807558	interacts with	4896 (interacts with) 36358
14681	0.951282827593047	interacts with	10200 (interacts with) 13872
14660	0.961138020368161	interacts with	10200 (interacts with) 36358
14373	0.986066920294332	interacts with	10867 (interacts with) 36358
13778	0.948448421859126	interacts with	13872 (interacts with) 36358
13731	0.975346798313082	interacts with	13900 (interacts with) 36358
13571	0.970477011956649	interacts with	15552 (interacts with) 36358
16769	0.96291361139888	interacts with	2326 (interacts with) 13900
16295	0.945736348826786	interacts with	3869 (interacts with) 13900
15756	0.964314391408728	interacts with	5341 (interacts with) 13900
12312	0.948137548661488	interacts with	24554 (interacts with) 36358
14384	0.982735423927099	interacts with	10867 (interacts with) 13900
13804	0.940875275087389	interacts with	13872 (interacts with) 13900
11628	0.958887782786818	interacts with	29574 (interacts with) 36358
11201	0.949827272059389	interacts with	34485 (interacts with) 36358
11131	0.985403552891128	interacts with	36005 (interacts with) 36358
16259	0.984990253039634	interacts with	3869 (interacts with) 44406
15874	0.972166710641611	interacts with	4896 (interacts with) 44406
15783	0.967066083553711	interacts with	5072 (interacts with) 44406
15740	0.978465948475697	interacts with	5341 (interacts with) 44406
15488	0.941671420434569	interacts with	5801 (interacts with) 44406
15347	0.967705634960522	interacts with	6779 (interacts with) 44406
14655	0.958496833285789	interacts with	10200 (interacts with) 44406
13772	0.998317239112652	interacts with	13872 (interacts with) 44406
13566	0.955437185218792	interacts with	15552 (interacts with) 44406
13434	0.979862590866474	interacts with	16801 (interacts with) 44406
16768	0.958546141854843	interacts with	2326 (interacts with) 15552
16294	0.969518220018062	interacts with	3869 (interacts with) 15552
13057	0.964824396375167	interacts with	19116 (interacts with) 44406
[truncated: 5,337 more rows]
