# Supplementary material for: Multi-omic characterization of the thermal stress phenome in the stony coral Montipora capitata
Source: PeerJ. 2021 Nov 10;9:e12335. doi: 10.7717/peerj.12335 (PMC8590396; doi:10.7717/peerj.12335)
Supplement: Supplemental Information 5 — Cytoscape file containing the full networks and modules with gene and network information for the TP1, TP3, and TP5 gene co-expression results. [file peerj-09-12335-s005.txt › CytoscapeSession-2021_01_07-15_00/tables/9307-TP1_Module6/LOCAL_ATTRS-org.cytoscape.model.CyNode-TP1_Module6+default+node.cytable]

"CyCSV-Version","1"
"SUID","name","selected"
"java.lang.Long","java.lang.String","java.lang.Boolean"
"","",""
"TP1_Module6 default node",""
"7819","46657","false"
"7840","41201","false"
"7855","26688","false"
"7821","46651","false"
"7870","20604","false"
"7832","43735","false"
"7835","42584","false"
"7825","45555","false"
"7871","9192","false"
"7820","46655","false"
