# Supplementary material for: Multi-omic characterization of the thermal stress phenome in the stony coral Montipora capitata
Source: PeerJ. 2021 Nov 10;9:e12335. doi: 10.7717/peerj.12335 (PMC8590396; doi:10.7717/peerj.12335)
Supplement: Supplemental Information 5 — Cytoscape file containing the full networks and modules with gene and network information for the TP1, TP3, and TP5 gene co-expression results. [file peerj-09-12335-s005.txt › CytoscapeSession-2021_01_07-15_00/tables/7697-TP3_Module14/HIDDEN-org.cytoscape.model.CyNetwork-7697+hidden+network.cytable]

"CyCSV-Version","1"
"SUID","__parentNetwork.SUID","layoutAlgorithm"
"java.lang.Long","java.lang.Long","java.lang.String"
"","",""
"7697 hidden network",""
"7697","61","yFiles Organic Layout"
