# Supplementary material for: Multi-omic characterization of the thermal stress phenome in the stony coral Montipora capitata
Source: PeerJ. 2021 Nov 10;9:e12335. doi: 10.7717/peerj.12335 (PMC8590396; doi:10.7717/peerj.12335)
Supplement: Supplemental Information 5 — Cytoscape file containing the full networks and modules with gene and network information for the TP1, TP3, and TP5 gene co-expression results. [file peerj-09-12335-s005.txt › CytoscapeSession-2021_01_07-15_00/tables/7757-Mcap+Gene+Co%2Dexpression+Network+TP1/SHARED_ATTRS-org.cytoscape.model.CyNetwork-7757+shared+network.cytable]

CyCSV-Version	1
SUID	shared name
java.lang.Long	java.lang.String
7757 shared network
7783	TP1.edges
9247	TP1_Full(1)
9257	TP1_Full(1)
9267	TP1_Full(1)
9277	TP1_Full(1)
9287	TP1_Full(1)
9297	TP1_Full(1)
9307	TP1_Full(1)
7757
