# Supplementary material for: Multi-omic characterization of the thermal stress phenome in the stony coral Montipora capitata
Source: PeerJ. 2021 Nov 10;9:e12335. doi: 10.7717/peerj.12335 (PMC8590396; doi:10.7717/peerj.12335)
Supplement: Supplemental Information 5 — Cytoscape file containing the full networks and modules with gene and network information for the TP1, TP3, and TP5 gene co-expression results. [file peerj-09-12335-s005.txt › CytoscapeSession-2021_01_07-15_00/tables/7697-TP3_Module14/LOCAL_ATTRS-org.cytoscape.model.CyNode-TP3_Module14+default+node.cytable]

"CyCSV-Version","1"
"SUID","name","selected"
"java.lang.Long","java.lang.String","java.lang.Boolean"
"","",""
"TP3_Module14 default node",""
"178","46091","false"
"292","24554","false"
"134","54712","false"
"308","22989","false"
"353","17190","false"
"181","45423","false"
"311","22603","false"
"140","53502","false"
"243","34485","false"
"448","2326","false"
"150","51936","false"
"188","44467","false"
