# Supplementary material for: Multi-omic characterization of the thermal stress phenome in the stony coral Montipora capitata
Source: PeerJ. 2021 Nov 10;9:e12335. doi: 10.7717/peerj.12335 (PMC8590396; doi:10.7717/peerj.12335)
Supplement: Supplemental Information 5 — Cytoscape file containing the full networks and modules with gene and network information for the TP1, TP3, and TP5 gene co-expression results. [file peerj-09-12335-s005.txt › CytoscapeSession-2021_01_07-15_00/tables/17220-TP5_Module16/LOCAL_ATTRS-org.cytoscape.model.CyNode-TP5_Module16+default+node.cytable]

"CyCSV-Version","1"
"SUID","name","selected"
"java.lang.Long","java.lang.String","java.lang.Boolean"
"","",""
"TP5_Module16 default node",""
"9606","20497","false"
"9560","27330","false"
"9422","52568","false"
"9430","51574","false"
"9472","44117","false"
"9687","6226","false"
"9613","18921","false"
"9699","4776","false"
"9629","16058","false"
"9496","39653","false"
