# Supplementary material for: Multi-omic characterization of the thermal stress phenome in the stony coral Montipora capitata
Source: PeerJ. 2021 Nov 10;9:e12335. doi: 10.7717/peerj.12335 (PMC8590396; doi:10.7717/peerj.12335)
Supplement: Supplemental Information 5 — Cytoscape file containing the full networks and modules with gene and network information for the TP1, TP3, and TP5 gene co-expression results. [file peerj-09-12335-s005.txt › CytoscapeSession-2021_01_07-15_00/tables/17190-TP5_Module13/LOCAL_ATTRS-org.cytoscape.model.CyNode-TP5_Module13+default+node.cytable]

"CyCSV-Version","1"
"SUID","name","selected"
"java.lang.Long","java.lang.String","java.lang.Boolean"
"","",""
"TP5_Module13 default node",""
"9617","17513","false"
"9591","22603","false"
"9727","933","false"
"9675","7860","false"
"9469","44379","false"
"9365","61172","false"
"9367","61096","false"
"9587","23119","false"
"9525","34277","false"
"9682","7302","false"
"9674","7871","false"
"9358","61669","false"
