# Supplementary material for: Multi-omic characterization of the thermal stress phenome in the stony coral Montipora capitata
Source: PeerJ. 2021 Nov 10;9:e12335. doi: 10.7717/peerj.12335 (PMC8590396; doi:10.7717/peerj.12335)
Supplement: Supplemental Information 5 — Cytoscape file containing the full networks and modules with gene and network information for the TP1, TP3, and TP5 gene co-expression results. [file peerj-09-12335-s005.txt › CytoscapeSession-2021_01_07-15_00/tables/17060-TP5_Module0/HIDDEN-org.cytoscape.model.CyNetwork-17060+hidden+network.cytable]

"CyCSV-Version","1"
"SUID","__parentNetwork.SUID","layoutAlgorithm"
"java.lang.Long","java.lang.Long","java.lang.String"
"","",""
"17060 hidden network",""
"17060","9343","yFiles Organic Layout"
